# Supplementary material for: National Poison Center Trends in GLP-1 Receptor Agonist Exposures Following FDA Approval for Weight Loss
Source: J Med Toxicol. 2026 Feb 3;22(2):275–85. doi: 10.1007/s13181-026-01121-z (PMC13076849; doi:10.1007/s13181-026-01121-z)
Supplement: Supplementary file 1 — Supplementary Material 1 (XLSX 3.12 MB) [file 13181_2026_1121_MOESM1_ESM.xlsx]

## Sheet: Joined Data
Year	Quarter	Quarter_Year	Substance Formulation	Substance Quantity	Substance Quantity Unit	Substance Certainty	Product Code Name	Age	Age Range	Gender	Chronicity	Exposure Duration	Reason	Exposure Site	Caller Site	Management Site	Level Of HCF Care	Medical Outcome	Clinical Effect Duration	Route	Scenario	Therapy Opt	Abdominal Pain	Acidosis	Agitation	Anion gap increased	Anorexia	Bleeding (other)	Blurred vision	Bradycardia	Chest pain (incl. noncardiac)	Conduction disturbance	Confusion	Constipation	Cough/choke	Creatinine increased	Dermal - Irritation/pain	Diaphoresis	Diarrhea	Dizziness/vertigo	Drowsiness/lethargy	Dyspnea	Ecchymosis	Edema	Electrolyte abnormality	Erythema/flushed	Fever/hyperthermia	Headache	Hematemesis
2012	1	2012 Q1	Liquid		Unknown	estimate	GLP-1 RA NOS	81	80s	Male	Acute		Unintentional - General	Own residence	Own residence	Patient was referred by PCC to a HCF	Treated/evaluated and released	No effect		Dermal	Unknown		Not Reported	Not Reported	Not Reported	Not Reported	Not Reported	Not Reported	Not Reported	Not Reported	Not Reported	Not Reported	Not Reported	Not Reported	Not Reported	Not Reported	Not Reported	Not Reported	Not Reported	Not Reported	Not Reported	Not Reported	Not Reported	Not Reported	Not Reported	Not Reported	Not Reported	Not Reported	Not Reported
2012	1	2012 Q1	Liquid	1.8	mg	estimate	GLP-1 RA NOS	43	40s	Female	Acute		Intentional - Misuse	Own residence	Own residence	Managed on site (non health care facility)	No HCF care needed	Minor effect	> 3 days, <= 1 week	Ingestion	Unknown		Not Reported	Not Reported	Not Reported	Not Reported	Not Reported	Not Reported	Not Reported	Not Reported	Not Reported	Not Reported	Not Reported	Not Reported	Not Reported	Not Reported	Not Reported	Not Reported	Not Reported	Not Reported	Not Reported	Not Reported	Not Reported	Not Reported	Not Reported	Not Reported	Not Reported	Not Reported	Not Reported
2012	2	2012 Q2	Liquid	10	mcg	exact	GLP-1 RA NOS	69	60s	Male	Acute		Unintentional - Therapeutic error	Own residence	Own residence	Managed on site (non health care facility)	No HCF care needed	Moderate effect	> 2 hours, <= 8 hours	Ingestion	WrongDose		Not Reported	Not Reported	Not Reported	Not Reported	Not Reported	Not Reported	Not Reported	Not Reported	Not Reported	Not Reported	Not Reported	Not Reported	Not Reported	Not Reported	Not Reported	Not Reported	Not Reported	Not Reported	Not Reported	Not Reported	Not Reported	Not Reported	Not Reported	Not Reported	Not Reported	Not Reported	Not Reported
2012	2	2012 Q2	Unknown	2	mg	exact	GLP-1 RA NOS	71	70s	Female	Acute-on-chronic	>24 hr <=1 week	Unintentional - Therapeutic error	Own residence	Own residence	Managed on site (non health care facility)	No HCF care needed	Minor effect		Ingestion	WrongDose		Not Reported	Not Reported	Not Reported	Not Reported	Not Reported	Not Reported	Not Reported	Not Reported	Not Reported	Not Reported	Not Reported	Not Reported	Not Reported	Not Reported	Not Reported	Not Reported	Not Reported	Not Reported	Not Reported	Not Reported	Not Reported	Not Reported	Not Reported	Not Reported	Not Reported	Not Reported	Not Reported
2012	2	2012 Q2	Liquid	2.4	mg	exact	GLP-1 RA NOS	59	50s	Male	Acute-on-chronic	>3 mo	Unintentional - Therapeutic error	Own residence	Own residence	Managed on site (non health care facility)	No HCF care needed	Minor effect		Other	WrongDose	Unknown If therapy Provided	Not Reported	Not Reported	Not Reported	Not Reported	Not Reported	Not Reported	Not Reported	Not Reported	Not Reported	Not Reported	Not Reported	Not Reported	Not Reported	Not Reported	Not Reported	Not Reported	Not Reported	Not Reported	Not Reported	Not Reported	Not Reported	Not Reported	Not Reported	Not Reported	Not Reported	Not Reported	Not Reported
2012	3	2012 Q3	Other	1.8	mg	exact	GLP-1 RA NOS	54	50s	Male	Acute-on-chronic	>3 mo	Unintentional - Therapeutic error	Own residence	Own residence	Managed on site (non health care facility)	No HCF care needed	No effect		Parenteral	WrongDose		Not Reported	Not Reported	Not Reported	Not Reported	Not Reported	Not Reported	Not Reported	Not Reported	Not Reported	Not Reported	Not Reported	Not Reported	Not Reported	Not Reported	Not Reported	Not Reported	Not Reported	Not Reported	Not Reported	Not Reported	Not Reported	Not Reported	Not Reported	Not Reported	Not Reported	Not Reported	Not Reported
2012	4	2012 Q4	Unknown		Unknown		GLP-1 RA NOS	58	50s	Male	Acute-on-chronic	>3 mo	Unintentional - Therapeutic error	Own residence	Health care facility	Patient was referred by PCC to a HCF	Lost to F/U	Minor effect		Parenteral	WrongDose		Not Reported	Not Reported	Not Reported	Not Reported	Not Reported	Not Reported	Not Reported	Not Reported	Not Reported	Not Reported	Not Reported	Not Reported	Not Reported	Not Reported	Not Reported	Not Reported	Not Reported	Not Reported	Not Reported	Not Reported	Not Reported	Not Reported	Not Reported	Not Reported	Not Reported	Not Reported	Not Reported
2013	2	2013 Q2	Liquid	9	mL	exact	GLP-1 RA NOS	64	60s	Male	Acute-on-chronic	>1 week <=1 mo	Unintentional - Therapeutic error	Own residence	Own residence	Patient was referred by PCC to a HCF	Lost to F/U	No effect		Parenteral	WrongDose		Not Reported	Not Reported	Not Reported	Not Reported	Not Reported	Not Reported	Not Reported	Not Reported	Not Reported	Not Reported	Not Reported	Not Reported	Not Reported	Not Reported	Not Reported	Not Reported	Not Reported	Not Reported	Not Reported	Not Reported	Not Reported	Not Reported	Not Reported	Not Reported	Not Reported	Not Reported	Not Reported
2013	2	2013 Q2	Liquid	4	mg	exact	GLP-1 RA NOS	57	50s	Female	Acute		Unintentional - Therapeutic error	Own residence	Health care facility	Patient already in (enroute to) HCF when PCC called	Admitted to noncritical care unit	Moderate effect	> 3 days, <= 1 week	Parenteral	WrongTime		Not Reported	Not Reported	Not Reported	Not Reported	Not Reported	Not Reported	Not Reported	Not Reported	Not Reported	Not Reported	Not Reported	Not Reported	Not Reported	Not Reported	Not Reported	Not Reported	Related	Not Reported	Not Reported	Not Reported	Not Reported	Not Reported	Related	Not Reported	Not Reported	Not Reported	Not Reported
2013	2	2013 Q2	Liquid	3.6	mg	exact	GLP-1 RA NOS	62	60s	Female	Acute		Unintentional - Therapeutic error	Own residence	Health care facility	Patient already in (enroute to) HCF when PCC called	Treated/evaluated and released	No effect		Parenteral	WrongDose		Not Reported	Not Reported	Not Reported	Not Reported	Not Reported	Not Reported	Not Reported	Not Reported	Not Reported	Not Reported	Not Reported	Not Reported	Not Reported	Not Reported	Not Reported	Not Reported	Not Reported	Not Reported	Not Reported	Not Reported	Not Reported	Not Reported	Not Reported	Not Reported	Not Reported	Not Reported	Not Reported
2013	2	2013 Q2	Other	20	mcg	exact	GLP-1 RA NOS	57	50s	Male	Acute-on-chronic	>3 mo	Unintentional - Therapeutic error	Own residence	Own residence	Managed on site (non health care facility)	No HCF care needed	Minor effect		Parenteral	WrongDose		Not Reported	Not Reported	Not Reported	Not Reported	Not Reported	Not Reported	Not Reported	Not Reported	Not Reported	Not Reported	Not Reported	Not Reported	Not Reported	Not Reported	Not Reported	Not Reported	Not Reported	Not Reported	Not Reported	Not Reported	Not Reported	Not Reported	Not Reported	Not Reported	Not Reported	Not Reported	Not Reported
2013	3	2013 Q3	Unknown		Unknown		GLP-1 RA NOS	63	60s	Female	Acute		Unintentional - Therapeutic error	Own residence	Health care facility	Patient already in (enroute to) HCF when PCC called	Treated/evaluated and released	Minor effect		Parenteral	WrongTime		Not Reported	Not Reported	Not Reported	Not Reported	Not Reported	Not Reported	Not Reported	Not Reported	Not Reported	Not Reported	Not Reported	Not Reported	Not Reported	Not Reported	Not Reported	Not Reported	Not Reported	Not Reported	Not Reported	Not Reported	Not Reported	Not Reported	Not Reported	Not Reported	Not Reported	Not Reported	Not Reported
2013	3	2013 Q3	Liquid	10	mcg	exact	GLP-1 RA NOS	62	60s	Female	Acute-on-chronic	>3 mo	Unintentional - Therapeutic error	Own residence	Own residence	Managed on site (non health care facility)	No HCF care needed	No effect		Parenteral	WrongDose		Not Reported	Not Reported	Not Reported	Not Reported	Not Reported	Not Reported	Not Reported	Not Reported	Not Reported	Not Reported	Not Reported	Not Reported	Not Reported	Not Reported	Not Reported	Not Reported	Not Reported	Not Reported	Not Reported	Not Reported	Not Reported	Not Reported	Not Reported	Not Reported	Not Reported	Not Reported	Not Reported
2013	4	2013 Q4	Liquid		Unknown		GLP-1 RA NOS		60s	Female	Acute		Unintentional - Therapeutic error	Own residence	Health care facility	Patient already in (enroute to) HCF when PCC called	Treated/evaluated and released	No effect		Parenteral	WrongDose		Not Reported	Not Reported	Not Reported	Not Reported	Not Reported	Not Reported	Not Reported	Not Reported	Not Reported	Not Reported	Not Reported	Not Reported	Not Reported	Not Reported	Not Reported	Not Reported	Not Reported	Not Reported	Not Reported	Not Reported	Not Reported	Not Reported	Not Reported	Not Reported	Not Reported	Not Reported	Not Reported
2013	4	2013 Q4	Liquid	1.2	mL	exact	GLP-1 RA NOS	61	60s	Female	Acute		Adverse reaction - Drug	Own residence	Own residence	Patient was referred by PCC to a HCF	Treated/evaluated and released	Minor effect	> 2 hours, <= 8 hours	Parenteral	Unknown		Not Reported	Not Reported	Not Reported	Not Reported	Not Reported	Not Reported	Not Reported	Not Reported	Not Reported	Not Reported	Not Reported	Not Reported	Not Reported	Not Reported	Not Reported	Not Reported	Not Reported	Not Reported	Not Reported	Not Reported	Not Reported	Not Reported	Not Reported	Not Reported	Not Reported	Not Reported	Not Reported
2014	1	2014 Q1	Unknown		Unknown		GLP-1 RA NOS	75	70s	Female	Acute		Adverse reaction - Drug	Own residence	Health care facility	Patient already in (enroute to) HCF when PCC called	Treated/evaluated and released	Moderate effect	> 2 hours, <= 8 hours	Parenteral	Unknown		Not Reported	Not Reported	Not Reported	Not Reported	Not Reported	Not Reported	Not Reported	Not Reported	Not Reported	Not Reported	Not Reported	Not Reported	Not Reported	Not Reported	Not Reported	Not Reported	Not Reported	Not Reported	Not Reported	Not Reported	Not Reported	Not Reported	Not Reported	Not Reported	Not Reported	Not Reported	Not Reported
2014	2	2014 Q2	Liquid	20	mcg	exact	GLP-1 RA NOS	61	60s	Male	Acute		Unintentional - Therapeutic error	Own residence	Own residence	Managed on site (non health care facility)	No HCF care needed	Minor effect	<= 2 hours	Ingestion	WrongDose		Not Reported	Not Reported	Not Reported	Not Reported	Not Reported	Not Reported	Not Reported	Not Reported	Not Reported	Not Reported	Not Reported	Not Reported	Not Reported	Not Reported	Not Reported	Not Reported	Not Reported	Not Reported	Not Reported	Not Reported	Not Reported	Not Reported	Not Reported	Not Reported	Not Reported	Not Reported	Not Reported
2014	2	2014 Q2	Liquid	1.8	mg	exact	GLP-1 RA NOS	59	50s	Male	Acute-on-chronic	>3 mo	Unintentional - Therapeutic error	Own residence	Own residence	Managed on site (non health care facility)	No HCF care needed	Minor effect		Dermal	WrongTime		Not Reported	Not Reported	Not Reported	Not Reported	Not Reported	Not Reported	Not Reported	Not Reported	Not Reported	Not Reported	Not Reported	Not Reported	Not Reported	Not Reported	Not Reported	Not Reported	Not Reported	Not Reported	Not Reported	Not Reported	Not Reported	Not Reported	Not Reported	Not Reported	Not Reported	Not Reported	Not Reported
2014	3	2014 Q3	Liquid	3.6	mg	exact	GLP-1 RA NOS	62	60s	Female	Acute-on-chronic	>3 mo	Unintentional - Therapeutic error	Own residence	Own residence	Managed on site (non health care facility)	No HCF care needed	Minor effect		Parenteral	WrongDose		Not Reported	Not Reported	Not Reported	Not Reported	Not Reported	Not Reported	Not Reported	Not Reported	Not Reported	Not Reported	Not Reported	Not Reported	Not Reported	Not Reported	Not Reported	Not Reported	Not Reported	Not Reported	Not Reported	Not Reported	Not Reported	Not Reported	Not Reported	Not Reported	Not Reported	Not Reported	Not Reported
2014	3	2014 Q3	Liquid	18	mg	exact	GLP-1 RA NOS	65	60s	Male	Acute		Unintentional - Therapeutic error	Own residence	Health care facility	Patient already in (enroute to) HCF when PCC called	Admitted to noncritical care unit	Moderate effect	> 8 hours, <= 24 hours	Parenteral	WrongDose		Not Reported	Not Reported	Not Reported	Not Reported	Not Reported	Not Reported	Not Reported	Not Reported	Not Reported	Not Reported	Not Reported	Not Reported	Not Reported	Not Reported	Not Reported	Not Reported	Not Reported	Not Reported	Not Reported	Not Reported	Not Reported	Not Reported	Not Reported	Not Reported	Not Reported	Not Reported	Not Reported
2015	1	2015 Q1	Solid (tablets / capsules / caplets)	2	tabs / pills / capsules	estimate	Liraglutide	36	30s	Female	Acute		Unintentional - Therapeutic error	Own residence	Own residence	Managed on site (non health care facility)	No HCF care needed	Minor effect		Ingestion	WrongDose	Unknown If therapy Provided	Not Reported	Not Reported	Not Reported	Not Reported	Not Reported	Not Reported	Not Reported	Not Reported	Not Reported	Not Reported	Not Reported	Not Reported	Not Reported	Not Reported	Not Reported	Not Reported	Not Reported	Not Reported	Not Reported	Not Reported	Not Reported	Not Reported	Not Reported	Not Reported	Not Reported	Not Reported	Not Reported
2015	2	2015 Q2	Other		Unknown		GLP-1 RA NOS	47	40s	Male	Chronic	unknown	Adverse reaction - Drug	Own residence	Health care facility	Patient already in (enroute to) HCF when PCC called	Treated/evaluated and released	Minor effect	unknown	Other	Unknown	Unknown If therapy Provided	Not Reported	Not Reported	Not Reported	Not Reported	Not Reported	Not Reported	Not Reported	Not Reported	Not Reported	Not Reported	Not Reported	Not Reported	Not Reported	Not Reported	Not Reported	Not Reported	Not Reported	Not Reported	Not Reported	Not Reported	Not Reported	Not Reported	Not Reported	Not Reported	Not Reported	Not Reported	Not Reported
2015	2	2015 Q2	Solid (tablets / capsules / caplets)	20	mcg	estimate	GLP-1 RA NOS	53	50s	Female	Acute-on-chronic	>3 mo	Unintentional - Therapeutic error	Own residence	Own residence	Managed on site (non health care facility)	No HCF care needed	Minor effect		Parenteral	WrongDose		Not Reported	Not Reported	Not Reported	Not Reported	Not Reported	Not Reported	Not Reported	Not Reported	Not Reported	Not Reported	Not Reported	Not Reported	Not Reported	Not Reported	Not Reported	Not Reported	Not Reported	Not Reported	Not Reported	Not Reported	Not Reported	Not Reported	Not Reported	Not Reported	Not Reported	Not Reported	Not Reported
2015	2	2015 Q2	Unknown		Unknown		GLP-1 RA NOS	87	80s	Male	Acute		Unintentional - Therapeutic error	Own residence	Own residence	Managed on site (non health care facility)	No HCF care needed	Minor effect	<= 2 hours	Parenteral	WrongDose		Not Reported	Not Reported	Not Reported	Not Reported	Not Reported	Not Reported	Not Reported	Not Reported	Not Reported	Not Reported	Not Reported	Not Reported	Not Reported	Not Reported	Not Reported	Related	Not Reported	Not Reported	Not Reported	Not Reported	Not Reported	Not Reported	Not Reported	Not Reported	Not Reported	Not Reported	Not Reported
2015	3	2015 Q3	Liquid	1	Unknown	estimate	Liraglutide	70	70s	Male	Acute-on-chronic	unknown	Adverse reaction - Drug	Own residence	Health care facility	Patient already in (enroute to) HCF when PCC called	Treated/evaluated and released	Moderate effect	> 8 hours, <= 24 hours	Ingestion,Parenteral	Unknown		Not Reported	Not Reported	Not Reported	Not Reported	Not Reported	Not Reported	Not Reported	Not Reported	Not Reported	Not Reported	Not Reported	Not Reported	Not Reported	Not Reported	Not Reported	Not Reported	Not Reported	Not Reported	Not Reported	Not Reported	Not Reported	Not Reported	Not Reported	Not Reported	Not Reported	Not Reported	Not Reported
2015	3	2015 Q3	Liquid	30	mg	exact	Albiglutide	26	20s	Female	Acute-on-chronic	>8 hr <=24 hr	Unintentional - Therapeutic error	Own residence	Own residence	Managed on site (non health care facility)	No HCF care needed	No effect		Parenteral	WrongTime	Unknown If therapy Provided	Not Reported	Not Reported	Not Reported	Not Reported	Not Reported	Not Reported	Not Reported	Not Reported	Not Reported	Not Reported	Not Reported	Not Reported	Not Reported	Not Reported	Not Reported	Not Reported	Not Reported	Not Reported	Not Reported	Not Reported	Not Reported	Not Reported	Not Reported	Not Reported	Not Reported	Not Reported	Not Reported
2015	4	2015 Q4	Liquid	1	Unknown	estimate	GLP-1 RA NOS	72	70s	Male	Acute-on-chronic	>24 hr <=1 week	Unintentional - Therapeutic error	Own residence	Health care facility	Patient already in (enroute to) HCF when PCC called	Admitted to noncritical care unit	No effect		Parenteral	WrongTime		Not Reported	Not Reported	Not Reported	Not Reported	Not Reported	Not Reported	Not Reported	Not Reported	Not Reported	Not Reported	Not Reported	Not Reported	Not Reported	Not Reported	Not Reported	Not Reported	Not Reported	Not Reported	Not Reported	Not Reported	Not Reported	Not Reported	Not Reported	Not Reported	Not Reported	Not Reported	Not Reported
2015	4	2015 Q4	Other	30	mg	estimate	Liraglutide	37	30s	Female	Acute-on-chronic	>1 mo <=3 mo	Unintentional - Therapeutic error	Own residence	Own residence	Managed on site (non health care facility)	No HCF care needed	Minor effect		Other	WrongDose	Unknown If therapy Provided	Not Reported	Not Reported	Not Reported	Not Reported	Not Reported	Not Reported	Not Reported	Not Reported	Not Reported	Not Reported	Not Reported	Not Reported	Not Reported	Not Reported	Not Reported	Not Reported	Not Reported	Not Reported	Not Reported	Not Reported	Not Reported	Not Reported	Not Reported	Not Reported	Not Reported	Not Reported	Not Reported
2015	4	2015 Q4	Other	5	IU / units	exact	GLP-1 RA NOS	63	60s	Female	Acute		Unintentional - Therapeutic error	Own residence	Own residence	Patient was referred by PCC to a HCF	Lost to F/U	Unable to follow, judged as a potentially toxic exposure		Parenteral	WrongDose		Not Reported	Not Reported	Not Reported	Not Reported	Not Reported	Not Reported	Not Reported	Not Reported	Not Reported	Not Reported	Not Reported	Not Reported	Not Reported	Not Reported	Not Reported	Not Reported	Not Reported	Not Reported	Not Reported	Not Reported	Not Reported	Not Reported	Not Reported	Not Reported	Not Reported	Not Reported	Not Reported
2015	4	2015 Q4	Liquid	2	each (e.g. bites / stings)	maximum possible	Dulaglutide	36	30s	Female	Acute-on-chronic	unknown	Unintentional - Therapeutic error	Own residence	Own residence	Managed on site (non health care facility)	No HCF care needed	Minor effect		Parenteral	WrongDose		Not Reported	Not Reported	Not Reported	Not Reported	Not Reported	Not Reported	Not Reported	Not Reported	Not Reported	Not Reported	Not Reported	Not Reported	Not Reported	Not Reported	Not Reported	Not Reported	Not Reported	Not Reported	Not Reported	Not Reported	Not Reported	Not Reported	Not Reported	Not Reported	Not Reported	Not Reported	Not Reported
2015	4	2015 Q4	Liquid	0.5	mL	exact	Dulaglutide	50	50s	Female	Acute		Adverse reaction - Drug	Own residence	Own residence	Managed on site (non health care facility)	No HCF care needed	Minor effect		Parenteral	Unknown		Related	Not Reported	Not Reported	Not Reported	Not Reported	Not Reported	Not Reported	Not Reported	Not Reported	Not Reported	Not Reported	Not Reported	Not Reported	Not Reported	Not Reported	Not Reported	Not Reported	Not Reported	Not Reported	Not Reported	Not Reported	Not Reported	Not Reported	Not Reported	Not Reported	Not Reported	Not Reported
2015	4	2015 Q4	Liquid		Unknown	estimate	Liraglutide	46	40s	Female	Acute-on-chronic	>24 hr <=1 week	Adverse reaction - Drug	Own residence	Own residence	Managed on site (non health care facility)	No HCF care needed	Moderate effect	> 2 hours, <= 8 hours	Ingestion	Unknown		Not Reported	Not Reported	Not Reported	Not Reported	Not Reported	Not Reported	Not Reported	Not Reported	Not Reported	Not Reported	Not Reported	Not Reported	Not Reported	Not Reported	Not Reported	Not Reported	Not Reported	Not Reported	Not Reported	Not Reported	Not Reported	Not Reported	Not Reported	Not Reported	Not Reported	Not Reported	Not Reported
2016	1	2016 Q1	Liquid	20	mcg	exact	GLP-1 RA NOS	58	50s	Female	Acute		Unintentional - Therapeutic error	Own residence	Own residence	Managed on site (non health care facility)	No HCF care needed	No effect		Parenteral	WrongDose		Not Reported	Not Reported	Not Reported	Not Reported	Not Reported	Not Reported	Not Reported	Not Reported	Not Reported	Not Reported	Not Reported	Not Reported	Not Reported	Not Reported	Not Reported	Not Reported	Not Reported	Not Reported	Not Reported	Not Reported	Not Reported	Not Reported	Not Reported	Not Reported	Not Reported	Not Reported	Not Reported
2016	1	2016 Q1	Unknown		Unknown		Liraglutide	76	70s	Female	Acute		Unintentional - Therapeutic error	Own residence	Own residence	Patient was referred by PCC to a HCF	Lost to F/U	Unable to follow, judged as a potentially toxic exposure		Parenteral	WrongDose		Not Reported	Not Reported	Not Reported	Not Reported	Not Reported	Not Reported	Not Reported	Not Reported	Not Reported	Not Reported	Not Reported	Not Reported	Not Reported	Not Reported	Not Reported	Not Reported	Not Reported	Not Reported	Not Reported	Not Reported	Not Reported	Not Reported	Not Reported	Not Reported	Not Reported	Not Reported	Not Reported
2016	1	2016 Q1	Liquid	1.8	mg	exact	Liraglutide	72	70s	Male	Acute-on-chronic	unknown	Unintentional - Therapeutic error	Own residence	Other	Managed on site (non health care facility)	No HCF care needed	Minor effect		Parenteral	WrongDrug		Not Reported	Not Reported	Not Reported	Not Reported	Not Reported	Not Reported	Not Reported	Not Reported	Not Reported	Not Reported	Not Reported	Not Reported	Not Reported	Not Reported	Not Reported	Not Reported	Not Reported	Not Reported	Not Reported	Not Reported	Not Reported	Not Reported	Not Reported	Not Reported	Not Reported	Not Reported	Not Reported
2016	1	2016 Q1	Liquid	6	mg	exact	Liraglutide	66	60s	Male	Acute-on-chronic	>8 hr <=24 hr	Unintentional - Therapeutic error	Own residence	Health care facility	Patient already in (enroute to) HCF when PCC called	Admitted to noncritical care unit	Major effect	> 8 hours, <= 24 hours	Parenteral	WrongDose		Not Reported	Not Reported	Not Reported	Not Reported	Not Reported	Not Reported	Not Reported	Not Reported	Not Reported	Not Reported	Related	Not Reported	Not Reported	Not Reported	Not Reported	Not Reported	Not Reported	Not Reported	Not Reported	Not Reported	Not Reported	Not Reported	Not Reported	Not Reported	Not Reported	Not Reported	Not Reported
2016	1	2016 Q1	Liquid				Liraglutide	55	50s	Male	Acute		Unintentional - Therapeutic error	Own residence	Own residence	Managed on site (non health care facility)	No HCF care needed	Minor effect		Dermal	WrongDose		Not Reported	Not Reported	Not Reported	Not Reported	Not Reported	Not Reported	Not Reported	Not Reported	Not Reported	Not Reported	Not Reported	Not Reported	Not Reported	Not Reported	Not Reported	Not Reported	Not Reported	Not Reported	Not Reported	Not Reported	Not Reported	Not Reported	Not Reported	Not Reported	Not Reported	Not Reported	Not Reported
2016	1	2016 Q1	Liquid	12	mg	exact	Liraglutide		Unknown adult (>=20 yrs)	Female	Acute		Unintentional - General	Own residence	Own residence	Managed on site (non health care facility)	No HCF care needed	Minor effect		Parenteral	Unknown		Not Reported	Not Reported	Not Reported	Not Reported	Not Reported	Not Reported	Not Reported	Not Reported	Not Reported	Not Reported	Not Reported	Not Reported	Not Reported	Not Reported	Not Reported	Not Reported	Not Reported	Not Reported	Not Reported	Not Reported	Not Reported	Not Reported	Not Reported	Not Reported	Not Reported	Not Reported	Not Reported
2016	1	2016 Q1	Liquid	1.8	mg	exact	Liraglutide	62	60s	Male	Acute-on-chronic	unknown	Unintentional - Therapeutic error	Own residence	Own residence	Managed on site (non health care facility)	No HCF care needed	No effect		Parenteral	WrongDrug		Not Reported	Not Reported	Not Reported	Not Reported	Not Reported	Not Reported	Not Reported	Not Reported	Not Reported	Not Reported	Not Reported	Not Reported	Not Reported	Not Reported	Not Reported	Not Reported	Not Reported	Not Reported	Not Reported	Not Reported	Not Reported	Not Reported	Not Reported	Not Reported	Not Reported	Not Reported	Not Reported
2016	1	2016 Q1	Solid (tablets / capsules / caplets)		Unknown		Dulaglutide	60	60s	Female	Acute		Unintentional - Therapeutic error	Own residence	Own residence	Managed on site (non health care facility)	No HCF care needed	Minor effect		Ingestion	WrongDose		Not Reported	Not Reported	Not Reported	Not Reported	Not Reported	Not Reported	Not Reported	Not Reported	Not Reported	Not Reported	Not Reported	Not Reported	Not Reported	Not Reported	Not Reported	Not Reported	Not Reported	Not Reported	Not Reported	Not Reported	Not Reported	Not Reported	Not Reported	Not Reported	Not Reported	Not Reported	Not Reported
2016	1	2016 Q1	Liquid	1.8	mL	maximum possible	Liraglutide		Unknown adult (>=20 yrs)	Female	Acute		Unintentional - Therapeutic error	Own residence	Own residence	Managed on site (non health care facility)	No HCF care needed	Minor effect		Parenteral	WrongDose		Not Reported	Not Reported	Not Reported	Not Reported	Not Reported	Not Reported	Not Reported	Not Reported	Not Reported	Not Reported	Not Reported	Not Reported	Not Reported	Not Reported	Not Reported	Not Reported	Not Reported	Not Reported	Not Reported	Not Reported	Not Reported	Not Reported	Not Reported	Not Reported	Not Reported	Not Reported	Not Reported
2016	2	2016 Q2	Solid (tablets / capsules / caplets)	1	each (e.g. bites / stings)	estimate	Liraglutide	49	40s	Female	Acute		Adverse reaction - Drug	Own residence	Health care facility	Patient already in (enroute to) HCF when PCC called	Treated/evaluated and released	Moderate effect	> 8 hours, <= 24 hours	Parenteral	Unknown		Not Reported	Not Reported	Not Reported	Not Reported	Not Reported	Not Reported	Not Reported	Not Reported	Not Reported	Not Reported	Not Reported	Not Reported	Not Reported	Not Reported	Not Reported	Not Reported	Not Reported	Not Reported	Not Reported	Not Reported	Not Reported	Not Reported	Not Reported	Not Reported	Not Reported	Not Reported	Not Reported
2016	2	2016 Q2	Liquid	3.6	mg	estimate	Liraglutide	55	50s	Female	Acute-on-chronic	>3 mo	Unintentional - Therapeutic error	Own residence	Own residence	Managed on site (non health care facility)	No HCF care needed	Minor effect		Parenteral	WrongDose		Not Reported	Not Reported	Not Reported	Not Reported	Not Reported	Not Reported	Not Reported	Not Reported	Not Reported	Not Reported	Not Reported	Not Reported	Not Reported	Not Reported	Not Reported	Not Reported	Not Reported	Not Reported	Not Reported	Not Reported	Not Reported	Not Reported	Not Reported	Not Reported	Not Reported	Not Reported	Not Reported
2016	2	2016 Q2	Liquid	3	mg	exact	Liraglutide	57	50s	Female	Acute-on-chronic	>3 mo	Unintentional - Therapeutic error	Own residence	Other	Managed on site (non health care facility)	No HCF care needed	No effect		Ingestion	WrongDose		Not Reported	Not Reported	Not Reported	Not Reported	Not Reported	Not Reported	Not Reported	Not Reported	Not Reported	Not Reported	Not Reported	Not Reported	Not Reported	Not Reported	Not Reported	Not Reported	Not Reported	Not Reported	Not Reported	Not Reported	Not Reported	Not Reported	Not Reported	Not Reported	Not Reported	Not Reported	Not Reported
2016	2	2016 Q2	Liquid	1	each (e.g. bites / stings)	estimate	GLP-1 RA NOS	39	30s	Female	Acute-on-chronic	>24 hr <=1 week	Adverse reaction - Drug	Own residence	Health care facility	Patient already in (enroute to) HCF when PCC called	Treated/evaluated and released	Moderate effect	> 2 hours, <= 8 hours	Parenteral	Unknown		Not Reported	Not Reported	Not Reported	Not Reported	Not Reported	Not Reported	Not Reported	Not Reported	Not Reported	Not Reported	Not Reported	Not Reported	Not Reported	Not Reported	Not Reported	Not Reported	Not Reported	Not Reported	Not Reported	Not Reported	Not Reported	Not Reported	Not Reported	Not Reported	Not Reported	Not Reported	Not Reported
2016	2	2016 Q2	Liquid	3.2	mL	exact	Liraglutide	36	30s	Female	Acute-on-chronic	>8 hr <=24 hr	Unintentional - Therapeutic error	Own residence	Own residence	Managed on site (non health care facility)	No HCF care needed	No effect		Parenteral	WrongDose		Not Reported	Not Reported	Not Reported	Not Reported	Not Reported	Not Reported	Not Reported	Not Reported	Not Reported	Not Reported	Not Reported	Not Reported	Not Reported	Not Reported	Not Reported	Not Reported	Not Reported	Not Reported	Not Reported	Not Reported	Not Reported	Not Reported	Not Reported	Not Reported	Not Reported	Not Reported	Not Reported
2016	2	2016 Q2	Liquid	1.2	mg	exact	Liraglutide	59	50s	Female	Acute-on-chronic	>3 mo	Unintentional - Therapeutic error	Own residence	Own residence	Managed on site (non health care facility)	No HCF care needed	Minor effect		Parenteral	WrongDrug		Not Reported	Not Reported	Not Reported	Not Reported	Not Reported	Not Reported	Not Reported	Not Reported	Not Reported	Not Reported	Not Reported	Not Reported	Not Reported	Not Reported	Not Reported	Not Reported	Not Reported	Not Reported	Not Reported	Not Reported	Not Reported	Not Reported	Not Reported	Not Reported	Not Reported	Not Reported	Not Reported
2016	2	2016 Q2	Liquid	5	mcg	estimate	Exenatide	42	40s	Female	Acute-on-chronic	>3 mo	Unintentional - Therapeutic error	Own residence	Own residence	Patient was referred by PCC to a HCF	Admitted to noncritical care unit	No effect		Parenteral	WrongDose		Not Reported	Not Reported	Not Reported	Not Reported	Not Reported	Not Reported	Not Reported	Not Reported	Not Reported	Not Reported	Not Reported	Not Reported	Not Reported	Not Reported	Not Reported	Not Reported	Not Reported	Not Reported	Not Reported	Not Reported	Not Reported	Not Reported	Not Reported	Not Reported	Not Reported	Not Reported	Not Reported
2016	2	2016 Q2	Liquid	10	mcg	exact	Exenatide	82	80s	Female	Acute		Unintentional - Therapeutic error	Own residence	Own residence	Managed on site (non health care facility)	No HCF care needed	No effect		Parenteral	WrongDose		Not Reported	Not Reported	Not Reported	Not Reported	Not Reported	Not Reported	Not Reported	Not Reported	Not Reported	Not Reported	Not Reported	Not Reported	Not Reported	Not Reported	Not Reported	Not Reported	Not Reported	Not Reported	Not Reported	Not Reported	Not Reported	Not Reported	Not Reported	Not Reported	Not Reported	Not Reported	Not Reported
2016	2	2016 Q2	Liquid	10	mg	estimate	Exenatide	63	60s	Female	Acute-on-chronic	unknown	Unintentional - Therapeutic error	Own residence	Own residence	Managed on site (non health care facility)	No HCF care needed	No effect		Parenteral	WrongDose		Not Reported	Not Reported	Not Reported	Not Reported	Not Reported	Not Reported	Not Reported	Not Reported	Not Reported	Not Reported	Not Reported	Not Reported	Not Reported	Not Reported	Not Reported	Not Reported	Not Reported	Not Reported	Not Reported	Not Reported	Not Reported	Not Reported	Not Reported	Not Reported	Not Reported	Not Reported	Not Reported
2016	2	2016 Q2	Liquid		Unknown	exact	Dulaglutide		Unknown adult (>=20 yrs)	Female	Acute		Unintentional - General	Own residence	Own residence	Managed on site (non health care facility)	No HCF care needed	No effect		Parenteral	Unknown		Not Reported	Not Reported	Not Reported	Not Reported	Not Reported	Not Reported	Not Reported	Not Reported	Not Reported	Not Reported	Not Reported	Not Reported	Not Reported	Not Reported	Not Reported	Not Reported	Not Reported	Not Reported	Not Reported	Not Reported	Not Reported	Not Reported	Not Reported	Not Reported	Not Reported	Not Reported	Not Reported
2016	2	2016 Q2	Solid (tablets / capsules / caplets)	2.4	mg	exact	Liraglutide	56	50s	Female	Acute-on-chronic	>1 week <=1 mo	Unintentional - Therapeutic error	Own residence	Own residence	Managed on site (non health care facility)	No HCF care needed	Minor effect		Ingestion	WrongDose		Not Reported	Not Reported	Not Reported	Not Reported	Not Reported	Not Reported	Not Reported	Not Reported	Not Reported	Not Reported	Not Reported	Not Reported	Not Reported	Not Reported	Not Reported	Not Reported	Not Reported	Not Reported	Not Reported	Not Reported	Not Reported	Not Reported	Not Reported	Not Reported	Not Reported	Not Reported	Not Reported
2016	2	2016 Q2	Liquid		Unknown	estimate	Dulaglutide	62	60s	Female	Acute		Adverse reaction - Drug	Health care facility	Own residence	Managed on site (non health care facility)	No HCF care needed	Moderate effect	> 8 hours, <= 24 hours	Parenteral	Unknown		Not Reported	Not Reported	Not Reported	Not Reported	Not Reported	Not Reported	Not Reported	Not Related	Not Reported	Not Reported	Not Related	Not Reported	Not Reported	Not Reported	Not Reported	Not Reported	Not Reported	Related	Not Related	Not Reported	Not Reported	Not Reported	Not Reported	Not Reported	Not Reported	Related	Not Reported
2016	2	2016 Q2	Liquid	1.8	each (e.g. bites / stings)	estimate	Liraglutide	54	50s	Female	Acute-on-chronic	>3 mo	Unintentional - Therapeutic error	Own residence	Own residence	Managed on site (non health care facility)	No HCF care needed	Minor effect		Parenteral	WrongDose		Not Reported	Not Reported	Not Reported	Not Reported	Not Reported	Not Reported	Not Reported	Not Reported	Not Reported	Not Reported	Not Reported	Not Reported	Not Reported	Not Reported	Not Reported	Not Reported	Not Reported	Not Reported	Not Reported	Not Reported	Not Reported	Not Reported	Not Reported	Not Reported	Not Reported	Not Reported	Not Reported
2016	2	2016 Q2	Other	0.5	mL	estimate	Dulaglutide	47	40s	Male	Acute		Unintentional - Therapeutic error	Own residence	Own residence	Managed on site (non health care facility)	No HCF care needed	Minor effect		Parenteral	WrongTime	Unknown If therapy Provided	Related	Not Reported	Not Reported	Not Reported	Not Reported	Not Reported	Not Reported	Not Reported	Not Reported	Not Reported	Not Reported	Not Reported	Not Reported	Not Reported	Not Reported	Not Reported	Related	Not Reported	Not Reported	Not Reported	Not Reported	Not Reported	Not Reported	Not Reported	Not Reported	Not Reported	Not Reported
2016	2	2016 Q2	Liquid	1.8	mg	exact	Liraglutide	61	60s	Female	Acute-on-chronic	>3 mo	Unintentional - Therapeutic error	Own residence	Own residence	Managed on site (non health care facility)	No HCF care needed	Minor effect		Parenteral	WrongDose		Not Reported	Not Reported	Not Reported	Not Reported	Not Reported	Not Reported	Not Reported	Not Reported	Not Reported	Not Reported	Not Reported	Not Reported	Not Reported	Not Reported	Not Reported	Not Reported	Not Reported	Not Reported	Not Reported	Not Reported	Not Reported	Not Reported	Not Reported	Not Reported	Not Reported	Not Reported	Not Reported
2016	2	2016 Q2	Liquid	1.2	mL	exact	Liraglutide	48	40s	Female	Acute		Unintentional - Therapeutic error	Own residence	Own residence	Managed on site (non health care facility)	No HCF care needed	Minor effect		Parenteral	WrongDrug		Not Reported	Not Reported	Not Reported	Not Reported	Not Reported	Not Reported	Not Reported	Not Reported	Not Reported	Not Reported	Not Reported	Not Reported	Not Reported	Not Reported	Not Reported	Not Reported	Not Reported	Not Reported	Not Reported	Not Reported	Not Reported	Not Reported	Not Reported	Not Reported	Not Reported	Not Reported	Not Reported
2016	2	2016 Q2	Liquid	20	mcg	exact	Exenatide	69	60s	Female	Acute-on-chronic	>1 mo <=3 mo	Unintentional - Therapeutic error	Own residence	Own residence	Patient was referred by PCC to a HCF	Lost to F/U	Minor effect		Parenteral	WrongDose		Not Reported	Not Reported	Not Reported	Not Reported	Not Reported	Not Reported	Not Reported	Not Reported	Not Reported	Not Reported	Not Reported	Not Reported	Not Reported	Not Reported	Not Reported	Not Reported	Not Reported	Not Reported	Not Reported	Not Reported	Not Reported	Not Reported	Not Reported	Not Reported	Not Reported	Not Reported	Not Reported
2016	2	2016 Q2	Liquid	10	mcg	estimate	Exenatide	55	50s	Male	Acute-on-chronic	>3 mo	Unintentional - Therapeutic error	Own residence	Own residence	Managed on site (non health care facility)	No HCF care needed	Moderate effect	> 8 hours, <= 24 hours	Parenteral	WrongDose		Not Reported	Not Reported	Related	Not Reported	Not Reported	Not Reported	Not Reported	Not Reported	Not Reported	Not Reported	Not Reported	Not Reported	Not Reported	Not Reported	Not Reported	Not Reported	Not Reported	Not Reported	Not Reported	Not Reported	Not Reported	Not Reported	Not Reported	Not Reported	Not Reported	Not Reported	Not Reported
2016	2	2016 Q2	Unknown		Unknown		Liraglutide	25	20s	Female	Acute-on-chronic	>3 mo	Adverse reaction - Drug	Own residence	Own residence	Managed on site (non health care facility)	No HCF care needed	Minor effect		Parenteral	Unknown		Not Reported	Not Reported	Not Reported	Not Reported	Not Reported	Not Reported	Not Reported	Not Reported	Not Reported	Not Reported	Not Reported	Not Reported	Not Reported	Not Reported	Related	Not Reported	Not Reported	Not Reported	Not Reported	Not Reported	Not Reported	Not Reported	Not Reported	Not Reported	Not Reported	Not Reported	Not Reported
2016	2	2016 Q2	Solid (tablets / capsules / caplets)	1	each (e.g. bites / stings)	estimate	Liraglutide	15	Adolescent	Male	Acute-on-chronic	>3 mo	Unintentional - Therapeutic error	Own residence	Own residence	Managed on site (non health care facility)	No HCF care needed	Moderate effect	unknown	Parenteral	Other	Unknown If therapy Provided	Not Reported	Not Reported	Not Reported	Not Reported	Not Reported	Not Reported	Not Reported	Not Reported	Not Reported	Not Reported	Not Reported	Not Reported	Not Reported	Not Reported	Not Reported	Not Reported	Not Reported	Not Reported	Not Reported	Not Reported	Not Reported	Not Reported	Not Reported	Not Reported	Not Reported	Not Reported	Not Reported
2016	2	2016 Q2	Liquid		Unknown	exact	Dulaglutide	61	60s	Female	Acute-on-chronic	unknown	Unintentional - Misuse	Own residence	Own residence	Managed on site (non health care facility)	No HCF care needed	Minor effect		Ocular	Unknown		Not Reported	Not Reported	Not Reported	Not Reported	Not Reported	Not Reported	Not Reported	Not Reported	Not Reported	Not Reported	Not Reported	Not Reported	Not Reported	Not Reported	Not Reported	Not Reported	Not Reported	Not Reported	Not Reported	Not Reported	Not Reported	Not Reported	Not Reported	Not Reported	Not Reported	Not Reported	Not Reported
2016	2	2016 Q2	Liquid	3.6	mL	exact	Liraglutide	61	60s	Male	Acute-on-chronic	>3 mo	Unintentional - Therapeutic error	Own residence	Own residence	Managed on site (non health care facility)	No HCF care needed	No effect		Parenteral	WrongDose		Not Reported	Not Reported	Not Reported	Not Reported	Not Reported	Not Reported	Not Reported	Not Reported	Not Reported	Not Reported	Not Reported	Not Reported	Not Reported	Not Reported	Not Reported	Not Reported	Not Reported	Not Reported	Not Reported	Not Reported	Not Reported	Not Reported	Not Reported	Not Reported	Not Reported	Not Reported	Not Reported
2016	2	2016 Q2	Liquid		Unknown	estimate	Dulaglutide	53	50s	Female	Acute		Unintentional - General	Own residence	Own residence	Managed on site (non health care facility)	No HCF care needed	Minor effect		Parenteral	Unknown	Unknown If therapy Provided	Not Reported	Not Reported	Not Reported	Not Reported	Not Reported	Not Reported	Not Reported	Not Reported	Not Reported	Not Reported	Not Reported	Not Reported	Not Reported	Not Reported	Not Reported	Not Reported	Not Reported	Not Reported	Not Reported	Not Reported	Not Reported	Not Reported	Not Reported	Not Reported	Not Reported	Not Reported	Not Reported
2016	2	2016 Q2	Liquid	2	mg	exact	Exenatide	57	50s	Female	Acute		Adverse reaction - Drug	Own residence	Own residence	Managed on site (non health care facility)	No HCF care needed	Minor effect	> 8 hours, <= 24 hours	Parenteral	Unknown		Not Reported	Not Reported	Not Reported	Not Reported	Not Reported	Not Reported	Not Reported	Not Reported	Not Reported	Not Reported	Not Reported	Not Reported	Not Reported	Not Reported	Not Reported	Not Reported	Not Reported	Not Reported	Not Reported	Not Reported	Not Reported	Not Reported	Not Reported	Not Reported	Not Reported	Not Reported	Not Reported
2016	2	2016 Q2	Liquid	2	each (e.g. bites / stings)	exact	Exenatide	43	40s	Female	Acute		Unintentional - Therapeutic error	Own residence	Own residence	Patient was referred by PCC to a HCF	Admitted to critical care unit	Minor effect	> 8 hours, <= 24 hours	Ingestion	WrongDose		Not Reported	Not Reported	Not Reported	Not Reported	Not Reported	Not Reported	Not Reported	Not Reported	Not Reported	Not Reported	Not Reported	Not Reported	Not Reported	Not Reported	Not Reported	Not Reported	Not Reported	Not Reported	Not Reported	Not Reported	Not Reported	Not Reported	Not Reported	Not Reported	Not Reported	Not Reported	Not Reported
2016	2	2016 Q2	Liquid	3.6	mg	estimate	Liraglutide	71	70s	Female	Acute-on-chronic	>3 mo	Unintentional - Therapeutic error	Own residence	Own residence	Managed on site (non health care facility)	No HCF care needed	Minor effect		Parenteral	WrongDose		Not Reported	Not Reported	Not Reported	Not Reported	Not Reported	Not Reported	Not Reported	Not Reported	Not Reported	Not Reported	Not Reported	Not Reported	Not Reported	Not Reported	Not Reported	Not Reported	Not Reported	Not Reported	Not Reported	Not Reported	Not Reported	Not Reported	Not Reported	Not Reported	Not Reported	Not Reported	Not Reported
2016	2	2016 Q2	Liquid	15	mcg	exact	Exenatide	66	60s	Female	Acute-on-chronic	unknown	Unintentional - Therapeutic error	Own residence	Own residence	Managed on site (non health care facility)	No HCF care needed	No effect		Ingestion	WrongDose		Not Reported	Not Reported	Not Reported	Not Reported	Not Reported	Not Reported	Not Reported	Not Reported	Not Reported	Not Reported	Not Reported	Not Reported	Not Reported	Not Reported	Not Reported	Not Reported	Not Reported	Not Reported	Not Reported	Not Reported	Not Reported	Not Reported	Not Reported	Not Reported	Not Reported	Not Reported	Not Reported
2016	2	2016 Q2	Other	20	mg	estimate	Exenatide	63	60s	Male	Acute		Unintentional - Therapeutic error	Own residence	Own residence	Managed on site (non health care facility)	No HCF care needed	Minor effect		Parenteral	WrongDose		Not Reported	Not Reported	Not Reported	Not Reported	Not Reported	Not Reported	Not Reported	Not Reported	Not Reported	Not Reported	Not Reported	Not Reported	Not Reported	Not Reported	Not Reported	Not Reported	Not Reported	Not Reported	Not Reported	Not Reported	Not Reported	Not Reported	Not Reported	Not Reported	Not Reported	Not Reported	Not Reported
2016	2	2016 Q2	Liquid	1.8	mg	exact	Liraglutide	62	60s	Male	Acute		Unintentional - Therapeutic error	Own residence	Own residence	Patient was referred by PCC to a HCF	Treated/evaluated and released	No effect		Parenteral	WrongPatient		Not Reported	Not Reported	Not Reported	Not Reported	Not Reported	Not Reported	Not Reported	Not Reported	Not Reported	Not Reported	Not Reported	Not Reported	Not Reported	Not Reported	Not Reported	Not Reported	Not Reported	Not Reported	Not Reported	Not Reported	Not Reported	Not Reported	Not Reported	Not Reported	Not Reported	Not Reported	Not Reported
2016	2	2016 Q2	Liquid		Unknown		Liraglutide	31	30s	Female	Acute		Unintentional - General	Own residence	Own residence	Managed on site (non health care facility)	No HCF care needed	Minor effect		Parenteral	Unknown		Not Reported	Not Reported	Not Reported	Not Reported	Not Reported	Not Reported	Not Reported	Not Reported	Not Reported	Not Reported	Not Reported	Not Reported	Not Reported	Not Reported	Not Reported	Not Reported	Not Reported	Not Reported	Not Reported	Not Reported	Not Reported	Not Reported	Not Reported	Not Reported	Not Reported	Not Reported	Not Reported
2016	2	2016 Q2	Liquid	1.8	mg	exact	Liraglutide	45	40s	Female	Acute-on-chronic	>3 mo	Unintentional - Therapeutic error	Own residence	Own residence	Managed on site (non health care facility)	No HCF care needed	No effect		Parenteral	WrongDrug		Not Reported	Not Reported	Not Reported	Not Reported	Not Reported	Not Reported	Not Reported	Not Reported	Not Reported	Not Reported	Not Reported	Not Reported	Not Reported	Not Reported	Not Reported	Not Reported	Not Reported	Not Reported	Not Reported	Not Reported	Not Reported	Not Reported	Not Reported	Not Reported	Not Reported	Not Reported	Not Reported
2016	2	2016 Q2	Liquid	3	mg	maximum possible	Liraglutide	70	70s	Female	Acute		Unintentional - Therapeutic error	Own residence	Own residence	Managed on site (non health care facility)	No HCF care needed	Moderate effect	<= 2 hours	Parenteral	WrongDose		Not Reported	Not Reported	Not Reported	Not Reported	Not Reported	Not Reported	Not Reported	Not Reported	Not Reported	Not Reported	Not Reported	Not Reported	Not Reported	Not Reported	Not Reported	Not Reported	Not Reported	Not Reported	Not Reported	Not Reported	Not Reported	Not Reported	Not Reported	Not Reported	Not Reported	Not Reported	Not Reported
2016	2	2016 Q2	Liquid		Unknown		Liraglutide	31	30s	Female	Acute		Unintentional - Therapeutic error	Own residence	Own residence	Managed on site (non health care facility)	No HCF care needed	Minor effect		Parenteral	Other		Not Reported	Not Reported	Not Reported	Not Reported	Not Reported	Not Reported	Not Reported	Not Reported	Not Reported	Not Reported	Not Reported	Not Reported	Not Reported	Not Reported	Not Reported	Not Reported	Not Reported	Not Reported	Not Reported	Not Reported	Not Reported	Not Reported	Not Reported	Related	Not Reported	Not Reported	Not Reported
2016	2	2016 Q2	Liquid	18	mg	exact	Liraglutide	67	60s	Female	Acute		Unintentional - Therapeutic error	Own residence	Health care facility	Patient was referred by PCC to a HCF	Lost to F/U	Unable to follow, judged as a potentially toxic exposure		Parenteral	WrongDose		Not Reported	Not Reported	Not Reported	Not Reported	Not Reported	Not Reported	Not Reported	Not Reported	Not Reported	Not Reported	Not Reported	Not Reported	Not Reported	Not Reported	Not Reported	Not Reported	Not Reported	Not Reported	Not Reported	Not Reported	Not Reported	Not Reported	Not Reported	Not Reported	Not Reported	Not Reported	Not Reported
2016	2	2016 Q2	Liquid	18	IU / units	exact	Liraglutide		Unknown adult (>=20 yrs)	Female	Acute		Unintentional - Therapeutic error	Own residence	Other	Managed on site (non health care facility)	No HCF care needed	Minor effect		Parenteral	WrongDrug		Not Reported	Not Reported	Not Reported	Not Reported	Not Reported	Not Reported	Not Reported	Not Reported	Not Reported	Not Reported	Not Reported	Not Reported	Not Reported	Not Reported	Not Reported	Not Reported	Not Reported	Not Reported	Not Reported	Not Reported	Not Reported	Not Reported	Not Reported	Not Reported	Not Reported	Not Reported	Not Reported
2016	2	2016 Q2	Other	2	each (e.g. bites / stings)	exact	Liraglutide		Unknown adult (>=20 yrs)	Female	Acute		Unintentional - Therapeutic error	Own residence	Own residence	Managed on site (non health care facility)	No HCF care needed	Minor effect		Parenteral	WrongDose		Not Reported	Not Reported	Not Reported	Not Reported	Not Reported	Not Reported	Not Reported	Not Reported	Not Reported	Not Reported	Not Reported	Not Reported	Not Reported	Not Reported	Not Reported	Not Reported	Not Reported	Not Reported	Not Reported	Not Reported	Not Reported	Not Reported	Not Reported	Not Reported	Not Reported	Not Reported	Not Reported
2016	2	2016 Q2	Liquid	0.6	mL	estimate	Liraglutide	51	50s	Female	Acute		Unintentional - Therapeutic error	Own residence	Own residence	Managed on site (non health care facility)	No HCF care needed	Minor effect		Parenteral	WrongDose		Not Reported	Not Reported	Not Reported	Not Reported	Not Reported	Not Reported	Not Reported	Not Reported	Not Reported	Not Reported	Not Reported	Not Reported	Not Reported	Not Reported	Not Reported	Not Reported	Not Reported	Not Reported	Not Reported	Not Reported	Not Reported	Not Reported	Not Reported	Not Reported	Not Reported	Not Reported	Not Reported
2016	2	2016 Q2	Liquid	1	mg	exact	Liraglutide	66	60s	Female	Acute-on-chronic	>3 mo	Unintentional - Therapeutic error	Own residence	Own residence	Managed on site (non health care facility)	No HCF care needed	No effect		Parenteral	Multiple Errors		Not Reported	Not Reported	Not Reported	Not Reported	Not Reported	Not Reported	Not Reported	Not Reported	Not Reported	Not Reported	Not Reported	Not Reported	Not Reported	Not Reported	Not Reported	Not Reported	Not Reported	Not Reported	Not Reported	Not Reported	Not Reported	Not Reported	Not Reported	Not Reported	Not Reported	Not Reported	Not Reported
2016	2	2016 Q2	Liquid	1	each (e.g. bites / stings)	exact	Liraglutide	57	50s	Male	Acute		Adverse reaction - Drug	Own residence	Own residence	Patient was referred by PCC to a HCF	Lost to F/U	Minor effect		Parenteral	Unknown		Unknown If Related	Not Reported	Not Reported	Not Reported	Not Reported	Not Reported	Not Reported	Not Reported	Not Reported	Not Reported	Not Reported	Not Reported	Not Reported	Not Reported	Not Reported	Not Reported	Not Reported	Not Reported	Not Reported	Not Reported	Not Reported	Not Reported	Not Reported	Not Reported	Not Reported	Not Reported	Not Reported
2016	2	2016 Q2	Liquid	1	each (e.g. bites / stings)	estimate	Exenatide	59	50s	Female	Acute		Unintentional - Misuse	Own residence	Own residence	Managed on site (non health care facility)	No HCF care needed	Minor effect		Parenteral	Unknown		Not Reported	Not Reported	Not Reported	Not Reported	Not Reported	Related	Not Reported	Not Reported	Not Reported	Not Reported	Not Reported	Not Reported	Not Reported	Not Reported	Not Reported	Not Reported	Not Reported	Not Reported	Not Reported	Not Reported	Not Reported	Not Reported	Not Reported	Not Reported	Not Reported	Not Reported	Not Reported
2016	2	2016 Q2	Liquid	0.04	mL	estimate	Exenatide	53	50s	Female	Chronic	unknown	Adverse reaction - Drug	Own residence	Own residence	Managed on site (non health care facility)	No HCF care needed	Minor effect		Parenteral	Unknown		Not Reported	Not Reported	Not Reported	Not Reported	Not Reported	Not Reported	Not Reported	Not Reported	Not Reported	Not Reported	Not Reported	Not Reported	Not Reported	Not Reported	Not Reported	Not Reported	Not Reported	Not Reported	Not Reported	Not Reported	Not Reported	Not Reported	Not Reported	Not Reported	Not Reported	Not Reported	Not Reported
2016	2	2016 Q2	Liquid	4.8	mg	exact	Liraglutide	50	50s	Female	Acute		Unintentional - Therapeutic error	Own residence	Health care facility	Patient already in (enroute to) HCF when PCC called	Treated/evaluated and released	No effect		Parenteral	WrongDose		Not Reported	Not Reported	Not Reported	Not Reported	Not Reported	Not Reported	Not Reported	Not Reported	Not Reported	Not Reported	Not Reported	Not Reported	Not Reported	Not Reported	Not Reported	Not Reported	Not Reported	Not Reported	Not Reported	Not Reported	Not Reported	Not Reported	Not Reported	Not Reported	Not Reported	Not Reported	Not Reported
2016	2	2016 Q2	Liquid	3.6	mL	exact	Liraglutide	51	50s	Female	Acute		Unintentional - General	Own residence	Own residence	Managed on site (non health care facility)	No HCF care needed	No effect		Other	Unknown		Not Reported	Not Reported	Not Reported	Not Reported	Not Reported	Not Reported	Not Reported	Not Reported	Not Reported	Not Reported	Not Reported	Not Reported	Not Reported	Not Reported	Not Reported	Not Reported	Not Reported	Not Reported	Not Reported	Not Reported	Not Reported	Not Reported	Not Reported	Not Reported	Not Reported	Not Reported	Not Reported
2016	2	2016 Q2	Liquid	2	mg	exact	Exenatide	61	60s	Female	Acute		Unintentional - Therapeutic error	Own residence	Own residence	Managed on site (non health care facility)	No HCF care needed	Minor effect		Parenteral	Other		Not Reported	Not Reported	Not Reported	Not Reported	Not Reported	Not Reported	Not Reported	Not Reported	Not Reported	Not Reported	Not Reported	Not Reported	Not Reported	Not Reported	Not Reported	Not Reported	Not Reported	Not Reported	Not Reported	Not Reported	Not Reported	Not Reported	Not Reported	Not Reported	Not Reported	Not Reported	Not Reported
2016	2	2016 Q2	Liquid		Unknown		Liraglutide	54	50s	Female	Chronic	>1 week <=1 mo	Adverse reaction - Drug	Own residence	Own residence	Managed on site (non health care facility)	No HCF care needed	Minor effect		Parenteral	Unknown		Not Reported	Not Reported	Not Reported	Not Reported	Not Reported	Not Reported	Not Reported	Not Reported	Not Reported	Not Reported	Not Reported	Not Reported	Not Reported	Not Reported	Not Reported	Not Reported	Not Reported	Not Reported	Not Reported	Not Reported	Not Reported	Not Reported	Not Reported	Not Reported	Not Reported	Not Reported	Not Reported
2016	2	2016 Q2	Liquid	3.2	mg	maximum possible	Liraglutide	74	70s	Female	Acute		Unintentional - General	Own residence	Own residence	Managed on site (non health care facility)	No HCF care needed	Minor effect		Parenteral	Unknown		Not Reported	Not Reported	Not Reported	Not Reported	Not Reported	Not Reported	Not Reported	Not Reported	Not Reported	Not Reported	Not Reported	Not Reported	Not Reported	Not Reported	Not Reported	Not Reported	Not Reported	Not Reported	Not Reported	Not Reported	Not Reported	Not Reported	Not Reported	Not Reported	Not Reported	Not Reported	Not Reported
2016	2	2016 Q2	Liquid	1.8	mL	estimate	Liraglutide		Unknown adult (>=20 yrs)	Male	Acute		Unintentional - Therapeutic error	Own residence	Own residence	Managed on site (non health care facility)	No HCF care needed	Minor effect	> 8 hours, <= 24 hours	Parenteral	WrongDose		Related	Not Reported	Not Reported	Not Reported	Not Reported	Not Reported	Not Reported	Not Reported	Not Reported	Not Reported	Not Reported	Not Reported	Not Reported	Not Reported	Not Reported	Not Reported	Not Reported	Not Reported	Not Reported	Not Reported	Not Reported	Not Reported	Not Reported	Not Reported	Not Reported	Not Reported	Not Reported
2016	2	2016 Q2	Solid (tablets / capsules / caplets)	2	each (e.g. bites / stings)	estimate	Liraglutide		Unknown adult (>=20 yrs)	Female	Acute		Unintentional - Therapeutic error	Own residence	Own residence	Managed on site (non health care facility)	No HCF care needed	Minor effect		Ingestion	WrongTime		Not Reported	Not Reported	Not Reported	Not Reported	Not Reported	Not Reported	Not Reported	Not Reported	Not Reported	Not Reported	Not Reported	Not Reported	Not Reported	Not Reported	Not Reported	Not Reported	Not Reported	Not Reported	Not Reported	Not Reported	Not Reported	Not Reported	Not Reported	Not Reported	Not Reported	Not Reported	Not Reported
2016	2	2016 Q2	Liquid		Unknown	estimate	Dulaglutide	47	40s	Male	Acute		Unintentional - Therapeutic error	Own residence	Other residence	Managed on site (non health care facility)	No HCF care needed	No effect		Parenteral	WrongRoute		Not Reported	Not Reported	Not Reported	Not Reported	Not Reported	Not Reported	Not Reported	Not Reported	Not Reported	Not Reported	Not Reported	Not Reported	Not Reported	Not Reported	Not Reported	Not Reported	Not Reported	Not Reported	Not Reported	Not Reported	Not Reported	Not Reported	Not Reported	Not Reported	Not Reported	Not Reported	Not Reported
2016	2	2016 Q2	Liquid	1.8	mL	exact	Liraglutide	46	40s	Female	Acute-on-chronic	unknown	Unintentional - Therapeutic error	Own residence	Own residence	Managed on site (non health care facility)	No HCF care needed	Unable to follow, judged as a potentially toxic exposure		Other	WrongDrug		Not Reported	Not Reported	Not Reported	Not Reported	Not Reported	Not Reported	Not Reported	Not Reported	Not Reported	Not Reported	Not Reported	Not Reported	Not Reported	Not Reported	Not Reported	Not Reported	Not Reported	Not Reported	Not Reported	Not Reported	Not Reported	Not Reported	Not Reported	Not Reported	Not Reported	Not Reported	Not Reported
2016	2	2016 Q2	Liquid	3	mg	estimate	Liraglutide	39	30s	Female	Acute		Adverse reaction - Drug	Own residence	Own residence	Managed on site (non health care facility)	No HCF care needed	Minor effect	> 2 hours, <= 8 hours	Parenteral	Unknown		Not Reported	Not Reported	Not Reported	Not Reported	Not Reported	Not Reported	Not Reported	Not Reported	Not Reported	Not Reported	Not Reported	Not Reported	Not Reported	Not Reported	Not Reported	Not Reported	Not Reported	Not Reported	Not Reported	Not Reported	Not Reported	Not Reported	Not Reported	Not Reported	Not Reported	Not Reported	Not Reported
2016	2	2016 Q2	Liquid	3.6	mg	estimate	Liraglutide	43	40s	Female	Acute		Unintentional - Therapeutic error	Own residence	Own residence	Managed on site (non health care facility)	No HCF care needed	Minor effect		Parenteral	WrongDose	Unknown If therapy Provided	Not Reported	Not Reported	Not Reported	Not Reported	Not Reported	Not Reported	Not Reported	Not Reported	Not Reported	Not Reported	Not Reported	Not Reported	Not Reported	Not Reported	Not Reported	Not Reported	Not Reported	Not Reported	Not Reported	Not Reported	Not Reported	Not Reported	Not Reported	Not Reported	Not Reported	Not Reported	Not Reported
2016	2	2016 Q2	Liquid	1	each (e.g. bites / stings)	estimate	Dulaglutide	22	20s	Female	Acute		Intentional - Misuse	Own residence	Health care facility	Patient already in (enroute to) HCF when PCC called	Treated/evaluated and released	Moderate effect	> 3 days, <= 1 week	Parenteral	Unknown		Not Reported	Not Reported	Not Reported	Not Reported	Not Reported	Not Reported	Not Reported	Not Reported	Not Reported	Not Reported	Not Reported	Not Reported	Not Reported	Not Reported	Not Reported	Not Reported	Related	Not Reported	Not Reported	Not Reported	Not Reported	Not Reported	Not Reported	Not Reported	Not Reported	Not Reported	Not Reported
2016	2	2016 Q2	Liquid	24	mg	exact	Liraglutide	29	20s	Female	Acute		Unintentional - Therapeutic error	Own residence	Own residence	Managed on site (non health care facility)	No HCF care needed	Minor effect		Parenteral	WrongDose		Not Reported	Not Reported	Not Reported	Not Reported	Not Reported	Not Reported	Not Reported	Not Reported	Not Reported	Not Reported	Not Reported	Not Reported	Not Reported	Not Reported	Not Reported	Not Reported	Not Reported	Not Reported	Not Reported	Not Reported	Not Reported	Not Reported	Not Reported	Not Reported	Not Reported	Not Reported	Not Reported
2016	2	2016 Q2	Liquid	1.6	IU / units	maximum possible	Liraglutide	65	60s	Female	Acute-on-chronic	unknown	Unintentional - Therapeutic error	Own residence	Own residence	Managed on site (non health care facility)	No HCF care needed	No effect		Parenteral	WrongDose		Not Reported	Not Reported	Not Reported	Not Reported	Not Reported	Not Reported	Not Reported	Not Reported	Not Reported	Not Reported	Not Reported	Not Reported	Not Reported	Not Reported	Not Reported	Not Reported	Not Reported	Not Reported	Not Reported	Not Reported	Not Reported	Not Reported	Not Reported	Not Reported	Not Reported	Not Reported	Not Reported
2016	2	2016 Q2	Liquid	1.8	IU / units	maximum possible	Liraglutide	76	70s	Female	Acute-on-chronic	>3 mo	Unintentional - Therapeutic error	Own residence	Own residence	Managed on site (non health care facility)	No HCF care needed	No effect		Parenteral	WrongDose		Not Reported	Not Reported	Not Reported	Not Reported	Not Reported	Not Reported	Not Reported	Not Reported	Not Reported	Not Reported	Not Reported	Not Reported	Not Reported	Not Reported	Not Reported	Not Reported	Not Reported	Not Reported	Not Reported	Not Reported	Not Reported	Not Reported	Not Reported	Not Reported	Not Reported	Not Reported	Not Reported
2016	2	2016 Q2	Other	1.8	IU / units	exact	Liraglutide	41	40s	Female	Acute		Unintentional - Therapeutic error	Own residence	Own residence	Managed on site (non health care facility)	No HCF care needed	No effect		Parenteral	WrongDose		Not Reported	Not Reported	Not Reported	Not Reported	Not Reported	Not Reported	Not Reported	Not Reported	Not Reported	Not Reported	Not Reported	Not Reported	Not Reported	Not Reported	Not Reported	Not Reported	Not Reported	Not Reported	Not Reported	Not Reported	Not Reported	Not Reported	Not Reported	Not Reported	Not Reported	Not Reported	Not Reported
2016	2	2016 Q2	Liquid	3	mL	estimate	Dulaglutide	52	50s	Female	Acute-on-chronic	>8 hr <=24 hr	Unintentional - Therapeutic error	Own residence	Own residence	Patient was referred by PCC to a HCF	Lost to F/U	Minor effect	> 8 hours, <= 24 hours	Parenteral	WrongDose		Not Reported	Not Reported	Not Reported	Not Reported	Not Reported	Not Reported	Not Reported	Not Reported	Not Reported	Not Reported	Not Reported	Not Reported	Not Reported	Not Reported	Not Reported	Related	Not Reported	Related	Related	Not Reported	Not Reported	Not Reported	Not Reported	Not Reported	Not Reported	Not Reported	Not Reported
2016	2	2016 Q2	Liquid		Unknown		Liraglutide	69	60s	Male	Acute-on-chronic	unknown	Unintentional - Therapeutic error	Own residence	Health care facility	Patient already in (enroute to) HCF when PCC called	Treated/evaluated and released	No effect		Parenteral	WrongDose		Not Reported	Not Reported	Not Reported	Not Reported	Not Reported	Not Reported	Not Reported	Not Reported	Not Reported	Not Reported	Not Reported	Not Reported	Not Reported	Not Reported	Not Reported	Not Reported	Not Reported	Not Reported	Not Reported	Not Reported	Not Reported	Not Reported	Not Reported	Not Reported	Not Reported	Not Reported	Not Reported
2016	2	2016 Q2	Liquid	1.8	IU / units	estimate	Liraglutide	63	60s	Female	Acute-on-chronic	>3 mo	Unintentional - Therapeutic error	Own residence	Own residence	Managed on site (non health care facility)	No HCF care needed	Minor effect		Ingestion	WrongTime	Unknown If therapy Provided	Not Reported	Not Reported	Not Reported	Not Reported	Not Reported	Not Reported	Not Reported	Not Reported	Not Reported	Not Reported	Not Reported	Not Reported	Not Reported	Not Reported	Not Reported	Not Reported	Not Reported	Not Reported	Not Reported	Not Reported	Not Reported	Not Reported	Not Reported	Not Reported	Not Reported	Not Reported	Not Reported
2016	2	2016 Q2	Liquid	1.8	mg	exact	Liraglutide	64	60s	Female	Acute		Unintentional - Therapeutic error	Own residence	Own residence	Managed on site (non health care facility)	No HCF care needed	No effect		Parenteral	WrongDose		Not Reported	Not Reported	Not Reported	Not Reported	Not Reported	Not Reported	Not Reported	Not Reported	Not Reported	Not Reported	Not Reported	Not Reported	Not Reported	Not Reported	Not Reported	Not Reported	Not Reported	Not Reported	Not Reported	Not Reported	Not Reported	Not Reported	Not Reported	Not Reported	Not Reported	Not Reported	Not Reported
2016	2	2016 Q2	Liquid	1.5	mg	exact	Dulaglutide	47	40s	Female	Acute-on-chronic	>3 mo	Unintentional - Therapeutic error	Own residence	Own residence	Managed on site (non health care facility)	No HCF care needed	Minor effect		Parenteral	WrongTime		Not Reported	Not Reported	Not Reported	Not Reported	Not Reported	Not Reported	Not Reported	Not Reported	Not Reported	Not Reported	Not Reported	Not Reported	Not Reported	Not Reported	Not Reported	Not Reported	Not Reported	Not Reported	Not Reported	Not Reported	Not Reported	Not Reported	Not Reported	Not Reported	Not Reported	Not Reported	Not Reported
2016	2	2016 Q2	Liquid	3.6	mL	exact	Liraglutide		Unknown adult (>=20 yrs)	Male	Acute-on-chronic	unknown	Unintentional - Therapeutic error	Own residence	Own residence	Managed on site (non health care facility)	No HCF care needed	Minor effect		Parenteral	WrongDrug		Not Reported	Not Reported	Not Reported	Not Reported	Not Reported	Not Reported	Not Reported	Not Reported	Not Reported	Not Reported	Not Reported	Not Reported	Not Reported	Not Reported	Not Reported	Not Reported	Not Reported	Not Reported	Not Reported	Not Reported	Not Reported	Not Reported	Not Reported	Not Reported	Not Reported	Not Reported	Not Reported
2016	2	2016 Q2	Liquid	1.8	mg	exact	Liraglutide	67	60s	Male	Acute-on-chronic	>8 hr <=24 hr	Unintentional - Therapeutic error	Own residence	Own residence	Managed on site (non health care facility)	No HCF care needed	No effect		Ingestion	WrongTime		Not Reported	Not Reported	Not Reported	Not Reported	Not Reported	Not Reported	Not Reported	Not Reported	Not Reported	Not Reported	Not Reported	Not Reported	Not Reported	Not Reported	Not Reported	Not Reported	Not Reported	Not Reported	Not Reported	Not Reported	Not Reported	Not Reported	Not Reported	Not Reported	Not Reported	Not Reported	Not Reported
2016	2	2016 Q2	Other	2.4	mg	exact	Liraglutide	62	60s	Female	Acute		Unintentional - Therapeutic error	Own residence	Health care facility	Patient already in (enroute to) HCF when PCC called	Treated/evaluated and released	No effect		Other	Other		Not Reported	Not Reported	Not Reported	Not Reported	Not Reported	Not Reported	Not Reported	Not Reported	Not Reported	Not Reported	Not Reported	Not Reported	Not Reported	Not Reported	Not Reported	Not Reported	Not Reported	Not Reported	Not Reported	Not Reported	Not Reported	Not Reported	Not Reported	Not Reported	Not Reported	Not Reported	Not Reported
2016	2	2016 Q2	Liquid	5	mcg	exact	Exenatide	59	50s	Female	Acute		Adverse reaction - Drug	Own residence	Health care facility	Patient already in (enroute to) HCF when PCC called	Treated/evaluated and released	Moderate effect	<= 2 hours	Parenteral	Unknown		Not Reported	Not Reported	Not Reported	Not Reported	Not Reported	Not Reported	Not Reported	Not Reported	Unknown If Related	Not Reported	Not Reported	Not Reported	Not Reported	Not Reported	Not Reported	Not Reported	Not Reported	Not Reported	Not Reported	Unknown If Related	Not Reported	Not Reported	Not Reported	Not Reported	Not Reported	Not Reported	Not Reported
2016	2	2016 Q2	Liquid	6	mg	estimate	Liraglutide	80	80s	Female	Acute-on-chronic	unknown	Unintentional - Therapeutic error	Own residence	Own residence	Managed on site (non health care facility)	No HCF care needed	No effect		Parenteral	WrongDrug		Not Reported	Not Reported	Not Reported	Not Reported	Not Reported	Not Reported	Not Reported	Not Reported	Not Reported	Not Reported	Not Reported	Not Reported	Not Reported	Not Reported	Not Reported	Not Reported	Not Reported	Not Reported	Not Reported	Not Reported	Not Reported	Not Reported	Not Reported	Not Reported	Not Reported	Not Reported	Not Reported
2016	2	2016 Q2	Liquid		Unknown		Liraglutide	36	30s	Female	Acute-on-chronic	>1 week <=1 mo	Unintentional - Therapeutic error	Own residence	Own residence	Patient was referred by PCC to a HCF	Lost to F/U	Minor effect		Parenteral	WrongDose		Not Reported	Not Reported	Not Reported	Not Reported	Not Reported	Not Reported	Not Reported	Not Reported	Not Reported	Not Reported	Not Reported	Not Reported	Not Reported	Not Reported	Not Reported	Not Reported	Not Reported	Related	Not Reported	Not Reported	Not Reported	Not Reported	Not Reported	Not Reported	Not Reported	Not Reported	Not Reported
2016	2	2016 Q2	Liquid	30	mg	exact	Albiglutide	60	60s	Female	Acute		Unintentional - Therapeutic error	Own residence	Own residence	Managed on site (non health care facility)	No HCF care needed	No effect		Ingestion	WrongRoute		Not Reported	Not Reported	Not Reported	Not Reported	Not Reported	Not Reported	Not Reported	Not Reported	Not Reported	Not Reported	Not Reported	Not Reported	Not Reported	Not Reported	Not Reported	Not Reported	Not Reported	Not Reported	Not Reported	Not Reported	Not Reported	Not Reported	Not Reported	Not Reported	Not Reported	Not Reported	Not Reported
2016	2	2016 Q2	Liquid	3.6	mg	exact	Liraglutide	56	50s	Male	Acute-on-chronic	>3 mo	Unintentional - Therapeutic error	Own residence	Own residence	Managed on site (non health care facility)	No HCF care needed	No effect		Parenteral	WrongDose		Not Reported	Not Reported	Not Reported	Not Reported	Not Reported	Not Reported	Not Reported	Not Reported	Not Reported	Not Reported	Not Reported	Not Reported	Not Reported	Not Reported	Not Reported	Not Reported	Not Reported	Not Reported	Not Reported	Not Reported	Not Reported	Not Reported	Not Reported	Not Reported	Not Reported	Not Reported	Not Reported
2016	2	2016 Q2	Other		Unknown		Exenatide	37	30s	Female	Acute		Unintentional - General	Own residence	Own residence	Managed on site (non health care facility)	No HCF care needed	No effect		Parenteral	Unknown		Not Reported	Not Reported	Not Reported	Not Reported	Not Reported	Not Reported	Not Reported	Not Reported	Not Reported	Not Reported	Not Reported	Not Reported	Not Reported	Not Reported	Not Reported	Not Reported	Not Reported	Not Reported	Not Reported	Not Reported	Not Reported	Not Reported	Not Reported	Not Reported	Not Reported	Not Reported	Not Reported
2016	2	2016 Q2	Other	1.2	mg	exact	Liraglutide	55	50s	Female	Acute-on-chronic	unknown	Unintentional - Therapeutic error	Own residence	Own residence	Unknown	No HCF care needed	Minor effect		Other	WrongDose		Not Reported	Not Reported	Not Reported	Not Reported	Not Reported	Not Reported	Not Reported	Not Reported	Not Reported	Not Reported	Not Reported	Not Reported	Not Reported	Not Reported	Not Reported	Not Reported	Not Reported	Not Reported	Not Reported	Not Reported	Not Reported	Not Reported	Not Reported	Not Reported	Not Reported	Not Reported	Not Reported
2016	2	2016 Q2	Liquid	18	IU / units	exact	Liraglutide	71	70s	Female	Acute		Unintentional - Therapeutic error	Own residence	Own residence	Managed on site (non health care facility)	No HCF care needed	No effect		Parenteral	WrongDrug		Not Reported	Not Reported	Not Reported	Not Reported	Not Reported	Not Reported	Not Reported	Not Reported	Not Reported	Not Reported	Not Reported	Not Reported	Not Reported	Not Reported	Not Reported	Not Reported	Not Reported	Not Reported	Not Reported	Not Reported	Not Reported	Not Reported	Not Reported	Not Reported	Not Reported	Not Reported	Not Reported
2016	2	2016 Q2	Liquid	1.2	mg	exact	Liraglutide	54	50s	Female	Acute-on-chronic	>3 mo	Unintentional - Therapeutic error	Own residence	Own residence	Managed on site (non health care facility)	No HCF care needed	Minor effect		Parenteral	WrongDrug		Not Reported	Not Reported	Not Reported	Not Reported	Not Reported	Not Reported	Not Reported	Not Reported	Not Reported	Not Reported	Not Reported	Not Reported	Not Reported	Not Reported	Not Reported	Not Reported	Not Reported	Not Reported	Not Reported	Not Reported	Not Reported	Not Reported	Not Reported	Not Reported	Not Reported	Not Reported	Not Reported
2016	2	2016 Q2	Unknown		Unknown		Liraglutide	64	60s	Female	Acute-on-chronic	unknown	Unintentional - Therapeutic error	Own residence	Own residence	Managed on site (non health care facility)	No HCF care needed	Minor effect		Parenteral	WrongDose		Not Reported	Not Reported	Not Reported	Not Reported	Not Reported	Not Reported	Not Reported	Not Reported	Not Reported	Not Reported	Not Reported	Not Reported	Not Reported	Not Reported	Not Reported	Not Reported	Not Reported	Not Reported	Not Reported	Not Reported	Not Reported	Not Reported	Not Reported	Not Reported	Not Reported	Not Reported	Not Reported
2016	2	2016 Q2	Liquid	2.5	mg	estimate	Liraglutide	40	40s	Female	Acute		Unintentional - Therapeutic error	Own residence	Own residence	Managed on site (non health care facility)	No HCF care needed	Minor effect	> 2 hours, <= 8 hours	Parenteral	WrongDose		Not Reported	Not Reported	Not Reported	Not Reported	Not Reported	Not Reported	Not Reported	Not Reported	Not Reported	Not Reported	Not Reported	Not Reported	Not Reported	Not Reported	Not Reported	Not Reported	Not Reported	Not Reported	Not Reported	Not Reported	Not Reported	Not Reported	Not Reported	Not Reported	Not Reported	Not Reported	Not Reported
2016	3	2016 Q3	Liquid	0.75	mg	exact	Dulaglutide	42	40s	Male	Acute-on-chronic	>3 mo	Adverse reaction - Drug	Own residence	Health care facility	Patient already in (enroute to) HCF when PCC called	Admitted to noncritical care unit	Moderate effect	> 24 hours, <= 3 days	Unknown	Unknown		Not Reported	Unknown If Related	Not Reported	Not Reported	Not Reported	Not Reported	Not Reported	Not Reported	Not Reported	Not Reported	Not Reported	Not Reported	Not Reported	Not Reported	Not Reported	Not Reported	Not Reported	Related	Not Reported	Not Reported	Not Reported	Not Reported	Not Reported	Not Reported	Not Reported	Not Reported	Not Reported
2016	3	2016 Q3	Liquid	3	mg	exact	Liraglutide		Unknown adult (>=20 yrs)	Female	Acute		Unintentional - Therapeutic error	Own residence	Own residence	Managed on site (non health care facility)	No HCF care needed	Minor effect		Dermal	WrongDose	Unknown If therapy Provided	Not Reported	Not Reported	Not Reported	Not Reported	Not Reported	Not Reported	Not Reported	Not Reported	Not Reported	Not Reported	Not Reported	Not Reported	Not Reported	Not Reported	Not Reported	Not Reported	Not Reported	Not Reported	Not Reported	Not Reported	Not Reported	Not Reported	Not Reported	Not Reported	Not Reported	Not Reported	Not Reported
2016	3	2016 Q3	Liquid	1.8	mg	maximum possible	Liraglutide	73	70s	Female	Acute		Unintentional - Therapeutic error	Own residence	Own residence	Managed on site (non health care facility)	No HCF care needed	Minor effect	> 8 hours, <= 24 hours	Parenteral	WrongDose		Not Reported	Not Reported	Not Reported	Not Reported	Not Reported	Not Reported	Not Reported	Not Reported	Not Reported	Not Reported	Not Reported	Not Reported	Not Reported	Not Reported	Not Reported	Not Reported	Not Reported	Not Reported	Not Reported	Not Reported	Not Reported	Not Reported	Not Reported	Not Reported	Not Reported	Not Reported	Not Reported
2016	3	2016 Q3	Liquid	1.5	mg	exact	Liraglutide	74	70s	Female	Acute-on-chronic	>3 mo	Unintentional - Therapeutic error	Own residence	Own residence	Managed on site (non health care facility)	No HCF care needed	No effect		Ingestion	WrongDrug		Not Reported	Not Reported	Not Reported	Not Reported	Not Reported	Not Reported	Not Reported	Not Reported	Not Reported	Not Reported	Not Reported	Not Reported	Not Reported	Not Reported	Not Reported	Not Reported	Not Reported	Not Reported	Not Reported	Not Reported	Not Reported	Not Reported	Not Reported	Not Reported	Not Reported	Not Reported	Not Reported
2016	3	2016 Q3	Liquid	0.5	mL	exact	Dulaglutide	59	50s	Male	Acute		Unintentional - Therapeutic error	Own residence	Health care facility	Patient already in (enroute to) HCF when PCC called	Treated/evaluated and released	No effect		Parenteral	Other		Not Reported	Not Reported	Not Reported	Not Reported	Not Reported	Not Reported	Not Reported	Not Reported	Not Reported	Not Reported	Not Reported	Not Reported	Not Reported	Not Reported	Not Reported	Not Reported	Not Reported	Not Reported	Not Reported	Not Reported	Not Reported	Not Reported	Not Reported	Not Reported	Not Reported	Not Reported	Not Reported
2016	3	2016 Q3	Liquid	50	mg	estimate	Albiglutide		Unknown adult (>=20 yrs)	Male	Acute-on-chronic	>3 mo	Unintentional - Therapeutic error	Other	Other	Managed on site (non health care facility)	No HCF care needed	No effect		Parenteral	WrongTime		Not Reported	Not Reported	Not Reported	Not Reported	Not Reported	Not Reported	Not Reported	Not Reported	Not Reported	Not Reported	Not Reported	Not Reported	Not Reported	Not Reported	Not Reported	Not Reported	Not Reported	Not Reported	Not Reported	Not Reported	Not Reported	Not Reported	Not Reported	Not Reported	Not Reported	Not Reported	Not Reported
2016	3	2016 Q3	Liquid	10.4	mg	estimate	Liraglutide	57	50s	Male	Acute		Unintentional - Therapeutic error	Own residence	Health care facility	Managed on site (non health care facility)	No HCF care needed	No effect		Parenteral	Multiple Errors		Not Reported	Not Reported	Not Reported	Not Reported	Not Reported	Not Reported	Not Reported	Not Reported	Not Reported	Not Reported	Not Reported	Not Reported	Not Reported	Not Reported	Not Reported	Not Reported	Not Reported	Not Reported	Not Reported	Not Reported	Not Reported	Not Reported	Not Reported	Not Reported	Not Reported	Not Reported	Not Reported
2016	3	2016 Q3	Liquid	1.8	mL	exact	Liraglutide	59	50s	Male	Acute-on-chronic	>3 mo	Unintentional - Therapeutic error	Own residence	Own residence	Managed on site (non health care facility)	No HCF care needed	Minor effect		Parenteral	WrongDrug		Not Reported	Not Reported	Not Reported	Not Reported	Not Reported	Not Reported	Not Reported	Not Reported	Not Reported	Not Reported	Not Reported	Not Reported	Not Reported	Not Reported	Not Reported	Not Reported	Not Reported	Not Reported	Not Reported	Not Reported	Not Reported	Not Reported	Not Reported	Not Reported	Not Reported	Not Reported	Not Reported
2016	3	2016 Q3	Liquid				Liraglutide	66	60s	Female	Acute		Unintentional - Therapeutic error	Own residence	Health care facility	Patient already in (enroute to) HCF when PCC called	Treated/evaluated and released	No effect		Other	WrongDrug		Not Reported	Not Reported	Not Reported	Not Reported	Not Reported	Not Reported	Not Reported	Not Reported	Not Reported	Not Reported	Not Reported	Not Reported	Not Reported	Not Reported	Not Reported	Not Reported	Not Reported	Not Reported	Not Reported	Not Reported	Not Reported	Not Reported	Not Reported	Not Reported	Not Reported	Not Reported	Not Reported
2016	3	2016 Q3	Liquid	1.8	mg	exact	Liraglutide	72	70s	Female	Acute-on-chronic	unknown	Unintentional - Therapeutic error	Own residence	Own residence	Managed on site (non health care facility)	No HCF care needed	No effect		Parenteral	WrongDose		Not Reported	Not Reported	Not Reported	Not Reported	Not Reported	Not Reported	Not Reported	Not Reported	Not Reported	Not Reported	Not Reported	Not Reported	Not Reported	Not Reported	Not Reported	Not Reported	Not Reported	Not Reported	Not Reported	Not Reported	Not Reported	Not Reported	Not Reported	Not Reported	Not Reported	Not Reported	Not Reported
2016	3	2016 Q3	Liquid	4.8	mg	exact	Liraglutide	57	50s	Female	Acute-on-chronic	unknown	Unintentional - Therapeutic error	Own residence	Own residence	Managed on site (non health care facility)	No HCF care needed	Minor effect		Ingestion	WrongDose		Not Reported	Not Reported	Not Reported	Not Reported	Not Reported	Not Reported	Not Reported	Not Reported	Not Reported	Not Reported	Not Reported	Not Reported	Not Reported	Not Reported	Not Reported	Not Reported	Not Reported	Not Reported	Not Reported	Not Reported	Not Reported	Not Reported	Not Reported	Not Reported	Not Reported	Not Reported	Not Reported
2016	3	2016 Q3	Liquid		Unknown		Liraglutide	79	70s	Female	Acute-on-chronic	>3 mo	Unintentional - Therapeutic error	Own residence	Own residence	Managed on site (non health care facility)	No HCF care needed	No effect		Parenteral	WrongTime		Not Reported	Not Reported	Not Reported	Not Reported	Not Reported	Not Reported	Not Reported	Not Reported	Not Reported	Not Reported	Not Reported	Not Reported	Not Reported	Not Reported	Not Reported	Not Reported	Not Reported	Not Reported	Not Reported	Not Reported	Not Reported	Not Reported	Not Reported	Not Reported	Not Reported	Not Reported	Not Reported
2016	3	2016 Q3	Liquid	72	mg	estimate	Liraglutide	45	40s	Female	Acute-on-chronic	>3 mo	Unintentional - Therapeutic error	Own residence	Own residence	Managed on site (non health care facility)	No HCF care needed	No effect		Parenteral	WrongDrug		Not Reported	Not Reported	Not Reported	Not Reported	Not Reported	Not Reported	Not Reported	Not Reported	Not Reported	Not Reported	Not Reported	Not Reported	Not Reported	Not Reported	Not Reported	Not Reported	Not Reported	Not Reported	Not Reported	Not Reported	Not Reported	Not Reported	Not Reported	Not Reported	Not Reported	Not Reported	Not Reported
2016	3	2016 Q3	Liquid	3	mL	exact	Liraglutide	47	40s	Female	Acute-on-chronic	>3 mo	Adverse reaction - Drug	Own residence	Own residence	Managed on site (non health care facility)	No HCF care needed	Minor effect		Parenteral	WrongDose		Not Reported	Not Reported	Not Reported	Not Reported	Not Reported	Not Reported	Not Reported	Not Reported	Not Reported	Not Reported	Not Reported	Not Reported	Not Reported	Not Reported	Not Reported	Not Reported	Not Reported	Not Reported	Not Reported	Not Reported	Not Reported	Not Reported	Not Reported	Not Reported	Not Reported	Not Reported	Not Reported
2016	3	2016 Q3	Liquid	1.8	mg	exact	Liraglutide	46	40s	Female	Acute		Unintentional - Therapeutic error	Own residence	Health care facility	Patient already in (enroute to) HCF when PCC called	Treated/evaluated and released	No effect		Parenteral	Multiple Errors		Not Reported	Not Reported	Not Reported	Not Reported	Not Reported	Not Reported	Not Reported	Not Reported	Not Reported	Not Reported	Not Reported	Not Reported	Not Reported	Not Reported	Not Reported	Not Reported	Not Reported	Not Reported	Not Reported	Not Reported	Not Reported	Not Reported	Not Reported	Not Reported	Not Reported	Not Reported	Not Reported
2016	3	2016 Q3	Liquid	1.8	mL	exact	Liraglutide	34	30s	Female	Acute-on-chronic	unknown	Unintentional - Therapeutic error	Own residence	Own residence	Managed on site (non health care facility)	No HCF care needed	Minor effect		Ingestion	WrongTime		Not Reported	Not Reported	Not Reported	Not Reported	Not Reported	Not Reported	Not Reported	Not Reported	Not Reported	Not Reported	Not Reported	Not Reported	Not Reported	Not Reported	Not Reported	Not Reported	Not Reported	Not Reported	Not Reported	Not Reported	Not Reported	Not Reported	Not Reported	Not Reported	Not Reported	Not Reported	Not Reported
2016	3	2016 Q3	Liquid	3.6	mg	maximum possible	Liraglutide		Unknown adult (>=20 yrs)	Female	Acute-on-chronic	unknown	Unintentional - Therapeutic error	Own residence	Own residence	Managed on site (non health care facility)	No HCF care needed	No effect		Parenteral	WrongDose		Not Reported	Not Reported	Not Reported	Not Reported	Not Reported	Not Reported	Not Reported	Not Reported	Not Reported	Not Reported	Not Reported	Not Reported	Not Reported	Not Reported	Not Reported	Not Reported	Not Reported	Not Reported	Not Reported	Not Reported	Not Reported	Not Reported	Not Reported	Not Reported	Not Reported	Not Reported	Not Reported
2016	3	2016 Q3	Solid (tablets / capsules / caplets)	1000	mcg	exact	Exenatide	35	30s	Female	Acute-on-chronic	>1 week <=1 mo	Unintentional - Therapeutic error	Own residence	Other	Patient was referred by PCC to a HCF	Treated/evaluated and released	Moderate effect	> 2 hours, <= 8 hours	Parenteral	WrongDose		Not Reported	Not Reported	Not Reported	Not Reported	Not Reported	Not Reported	Not Reported	Not Reported	Not Reported	Not Reported	Not Reported	Not Reported	Not Reported	Not Reported	Not Reported	Not Reported	Not Reported	Not Reported	Not Reported	Not Reported	Not Reported	Not Reported	Not Reported	Not Reported	Not Reported	Not Reported	Not Reported
2016	3	2016 Q3	Unknown		Unknown		Liraglutide	26	20s	Female	Acute		Unintentional - Therapeutic error	Own residence	Own residence	Managed on site (non health care facility)	No HCF care needed	Minor effect		Parenteral	WrongTime		Not Reported	Not Reported	Not Reported	Not Reported	Not Reported	Not Reported	Not Reported	Not Reported	Not Reported	Not Reported	Not Reported	Not Reported	Not Reported	Not Reported	Not Reported	Not Reported	Not Reported	Not Reported	Not Reported	Not Reported	Not Reported	Not Reported	Not Reported	Not Reported	Not Reported	Not Reported	Not Reported
2016	3	2016 Q3	Liquid	1	each (e.g. bites / stings)	estimate	Exenatide	40	40s	Male	Acute		Unintentional - Therapeutic error	Workplace	Own residence	Managed on site (non health care facility)	No HCF care needed	Minor effect		Parenteral	WrongDose		Not Reported	Not Reported	Not Reported	Not Reported	Not Reported	Not Reported	Not Reported	Not Reported	Not Reported	Not Reported	Not Reported	Not Reported	Not Reported	Not Reported	Not Reported	Not Reported	Not Reported	Not Reported	Not Reported	Not Reported	Not Reported	Not Reported	Not Reported	Not Reported	Not Reported	Not Reported	Not Reported
2016	3	2016 Q3	Liquid	1.8	mg	exact	Liraglutide	49	40s	Male	Acute-on-chronic	>3 mo	Adverse reaction - Drug	Own residence	Other	Managed on site (non health care facility)	No HCF care needed	Minor effect	<= 2 hours	Parenteral	Other		Not Reported	Not Reported	Not Reported	Not Reported	Not Reported	Not Reported	Not Reported	Not Reported	Not Reported	Not Reported	Not Reported	Not Reported	Not Reported	Not Reported	Related	Not Reported	Not Reported	Not Reported	Not Reported	Not Reported	Not Reported	Not Reported	Not Reported	Not Reported	Not Reported	Not Reported	Not Reported
2016	3	2016 Q3	Liquid	1.5	mg	exact	Dulaglutide	49	40s	Female	Acute-on-chronic	>3 mo	Unintentional - Therapeutic error	Own residence	Own residence	Managed on site (non health care facility)	No HCF care needed	Minor effect	> 8 hours, <= 24 hours	Parenteral	WrongDose		Not Reported	Not Reported	Not Reported	Not Reported	Not Reported	Not Reported	Not Reported	Not Reported	Not Reported	Not Reported	Not Reported	Not Reported	Not Reported	Not Reported	Not Reported	Not Reported	Not Reported	Not Reported	Not Reported	Not Reported	Not Reported	Not Reported	Not Reported	Not Reported	Not Reported	Not Reported	Not Reported
2016	3	2016 Q3	Liquid	1.5	mg	maximum possible	Dulaglutide	60	60s	Female	Acute		Unintentional - Misuse	Other residence	Own residence	Managed on site (non health care facility)	No HCF care needed	Minor effect	<= 2 hours	Parenteral	Unknown		Not Reported	Not Reported	Not Reported	Not Reported	Not Reported	Not Reported	Not Reported	Not Reported	Not Reported	Not Reported	Not Reported	Not Reported	Not Reported	Not Reported	Related	Not Reported	Not Reported	Not Reported	Not Reported	Not Reported	Not Reported	Related	Not Reported	Not Reported	Not Reported	Not Reported	Not Reported
2016	3	2016 Q3	Liquid		Unknown		Dulaglutide	48	40s	Female	Acute		Unintentional - Therapeutic error	Own residence	Own residence	Managed on site (non health care facility)	No HCF care needed	Minor effect		Dermal,Parenteral	Other		Not Reported	Not Reported	Not Reported	Not Reported	Not Reported	Not Reported	Not Reported	Not Reported	Not Reported	Not Reported	Not Reported	Not Reported	Not Reported	Not Reported	Not Reported	Not Reported	Not Reported	Not Reported	Not Reported	Not Reported	Not Reported	Not Reported	Not Reported	Not Reported	Not Reported	Not Reported	Not Reported
2016	3	2016 Q3	Other	1	each (e.g. bites / stings)	exact	Dulaglutide		60s	Female	Acute		Unintentional - Therapeutic error	Own residence	Health care facility	Patient already in (enroute to) HCF when PCC called	Treated/evaluated and released	No effect		Parenteral	Multiple Errors		Not Reported	Not Reported	Not Reported	Not Reported	Not Reported	Not Reported	Not Reported	Not Reported	Not Reported	Not Reported	Not Reported	Not Reported	Not Reported	Not Reported	Not Reported	Not Reported	Not Reported	Not Reported	Not Reported	Not Reported	Not Reported	Not Reported	Not Reported	Not Reported	Not Reported	Not Reported	Not Reported
2016	3	2016 Q3	Liquid		Unknown		Exenatide	66	60s	Male	Acute		Unintentional - Therapeutic error	Own residence	Own residence	Patient was referred by PCC to a HCF	Treated/evaluated and released	No effect		Parenteral	WrongDose		Not Reported	Not Reported	Not Reported	Not Reported	Not Reported	Not Reported	Not Reported	Not Reported	Not Reported	Not Reported	Not Reported	Not Reported	Not Reported	Not Reported	Not Reported	Not Reported	Not Reported	Not Reported	Not Reported	Not Reported	Not Reported	Not Reported	Not Reported	Not Reported	Not Reported	Not Reported	Not Reported
2016	3	2016 Q3	Liquid	1.2	mL	estimate	Liraglutide	37	30s	Female	Acute-on-chronic	>24 hr <=1 week	Unintentional - Therapeutic error	Own residence	Own residence	Managed on site (non health care facility)	No HCF care needed	No effect		Parenteral	WrongDose		Not Reported	Not Reported	Not Reported	Not Reported	Not Reported	Not Reported	Not Reported	Not Reported	Not Reported	Not Reported	Not Reported	Not Reported	Not Reported	Not Reported	Not Reported	Not Reported	Not Reported	Not Reported	Not Reported	Not Reported	Not Reported	Not Reported	Not Reported	Not Reported	Not Reported	Not Reported	Not Reported
2016	3	2016 Q3	Liquid	1	mL	estimate	Liraglutide	58	50s	Female	Acute		Unintentional - Therapeutic error	Own residence	Own residence	Managed on site (non health care facility)	No HCF care needed	Minor effect		Ingestion	Multiple Errors		Not Reported	Not Reported	Not Reported	Not Reported	Not Reported	Not Reported	Not Reported	Not Reported	Not Reported	Not Reported	Not Reported	Not Reported	Not Reported	Not Reported	Not Reported	Not Reported	Not Reported	Not Reported	Not Reported	Not Reported	Not Reported	Not Reported	Not Reported	Not Reported	Not Reported	Not Reported	Not Reported
2016	3	2016 Q3	Liquid		Unknown	estimate	Albiglutide		Unknown adult (>=20 yrs)	Male	Acute-on-chronic	>24 hr <=1 week	Unintentional - Therapeutic error	Own residence	Health care facility	Patient already in (enroute to) HCF when PCC called	Treated/evaluated and released	Minor effect		Parenteral	WrongTime		Not Reported	Not Reported	Not Reported	Not Reported	Not Reported	Not Reported	Not Reported	Not Reported	Not Reported	Not Reported	Not Reported	Not Reported	Not Reported	Not Reported	Not Reported	Not Reported	Not Reported	Not Reported	Not Reported	Not Reported	Not Reported	Not Reported	Not Reported	Not Reported	Not Reported	Not Reported	Not Reported
2016	3	2016 Q3	Liquid	1	each (e.g. bites / stings)	exact	Dulaglutide	75	70s	Female	Acute-on-chronic	>3 mo	Unintentional - Therapeutic error	Own residence	Own residence	Managed on site (non health care facility)	No HCF care needed	Moderate effect	> 24 hours, <= 3 days	Parenteral	Multiple Errors		Not Reported	Not Reported	Not Reported	Not Reported	Not Reported	Related	Not Reported	Not Reported	Not Reported	Not Reported	Not Reported	Not Reported	Not Reported	Not Reported	Related	Not Reported	Not Reported	Not Reported	Not Reported	Not Reported	Not Reported	Related	Not Reported	Not Reported	Not Reported	Not Reported	Not Reported
2016	3	2016 Q3	Liquid	3.6	mg	exact	Liraglutide	69	60s	Female	Acute-on-chronic	>3 mo	Unintentional - Therapeutic error	Own residence	Own residence	Managed on site (non health care facility)	No HCF care needed	No effect		Parenteral	WrongTime		Not Reported	Not Reported	Not Reported	Not Reported	Not Reported	Not Reported	Not Reported	Not Reported	Not Reported	Not Reported	Not Reported	Not Reported	Not Reported	Not Reported	Not Reported	Not Reported	Not Reported	Not Reported	Not Reported	Not Reported	Not Reported	Not Reported	Not Reported	Not Reported	Not Reported	Not Reported	Not Reported
2016	3	2016 Q3	Liquid	2	each (e.g. bites / stings)	exact	Liraglutide	54	50s	Female	Acute		Unintentional - Therapeutic error	Own residence	Own residence	Managed on site (non health care facility)	No HCF care needed	Minor effect		Parenteral	WrongDose		Not Reported	Not Reported	Not Reported	Not Reported	Not Reported	Not Reported	Not Reported	Not Reported	Not Reported	Not Reported	Not Reported	Not Reported	Not Reported	Not Reported	Not Reported	Not Reported	Not Reported	Not Reported	Not Reported	Not Reported	Not Reported	Not Reported	Not Reported	Not Reported	Not Reported	Not Reported	Not Reported
2016	3	2016 Q3	Liquid	3.6	mg	exact	Liraglutide	66	60s	Female	Acute		Unintentional - Therapeutic error	Own residence	Own residence	Managed on site (non health care facility)	No HCF care needed	No effect		Parenteral	WrongDose		Not Reported	Not Reported	Not Reported	Not Reported	Not Reported	Not Reported	Not Reported	Not Reported	Not Reported	Not Reported	Not Reported	Not Reported	Not Reported	Not Reported	Not Reported	Not Reported	Not Reported	Not Reported	Not Reported	Not Reported	Not Reported	Not Reported	Not Reported	Not Reported	Not Reported	Not Reported	Not Reported
2016	3	2016 Q3	Liquid	20	mcg	exact	Exenatide	40	40s	Male	Acute		Unintentional - Therapeutic error	Own residence	Own residence	Managed on site (non health care facility)	No HCF care needed	Minor effect		Parenteral	WrongDose		Not Reported	Not Reported	Not Reported	Not Reported	Not Reported	Not Reported	Not Reported	Not Reported	Not Reported	Not Reported	Not Reported	Not Reported	Not Reported	Not Reported	Not Reported	Not Reported	Not Reported	Not Reported	Not Reported	Not Reported	Not Reported	Not Reported	Not Reported	Not Reported	Not Reported	Not Reported	Not Reported
2016	3	2016 Q3	Liquid	18	mg	exact	Liraglutide	38	30s	Male	Acute-on-chronic	unknown	Unintentional - Therapeutic error	Own residence	Own residence	Managed on site (non health care facility)	No HCF care needed	No effect		Parenteral	WrongDose		Not Reported	Not Reported	Not Reported	Not Reported	Not Reported	Not Reported	Not Reported	Not Reported	Not Reported	Not Reported	Not Reported	Not Reported	Not Reported	Not Reported	Not Reported	Not Reported	Not Reported	Not Reported	Not Reported	Not Reported	Not Reported	Not Reported	Not Reported	Not Reported	Not Reported	Not Reported	Not Reported
2016	3	2016 Q3	Liquid	1.2	mcg	exact	Liraglutide	59	50s	Female	Acute		Unintentional - General	Own residence	Health care facility	Patient already in (enroute to) HCF when PCC called	Lost to F/U	Unable to follow, judged as a potentially toxic exposure		Parenteral	Unknown	Unknown If therapy Provided	Not Reported	Not Reported	Not Reported	Not Reported	Not Reported	Not Reported	Not Reported	Not Reported	Not Reported	Not Reported	Not Reported	Not Reported	Not Reported	Not Reported	Not Reported	Not Reported	Not Reported	Not Reported	Not Reported	Not Reported	Not Reported	Not Reported	Not Reported	Not Reported	Not Reported	Not Reported	Not Reported
2016	3	2016 Q3	Liquid	1	each (e.g. bites / stings)	maximum possible	Exenatide	36	30s	Female	Acute		Unintentional - Misuse	Own residence	Own residence	Managed on site (non health care facility)	No HCF care needed	No effect		Parenteral	Unknown		Not Reported	Not Reported	Not Reported	Not Reported	Not Reported	Not Reported	Not Reported	Not Reported	Not Reported	Not Reported	Not Reported	Not Reported	Not Reported	Not Reported	Not Reported	Not Reported	Not Reported	Not Reported	Not Reported	Not Reported	Not Reported	Not Reported	Not Reported	Not Reported	Not Reported	Not Reported	Not Reported
2016	3	2016 Q3	Liquid	2	each (e.g. bites / stings)	exact	Liraglutide		50s	Male	Acute		Unintentional - Therapeutic error	Own residence	Own residence	Managed on site (non health care facility)	No HCF care needed	No effect		Parenteral	WrongDrug		Not Reported	Not Reported	Not Reported	Not Reported	Not Reported	Not Reported	Not Reported	Not Reported	Not Reported	Not Reported	Not Reported	Not Reported	Not Reported	Not Reported	Not Reported	Not Reported	Not Reported	Not Reported	Not Reported	Not Reported	Not Reported	Not Reported	Not Reported	Not Reported	Not Reported	Not Reported	Not Reported
2016	3	2016 Q3	Liquid	0.75	mg	exact	Dulaglutide	50	50s	Male	Acute		Unintentional - Therapeutic error	Own residence	Own residence	Managed on site (non health care facility)	No HCF care needed	Minor effect		Parenteral	WrongTime		Not Reported	Not Reported	Not Reported	Not Reported	Not Reported	Not Reported	Not Reported	Not Reported	Not Reported	Not Reported	Not Reported	Not Reported	Not Reported	Not Reported	Not Reported	Not Reported	Not Reported	Not Reported	Not Reported	Not Reported	Not Reported	Not Reported	Not Reported	Not Reported	Not Reported	Not Reported	Not Reported
2016	3	2016 Q3	Liquid	1.5	mg	exact	Dulaglutide	58	50s	Male	Acute-on-chronic	>24 hr <=1 week	Unintentional - Therapeutic error	Own residence	Own residence	Managed on site (non health care facility)	No HCF care needed	No effect		Parenteral	WrongTime		Not Reported	Not Reported	Not Reported	Not Reported	Not Reported	Not Reported	Not Reported	Not Reported	Not Reported	Not Reported	Not Reported	Not Reported	Not Reported	Not Reported	Not Reported	Not Reported	Not Reported	Not Reported	Not Reported	Not Reported	Not Reported	Not Reported	Not Reported	Not Reported	Not Reported	Not Reported	Not Reported
2016	3	2016 Q3	Liquid		Unknown		Liraglutide	66	60s	Male	Acute-on-chronic	>3 mo	Unintentional - Therapeutic error	Own residence	Own residence	Managed on site (non health care facility)	No HCF care needed	Minor effect		Parenteral	WrongDose		Not Reported	Not Reported	Not Reported	Not Reported	Not Reported	Not Reported	Not Reported	Not Reported	Not Reported	Not Reported	Not Reported	Not Reported	Not Reported	Not Reported	Not Reported	Not Reported	Not Reported	Not Reported	Not Reported	Not Reported	Not Reported	Not Reported	Not Reported	Not Reported	Not Reported	Not Reported	Not Reported
2016	3	2016 Q3	Liquid	0.75	mcg	exact	Dulaglutide	51	50s	Male	Acute		Unintentional - General	Own residence	Own residence	Managed on site (non health care facility)	No HCF care needed	Minor effect	unknown	Parenteral	Unknown		Unknown If Related	Not Reported	Not Reported	Not Reported	Not Reported	Not Reported	Not Reported	Not Reported	Not Reported	Not Reported	Not Reported	Not Reported	Not Reported	Not Reported	Not Reported	Not Reported	Not Reported	Not Reported	Not Reported	Not Reported	Not Reported	Not Reported	Not Reported	Not Reported	Not Reported	Not Reported	Not Reported
2016	3	2016 Q3	Liquid	20	IU / units	exact	Liraglutide		Unknown adult (>=20 yrs)	Female	Acute		Unintentional - Therapeutic error	Own residence	Own residence	Managed on site (non health care facility)	No HCF care needed	Minor effect		Parenteral	WrongDrug		Not Reported	Not Reported	Not Reported	Not Reported	Not Reported	Not Reported	Not Reported	Not Reported	Not Reported	Not Reported	Not Reported	Not Reported	Not Reported	Not Reported	Not Reported	Not Reported	Not Reported	Not Reported	Not Reported	Not Reported	Not Reported	Not Reported	Not Reported	Not Reported	Not Reported	Not Reported	Not Reported
2016	3	2016 Q3	Liquid	1.5	mg	exact	Dulaglutide	50	50s	Female	Acute-on-chronic	unknown	Unintentional - Therapeutic error	Own residence	Health care facility	Patient already in (enroute to) HCF when PCC called	Treated/evaluated and released	Minor effect		Parenteral	WrongTime		Not Reported	Not Reported	Not Reported	Not Reported	Not Reported	Not Reported	Not Reported	Not Reported	Not Reported	Not Reported	Not Reported	Not Reported	Not Reported	Not Reported	Not Reported	Not Reported	Not Reported	Not Reported	Not Reported	Not Reported	Not Reported	Not Reported	Not Reported	Not Reported	Not Reported	Not Reported	Not Reported
2016	3	2016 Q3	Liquid	2	mg	exact	Exenatide		Unknown adult (>=20 yrs)	Female	Chronic	>1 week <=1 mo	Adverse reaction - Drug	Own residence	Own residence	Managed on site (non health care facility)	No HCF care needed	Minor effect		Dermal	Unknown		Not Reported	Not Reported	Not Reported	Not Reported	Not Reported	Not Reported	Not Reported	Not Reported	Not Reported	Not Reported	Not Reported	Not Reported	Not Reported	Not Reported	Related	Not Reported	Not Reported	Not Reported	Not Reported	Not Reported	Not Reported	Not Reported	Not Reported	Related	Not Reported	Not Reported	Not Reported
2016	3	2016 Q3	Liquid	75	mg	estimate	Dulaglutide	61	60s	Female	Acute		Unintentional - Therapeutic error	Own residence	Own residence	Managed on site (non health care facility)	No HCF care needed	Minor effect		Parenteral	WrongTime		Not Reported	Not Reported	Not Reported	Not Reported	Not Reported	Not Reported	Not Reported	Not Reported	Not Reported	Not Reported	Not Reported	Not Reported	Not Reported	Not Reported	Not Reported	Not Reported	Not Reported	Not Reported	Not Reported	Not Reported	Not Reported	Not Reported	Not Reported	Not Reported	Not Reported	Not Reported	Not Reported
2016	3	2016 Q3	Liquid	0.6	mL	exact	Liraglutide	73	70s	Female	Acute-on-chronic	>3 mo	Unintentional - Therapeutic error	Own residence	Own residence	Managed on site (non health care facility)	No HCF care needed	No effect		Parenteral	Multiple Errors		Not Reported	Not Reported	Not Reported	Not Reported	Not Reported	Not Reported	Not Reported	Not Reported	Not Reported	Not Reported	Not Reported	Not Reported	Not Reported	Not Reported	Not Reported	Not Reported	Not Reported	Not Reported	Not Reported	Not Reported	Not Reported	Not Reported	Not Reported	Not Reported	Not Reported	Not Reported	Not Reported
2016	3	2016 Q3	Liquid	3	mL	exact	Liraglutide	31	30s	Female	Acute		Unintentional - Therapeutic error	Own residence	Health care facility	Patient was referred by PCC to a HCF	Admitted to noncritical care unit	Moderate effect	unknown	Parenteral	WrongDose	Observation Only	Not Reported	Not Reported	Not Reported	Not Reported	Not Reported	Not Reported	Not Reported	Not Reported	Not Reported	Not Reported	Not Reported	Not Reported	Not Reported	Not Reported	Not Reported	Not Reported	Not Reported	Not Reported	Not Reported	Not Reported	Not Reported	Not Reported	Not Reported	Not Reported	Not Reported	Not Reported	Not Reported
2016	3	2016 Q3	Liquid	10	mcg	exact	Exenatide	67	60s	Male	Acute-on-chronic	unknown	Unintentional - Therapeutic error	Own residence	Own residence	Managed on site (non health care facility)	No HCF care needed	Minor effect		Parenteral	WrongTime		Not Reported	Not Reported	Not Reported	Not Reported	Not Reported	Not Reported	Not Reported	Not Reported	Not Reported	Not Reported	Not Reported	Not Reported	Not Reported	Not Reported	Not Reported	Not Reported	Not Reported	Not Reported	Not Reported	Not Reported	Not Reported	Not Reported	Not Reported	Not Reported	Not Reported	Not Reported	Not Reported
2016	3	2016 Q3	Liquid	2	mL	exact	Liraglutide	68	60s	Male	Acute		Unintentional - Therapeutic error	Other residence	Own residence	Unknown	No HCF care needed	Minor effect		Parenteral	WrongDose		Not Reported	Not Reported	Not Reported	Not Reported	Not Reported	Not Reported	Not Reported	Not Reported	Not Reported	Not Reported	Not Reported	Not Reported	Not Reported	Not Reported	Not Reported	Not Reported	Not Reported	Not Reported	Not Reported	Not Reported	Not Reported	Not Reported	Not Reported	Not Reported	Not Reported	Not Reported	Not Reported
2016	3	2016 Q3	Liquid	3.6	mg	exact	Liraglutide	50	50s	Female	Acute-on-chronic	>3 mo	Unintentional - Therapeutic error	Own residence	Own residence	Managed on site (non health care facility)	No HCF care needed	Minor effect		Parenteral	WrongDose		Not Reported	Not Reported	Not Reported	Not Reported	Not Reported	Not Reported	Not Reported	Not Reported	Not Reported	Not Reported	Not Reported	Not Reported	Not Reported	Not Reported	Not Reported	Not Reported	Not Reported	Not Reported	Not Reported	Not Reported	Not Reported	Not Reported	Not Reported	Not Reported	Not Reported	Not Reported	Not Reported
2016	3	2016 Q3	Liquid		Unknown		Liraglutide	61	60s	Female	Acute-on-chronic	>3 mo	Unintentional - Therapeutic error	Own residence	Own residence	Patient was referred by PCC to a HCF	Lost to F/U	Moderate effect	unknown	Parenteral	WrongDrug		Not Reported	Not Reported	Not Reported	Not Reported	Not Reported	Not Reported	Not Reported	Not Reported	Not Reported	Not Reported	Not Reported	Not Reported	Not Reported	Not Reported	Not Reported	Not Reported	Not Reported	Not Reported	Not Reported	Not Reported	Not Reported	Not Reported	Not Reported	Not Reported	Not Reported	Not Reported	Not Reported
2016	3	2016 Q3	Liquid	1	each (e.g. bites / stings)	exact	Dulaglutide	73	70s	Male	Acute-on-chronic	unknown	Unintentional - Therapeutic error	Own residence	Own residence	Managed on site (non health care facility)	No HCF care needed	Minor effect		Parenteral	Other		Not Reported	Not Reported	Not Reported	Not Reported	Not Reported	Not Reported	Not Reported	Not Reported	Not Reported	Not Reported	Not Reported	Not Reported	Not Reported	Not Reported	Not Reported	Not Reported	Not Reported	Not Reported	Not Reported	Not Reported	Not Reported	Not Reported	Not Reported	Not Reported	Not Reported	Not Reported	Not Reported
2016	3	2016 Q3	Liquid	6	mg	exact	Liraglutide	22	20s	Female	Acute		Unintentional - Therapeutic error	Own residence	Own residence	Managed on site (non health care facility)	No HCF care needed	Minor effect		Ingestion	WrongDose		Not Reported	Not Reported	Not Reported	Not Reported	Not Reported	Not Reported	Not Reported	Not Reported	Not Reported	Not Reported	Not Reported	Not Reported	Not Reported	Not Reported	Not Reported	Not Reported	Not Reported	Not Reported	Not Reported	Not Reported	Not Reported	Not Reported	Not Reported	Not Reported	Not Reported	Not Reported	Not Reported
2016	3	2016 Q3	Liquid	40	IU / units	exact	Liraglutide	37	30s	Female	Acute-on-chronic	unknown	Unintentional - Therapeutic error	Own residence	Own residence	Patient was referred by PCC to a HCF	Lost to F/U	Unable to follow, judged as a potentially toxic exposure		Parenteral	WrongDrug		Not Reported	Not Reported	Not Reported	Not Reported	Not Reported	Not Reported	Not Reported	Not Reported	Not Reported	Not Reported	Not Reported	Not Reported	Not Reported	Not Reported	Not Reported	Not Reported	Not Reported	Not Reported	Not Reported	Not Reported	Not Reported	Not Reported	Not Reported	Not Reported	Not Reported	Not Reported	Not Reported
2016	3	2016 Q3	Liquid	10	mcg	exact	Exenatide	70	70s	Male	Acute		Unintentional - Therapeutic error	Own residence	Own residence	Managed on site (non health care facility)	No HCF care needed	Minor effect		Parenteral	WrongDrug		Not Reported	Not Reported	Not Reported	Not Reported	Not Reported	Not Reported	Not Reported	Not Reported	Not Reported	Not Reported	Not Reported	Not Reported	Not Reported	Not Reported	Not Reported	Not Reported	Not Reported	Not Reported	Not Reported	Not Reported	Not Reported	Not Reported	Not Reported	Not Reported	Not Reported	Not Reported	Not Reported
2016	3	2016 Q3	Liquid	1.8	mg	exact	Liraglutide	38	30s	Female	Acute-on-chronic	>3 mo	Unintentional - General	Own residence	Own residence	Managed on site (non health care facility)	No HCF care needed	Minor effect		Ingestion	Unknown		Not Reported	Not Reported	Not Reported	Not Reported	Not Reported	Not Reported	Not Reported	Not Reported	Not Reported	Not Reported	Not Reported	Not Reported	Not Reported	Not Reported	Not Reported	Not Reported	Not Reported	Not Reported	Not Reported	Not Reported	Not Reported	Not Reported	Not Reported	Not Reported	Not Reported	Not Reported	Not Reported
2016	3	2016 Q3	Liquid	3	mg	exact	Liraglutide	55	50s	Female	Acute		Adverse reaction - Drug	Own residence	Own residence	Managed on site (non health care facility)	No HCF care needed	Minor effect		Parenteral	Unknown		Not Reported	Not Reported	Not Reported	Not Reported	Not Reported	Not Reported	Not Reported	Not Reported	Not Reported	Not Reported	Not Reported	Not Reported	Not Reported	Not Reported	Not Reported	Not Reported	Not Reported	Not Reported	Not Reported	Not Reported	Not Reported	Not Reported	Not Reported	Not Reported	Not Reported	Not Reported	Not Reported
2016	3	2016 Q3	Liquid	3.2	mL	estimate	Liraglutide	42	40s	Male	Acute-on-chronic	>1 week <=1 mo	Unintentional - Misuse	Own residence	Own residence	Managed on site (non health care facility)	No HCF care needed	Minor effect		Parenteral	Unknown		Related	Not Reported	Not Reported	Not Reported	Not Reported	Not Reported	Not Reported	Not Reported	Not Reported	Not Reported	Not Reported	Not Reported	Not Reported	Not Reported	Not Reported	Not Reported	Not Reported	Not Reported	Not Reported	Not Reported	Not Reported	Not Reported	Not Reported	Not Reported	Not Reported	Not Reported	Not Reported
2016	3	2016 Q3	Liquid	40	mcg	exact	GLP-1 RA NOS	75	70s	Male	Acute		Unintentional - Therapeutic error	Own residence	Own residence	Managed on site (non health care facility)	No HCF care needed	Minor effect		Parenteral	WrongDose		Not Reported	Not Reported	Not Reported	Not Reported	Not Reported	Not Reported	Not Reported	Not Reported	Not Reported	Not Reported	Not Reported	Not Reported	Not Reported	Not Reported	Not Reported	Not Reported	Not Reported	Not Reported	Not Reported	Not Reported	Not Reported	Not Reported	Not Reported	Not Reported	Not Reported	Not Reported	Not Reported
2016	3	2016 Q3	Liquid	3	mg	exact	Liraglutide	22	20s	Female	Acute		Adverse reaction - Drug	Own residence	Health care facility	Patient already in (enroute to) HCF when PCC called	Admitted to critical care unit	Moderate effect	> 24 hours, <= 3 days	Parenteral	Unknown		Not Reported	Not Reported	Not Reported	Not Reported	Not Reported	Not Reported	Not Reported	Not Reported	Not Reported	Not Reported	Not Reported	Not Reported	Not Reported	Not Reported	Not Reported	Not Reported	Not Reported	Not Reported	Not Reported	Not Reported	Not Reported	Not Reported	Not Reported	Not Reported	Not Reported	Not Reported	Not Reported
2016	4	2016 Q4	Liquid	10	mcg	estimate	Exenatide	60	60s	Female	Acute-on-chronic	>3 mo	Unintentional - Therapeutic error	Own residence	Own residence	Managed on site (non health care facility)	No HCF care needed	No effect		Parenteral	Multiple Errors		Not Reported	Not Reported	Not Reported	Not Reported	Not Reported	Not Reported	Not Reported	Not Reported	Not Reported	Not Reported	Not Reported	Not Reported	Not Reported	Not Reported	Not Reported	Not Reported	Not Reported	Not Reported	Not Reported	Not Reported	Not Reported	Not Reported	Not Reported	Not Reported	Not Reported	Not Reported	Not Reported
2016	4	2016 Q4	Liquid		Unknown	estimate	Liraglutide	77	70s	Male	Acute		Unintentional - Therapeutic error	Own residence	Own residence	Managed on site (non health care facility)	No HCF care needed	No effect		Parenteral	WrongDose		Not Reported	Not Reported	Not Reported	Not Reported	Not Reported	Not Reported	Not Reported	Not Reported	Not Reported	Not Reported	Not Reported	Not Reported	Not Reported	Not Reported	Not Reported	Not Reported	Not Reported	Not Reported	Not Reported	Not Reported	Not Reported	Not Reported	Not Reported	Not Reported	Not Reported	Not Reported	Not Reported
2016	4	2016 Q4	Liquid	10.8	mg	estimate	Liraglutide	49	40s	Female	Acute		Unintentional - Therapeutic error	Own residence	Own residence	Managed on site (non health care facility)	No HCF care needed	Minor effect		Ingestion	Multiple Errors		Not Reported	Not Reported	Not Reported	Not Reported	Not Reported	Not Reported	Not Reported	Not Reported	Not Reported	Not Reported	Not Reported	Not Reported	Not Reported	Not Reported	Not Reported	Not Reported	Not Reported	Not Reported	Not Reported	Not Reported	Not Reported	Not Reported	Not Reported	Not Reported	Not Reported	Not Reported	Not Reported
2016	4	2016 Q4	Liquid	1.8	IU / units	exact	Liraglutide	51	50s	Male	Acute-on-chronic	>3 mo	Unintentional - Therapeutic error	Own residence	Own residence	Managed on site (non health care facility)	No HCF care needed	Minor effect		Parenteral	WrongTime		Not Reported	Not Reported	Not Reported	Not Reported	Not Reported	Not Reported	Not Reported	Not Reported	Not Reported	Not Reported	Not Reported	Not Reported	Not Reported	Not Reported	Not Reported	Not Reported	Not Reported	Not Reported	Not Reported	Not Reported	Not Reported	Not Reported	Not Reported	Not Reported	Not Reported	Not Reported	Not Reported
2016	4	2016 Q4	Liquid	20	IU / units	exact	Liraglutide	68	60s	Female	Acute-on-chronic	>1 mo <=3 mo	Unintentional - Therapeutic error	Own residence	Own residence	Managed on site (non health care facility)	No HCF care needed	No effect		Parenteral	WrongDose		Not Reported	Not Reported	Not Reported	Not Reported	Not Reported	Not Reported	Not Reported	Not Reported	Not Reported	Not Reported	Not Reported	Not Reported	Not Reported	Not Reported	Not Reported	Not Reported	Not Reported	Not Reported	Not Reported	Not Reported	Not Reported	Not Reported	Not Reported	Not Reported	Not Reported	Not Reported	Not Reported
2016	4	2016 Q4	Liquid	1.8	mg	exact	Liraglutide	55	50s	Female	Acute-on-chronic	>3 mo	Unintentional - Therapeutic error	Own residence	Own residence	Managed on site (non health care facility)	No HCF care needed	Minor effect		Parenteral	WrongDose		Not Reported	Not Reported	Not Reported	Not Reported	Not Reported	Not Reported	Not Reported	Not Reported	Not Reported	Not Reported	Not Reported	Not Reported	Not Reported	Not Reported	Not Reported	Not Reported	Not Reported	Not Reported	Not Reported	Not Reported	Not Reported	Not Reported	Not Reported	Not Reported	Not Reported	Not Reported	Not Reported
2016	4	2016 Q4	Liquid	0.65	mL	exact	Exenatide	49	40s	Female	Acute-on-chronic	>1 week <=1 mo	Unintentional - Therapeutic error	Own residence	Other	Managed on site (non health care facility)	No HCF care needed	Minor effect		Parenteral	Other		Not Reported	Not Reported	Not Reported	Not Reported	Not Reported	Not Reported	Not Reported	Not Reported	Not Reported	Not Reported	Not Reported	Not Reported	Not Reported	Not Reported	Not Reported	Not Reported	Not Reported	Not Reported	Not Reported	Not Reported	Not Reported	Not Reported	Not Reported	Not Reported	Not Reported	Not Reported	Not Reported
2016	4	2016 Q4	Liquid	1.8	mg	exact	Liraglutide	37	30s	Female	Acute		Unintentional - Therapeutic error	Own residence	Own residence	Managed on site (non health care facility)	No HCF care needed	Minor effect		Parenteral	WrongDose		Not Reported	Not Reported	Not Reported	Not Reported	Related	Not Reported	Not Reported	Not Reported	Not Reported	Not Reported	Not Reported	Not Reported	Not Reported	Not Reported	Not Reported	Not Reported	Not Reported	Not Reported	Not Reported	Not Reported	Not Reported	Not Reported	Not Reported	Not Reported	Not Reported	Not Reported	Not Reported
2016	4	2016 Q4	Liquid	1.2	mL	exact	Liraglutide	61	60s	Female	Acute		Unintentional - General	Own residence	Own residence	Managed on site (non health care facility)	No HCF care needed	No effect		Parenteral	Unknown		Not Reported	Not Reported	Not Reported	Not Reported	Not Reported	Not Reported	Not Reported	Not Reported	Not Reported	Not Reported	Not Reported	Not Reported	Not Reported	Not Reported	Not Reported	Not Reported	Not Reported	Not Reported	Not Reported	Not Reported	Not Reported	Not Reported	Not Reported	Not Reported	Not Reported	Not Reported	Not Reported
2016	4	2016 Q4	Liquid		Unknown	estimate	Dulaglutide	51	50s	Female	Chronic	>1 week <=1 mo	Adverse reaction - Drug	Own residence	Health care facility	Patient already in (enroute to) HCF when PCC called	Treated/evaluated and released	Moderate effect	> 8 hours, <= 24 hours	Parenteral	Unknown		Not Reported	Not Reported	Not Reported	Not Reported	Not Reported	Not Reported	Not Reported	Not Reported	Not Reported	Not Reported	Not Reported	Not Reported	Not Reported	Not Reported	Not Reported	Not Reported	Not Reported	Related	Not Reported	Not Reported	Not Reported	Not Reported	Not Reported	Not Reported	Not Reported	Not Reported	Not Reported
2016	4	2016 Q4	Unknown		Unknown		Exenatide	58	50s	Female	Acute		Unintentional - Therapeutic error	Own residence	Own residence	Managed on site (non health care facility)	No HCF care needed	No effect		Parenteral	WrongDose		Not Reported	Not Reported	Not Reported	Not Reported	Not Reported	Not Reported	Not Reported	Not Reported	Not Reported	Not Reported	Not Reported	Not Reported	Not Reported	Not Reported	Not Reported	Not Reported	Not Reported	Not Reported	Not Reported	Not Reported	Not Reported	Not Reported	Not Reported	Not Reported	Not Reported	Not Reported	Not Reported
2016	4	2016 Q4	Liquid	2	mL	exact	GLP-1 RA NOS	38	30s	Female	Acute-on-chronic	>3 mo	Unintentional - Therapeutic error	Own residence	Own residence	Managed on site (non health care facility)	No HCF care needed	No effect		Parenteral	Other		Not Reported	Not Reported	Not Reported	Not Reported	Not Reported	Not Reported	Not Reported	Not Reported	Not Reported	Not Reported	Not Reported	Not Reported	Not Reported	Not Reported	Not Reported	Not Reported	Not Reported	Not Reported	Not Reported	Not Reported	Not Reported	Not Reported	Not Reported	Not Reported	Not Reported	Not Reported	Not Reported
2016	4	2016 Q4	Liquid	0.8	mL	exact	Liraglutide	52	50s	Female	Acute		Unintentional - Misuse	Own residence	Own residence	Managed on site (non health care facility)	No HCF care needed	No effect		Parenteral	Other		Not Reported	Not Reported	Not Reported	Not Reported	Not Reported	Not Reported	Not Reported	Not Reported	Not Reported	Not Reported	Not Reported	Not Reported	Not Reported	Not Reported	Not Reported	Not Reported	Not Reported	Not Reported	Not Reported	Not Reported	Not Reported	Not Reported	Not Reported	Not Reported	Not Reported	Not Reported	Not Reported
2016	4	2016 Q4	Liquid	18	mg	exact	Liraglutide	61	60s	Female	Chronic	>8 hr <=24 hr	Unintentional - Therapeutic error	Own residence	Health care facility	Patient already in (enroute to) HCF when PCC called	Treated/evaluated and released	Moderate effect	> 8 hours, <= 24 hours	Parenteral	WrongDose		Not Reported	Not Reported	Not Reported	Not Reported	Not Reported	Not Reported	Not Reported	Not Reported	Not Reported	Not Reported	Not Reported	Not Reported	Not Reported	Not Reported	Not Reported	Not Reported	Related	Not Reported	Not Reported	Not Reported	Not Reported	Not Reported	Not Reported	Not Reported	Not Reported	Not Reported	Not Reported
2016	4	2016 Q4	Liquid	1	taste / lick / drop	estimate	Dulaglutide	65	60s	Male	Acute		Unintentional - Therapeutic error	Own residence	Own residence	Managed on site (non health care facility)	No HCF care needed	No effect		Ingestion	WrongRoute		Not Reported	Not Reported	Not Reported	Not Reported	Not Reported	Not Reported	Not Reported	Not Reported	Not Reported	Not Reported	Not Reported	Not Reported	Not Reported	Not Reported	Not Reported	Not Reported	Not Reported	Not Reported	Not Reported	Not Reported	Not Reported	Not Reported	Not Reported	Not Reported	Not Reported	Not Reported	Not Reported
2016	4	2016 Q4	Unknown		Unknown		Liraglutide	64	60s	Male	Acute		Unintentional - Therapeutic error	Own residence	Health care facility	Patient was referred by PCC to a HCF	Lost to F/U	Unable to follow, judged as a potentially toxic exposure		Parenteral	WrongDose		Not Reported	Not Reported	Not Reported	Not Reported	Not Reported	Not Reported	Not Reported	Not Reported	Not Reported	Not Reported	Not Reported	Not Reported	Not Reported	Not Reported	Not Reported	Not Reported	Not Reported	Not Reported	Not Reported	Not Reported	Not Reported	Not Reported	Not Reported	Not Reported	Not Reported	Not Reported	Not Reported
2016	4	2016 Q4	Liquid	1.8	mg	exact	Liraglutide	64	60s	Female	Acute		Unintentional - Therapeutic error	Own residence	Own residence	Managed on site (non health care facility)	No HCF care needed	No effect		Parenteral	WrongDose		Not Reported	Not Reported	Not Reported	Not Reported	Not Reported	Not Reported	Not Reported	Not Reported	Not Reported	Not Reported	Not Reported	Not Reported	Not Reported	Not Reported	Not Reported	Not Reported	Not Reported	Not Reported	Not Reported	Not Reported	Not Reported	Not Reported	Not Reported	Not Reported	Not Reported	Not Reported	Not Reported
2016	4	2016 Q4	Liquid	1.2	mg	estimate	Liraglutide	62	60s	Female	Acute-on-chronic	>8 hr <=24 hr	Unintentional - Therapeutic error	Own residence	Own residence	Managed on site (non health care facility)	No HCF care needed	Minor effect	> 8 hours, <= 24 hours	Dermal	WrongDose		Not Reported	Not Reported	Not Reported	Not Reported	Not Reported	Not Reported	Not Reported	Not Reported	Not Reported	Not Reported	Not Reported	Not Reported	Not Reported	Not Reported	Not Reported	Not Reported	Not Reported	Not Reported	Not Reported	Not Reported	Not Reported	Not Reported	Not Reported	Not Reported	Not Reported	Not Reported	Not Reported
2016	4	2016 Q4	Liquid	2.4	mg	estimate	Liraglutide	64	60s	Female	Acute-on-chronic	unknown	Unintentional - Therapeutic error	Own residence	Own residence	Unknown	No HCF care needed	Minor effect		Parenteral	WrongDrug	Unknown If therapy Provided	Not Reported	Not Reported	Not Reported	Not Reported	Not Reported	Not Reported	Not Reported	Not Reported	Not Reported	Not Reported	Not Reported	Not Reported	Not Reported	Not Reported	Not Reported	Not Reported	Not Reported	Not Reported	Not Reported	Not Reported	Not Reported	Not Reported	Not Reported	Not Reported	Not Reported	Not Reported	Not Reported
2016	4	2016 Q4	Liquid	1.2	mL	exact	Liraglutide	45	40s	Female	Acute-on-chronic	>8 hr <=24 hr	Unintentional - Therapeutic error	Own residence	Other	Managed on site (non health care facility)	No HCF care needed	Minor effect		Parenteral	WrongDose		Not Reported	Not Reported	Not Reported	Not Reported	Not Reported	Not Reported	Not Reported	Not Reported	Not Reported	Not Reported	Not Reported	Not Reported	Not Reported	Not Reported	Not Reported	Not Reported	Not Reported	Not Reported	Not Reported	Not Reported	Not Reported	Not Reported	Not Reported	Not Reported	Not Reported	Not Reported	Not Reported
2016	4	2016 Q4	Liquid	28	mg	maximum possible	Liraglutide	62	60s	Male	Acute-on-chronic	unknown	Unintentional - Therapeutic error	Own residence	Health care facility	Patient already in (enroute to) HCF when PCC called	Treated/evaluated and released	Minor effect	> 2 hours, <= 8 hours	Parenteral	Multiple Errors		Not Reported	Not Reported	Not Reported	Not Reported	Not Reported	Not Reported	Not Reported	Not Reported	Not Reported	Not Reported	Not Reported	Not Reported	Not Reported	Not Reported	Not Reported	Not Reported	Not Reported	Not Reported	Not Reported	Not Reported	Not Reported	Not Reported	Not Reported	Not Reported	Not Reported	Not Reported	Not Reported
2016	4	2016 Q4	Liquid	3.6	mL	estimate	Liraglutide	48	40s	Female	Acute-on-chronic	unknown	Unintentional - Therapeutic error	Own residence	Own residence	Managed on site (non health care facility)	No HCF care needed	Minor effect		Parenteral	WrongDose		Not Reported	Not Reported	Not Reported	Not Reported	Not Reported	Not Reported	Not Reported	Not Reported	Not Reported	Not Reported	Not Reported	Not Reported	Not Reported	Not Reported	Not Reported	Not Reported	Not Reported	Not Reported	Not Reported	Not Reported	Not Reported	Not Reported	Not Reported	Not Reported	Not Reported	Not Reported	Not Reported
2016	4	2016 Q4	Liquid	6	mg	exact	Exenatide	60	60s	Female	Acute		Unintentional - Therapeutic error	Own residence	Own residence	Patient was referred by PCC to a HCF	Admitted to noncritical care unit	Moderate effect	> 8 hours, <= 24 hours	Parenteral	WrongDose		Not Reported	Not Reported	Not Reported	Not Reported	Not Reported	Not Reported	Not Reported	Not Reported	Not Reported	Not Reported	Not Reported	Not Reported	Not Reported	Not Reported	Not Reported	Not Reported	Not Reported	Not Reported	Not Reported	Not Reported	Not Reported	Not Reported	Not Reported	Not Reported	Not Reported	Not Reported	Not Reported
2016	4	2016 Q4	Liquid	20	mcg	exact	Exenatide	62	60s	Female	Acute		Unintentional - Therapeutic error	Own residence	Own residence	Managed on site (non health care facility)	No HCF care needed	Minor effect		Parenteral	WrongDose		Not Reported	Not Reported	Not Reported	Not Reported	Not Reported	Not Reported	Not Reported	Not Reported	Not Reported	Not Reported	Not Reported	Not Reported	Not Reported	Not Reported	Not Reported	Not Reported	Not Reported	Not Reported	Not Reported	Not Reported	Not Reported	Not Reported	Not Reported	Not Reported	Not Reported	Not Reported	Not Reported
2016	4	2016 Q4	Liquid		Unknown		Liraglutide	29	20s	Female	Chronic	>24 hr <=1 week	Adverse reaction - Drug	Own residence	Health care facility	Patient already in (enroute to) HCF when PCC called	Lost to F/U	Unable to follow, judged as a potentially toxic exposure		Ingestion,Other	Unknown		Not Reported	Not Reported	Not Reported	Not Reported	Not Reported	Not Reported	Not Reported	Not Reported	Not Reported	Not Reported	Not Reported	Not Reported	Not Reported	Not Reported	Not Reported	Not Reported	Not Reported	Not Reported	Not Reported	Not Reported	Not Reported	Not Reported	Not Reported	Not Reported	Not Reported	Not Reported	Not Reported
2016	4	2016 Q4	Liquid	4.8	mL	exact	Exenatide	62	60s	Female	Acute		Unintentional - Therapeutic error	Own residence	Other	Managed on site (non health care facility)	No HCF care needed	Minor effect		Parenteral	WrongDose		Not Reported	Not Reported	Not Reported	Not Reported	Not Reported	Not Reported	Not Reported	Not Reported	Not Reported	Not Reported	Not Reported	Not Reported	Not Reported	Not Reported	Not Reported	Not Reported	Not Reported	Not Reported	Not Reported	Not Reported	Not Reported	Not Reported	Not Reported	Not Reported	Not Reported	Not Reported	Not Reported
2016	4	2016 Q4	Liquid	1	each (e.g. bites / stings)	exact	GLP-1 RA NOS	51	50s	Male	Acute		Adverse reaction - Drug	Own residence	Health care facility	Patient already in (enroute to) HCF when PCC called	Treated/evaluated and released	Minor effect	> 8 hours, <= 24 hours	Parenteral	Unknown		Not Reported	Not Reported	Not Reported	Not Reported	Not Reported	Not Reported	Not Reported	Not Reported	Not Reported	Not Reported	Not Reported	Not Reported	Not Reported	Not Reported	Not Reported	Not Reported	Not Reported	Not Reported	Not Reported	Not Reported	Not Reported	Related	Not Reported	Not Reported	Not Reported	Not Reported	Not Reported
2016	4	2016 Q4	Liquid	3.2	mL	exact	Liraglutide	57	50s	Male	Acute		Unintentional - Therapeutic error	Own residence	Other	Managed on site (non health care facility)	No HCF care needed	Minor effect		Parenteral	WrongDose		Not Reported	Not Reported	Not Reported	Not Reported	Not Reported	Not Reported	Not Related	Not Reported	Not Reported	Not Reported	Not Reported	Not Reported	Not Reported	Not Reported	Not Reported	Not Reported	Not Reported	Not Reported	Not Reported	Not Reported	Not Reported	Not Reported	Not Reported	Not Reported	Not Reported	Related	Not Reported
2016	4	2016 Q4	Liquid	2	each (e.g. bites / stings)	exact	Liraglutide	43	40s	Female	Acute-on-chronic	>3 mo	Unintentional - Therapeutic error	Own residence	Own residence	Managed on site (non health care facility)	No HCF care needed	Minor effect		Parenteral	WrongDose		Not Reported	Not Reported	Not Reported	Not Reported	Not Reported	Not Reported	Not Reported	Not Reported	Not Reported	Not Reported	Not Reported	Not Reported	Not Reported	Not Reported	Not Reported	Not Reported	Not Reported	Not Reported	Not Reported	Not Reported	Not Reported	Not Reported	Not Reported	Not Reported	Not Reported	Not Reported	Not Reported
2016	4	2016 Q4	Liquid	1	mL	estimate	Exenatide	43	40s	Female	Acute		Unintentional - Therapeutic error	Own residence	Own residence	Patient was referred by PCC to a HCF	Treated/evaluated and released	Minor effect	> 2 hours, <= 8 hours	Parenteral	WrongDose		Not Reported	Not Reported	Not Reported	Not Reported	Not Reported	Not Reported	Not Reported	Not Reported	Not Reported	Not Reported	Not Reported	Not Reported	Not Reported	Not Reported	Not Reported	Not Reported	Not Reported	Not Reported	Not Reported	Not Reported	Not Reported	Not Reported	Not Reported	Not Reported	Not Reported	Not Reported	Not Reported
2016	4	2016 Q4	Liquid	2.4	mg	exact	Liraglutide	62	60s	Male	Acute-on-chronic	>3 mo	Unintentional - Therapeutic error	Own residence	Own residence	Managed on site (non health care facility)	No HCF care needed	No effect		Parenteral	WrongDose		Not Reported	Not Reported	Not Reported	Not Reported	Not Reported	Not Reported	Not Reported	Not Reported	Not Reported	Not Reported	Not Reported	Not Reported	Not Reported	Not Reported	Not Reported	Not Reported	Not Reported	Not Reported	Not Reported	Not Reported	Not Reported	Not Reported	Not Reported	Not Reported	Not Reported	Not Reported	Not Reported
2016	4	2016 Q4	Liquid	1.2	mL	exact	Liraglutide	56	50s	Female	Acute-on-chronic	>3 mo	Unintentional - Therapeutic error	Own residence	Own residence	Managed on site (non health care facility)	No HCF care needed	No effect		Parenteral	WrongDrug		Not Reported	Not Reported	Not Reported	Not Reported	Not Reported	Not Reported	Not Reported	Not Reported	Not Reported	Not Reported	Not Reported	Not Reported	Not Reported	Not Reported	Not Reported	Not Reported	Not Reported	Not Reported	Not Reported	Not Reported	Not Reported	Not Reported	Not Reported	Not Reported	Not Reported	Not Reported	Not Reported
2016	4	2016 Q4	Liquid	1.8	mg	exact	Liraglutide	69	60s	Male	Acute-on-chronic	unknown	Unintentional - Therapeutic error	Own residence	Own residence	Managed on site (non health care facility)	No HCF care needed	Minor effect		Parenteral	WrongDrug		Not Reported	Not Reported	Not Reported	Not Reported	Not Reported	Not Reported	Not Reported	Not Reported	Not Reported	Not Reported	Not Reported	Not Reported	Not Reported	Not Reported	Not Reported	Not Reported	Not Reported	Not Reported	Not Reported	Not Reported	Not Reported	Not Reported	Not Reported	Not Reported	Not Reported	Not Reported	Not Reported
2016	4	2016 Q4	Liquid	1	each (e.g. bites / stings)	exact	Exenatide	65	60s	Female	Acute		Unintentional - Therapeutic error	Own residence	Own residence	Managed on site (non health care facility)	No HCF care needed	No effect		Parenteral	WrongTime		Not Reported	Not Reported	Not Reported	Not Reported	Not Reported	Not Reported	Not Reported	Not Reported	Not Reported	Not Reported	Not Reported	Not Reported	Not Reported	Not Reported	Not Reported	Not Reported	Not Reported	Not Reported	Not Reported	Not Reported	Not Reported	Not Reported	Not Reported	Not Reported	Not Reported	Not Reported	Not Reported
2016	4	2016 Q4	Unknown		Unknown		Liraglutide	82	80s	Male	Acute		Unintentional - Therapeutic error	Own residence	Health care facility	Patient already in (enroute to) HCF when PCC called	Treated/evaluated and released	Minor effect		Parenteral	WrongDose		Not Reported	Not Reported	Not Reported	Not Reported	Not Reported	Not Reported	Not Reported	Not Reported	Not Reported	Not Reported	Not Reported	Not Reported	Not Reported	Not Reported	Not Reported	Not Reported	Not Reported	Not Reported	Not Reported	Not Reported	Not Reported	Not Reported	Not Reported	Not Reported	Not Reported	Not Reported	Not Reported
2016	4	2016 Q4	Liquid	3.6	mg	estimate	Liraglutide	70	70s	Male	Acute-on-chronic	>3 mo	Unintentional - Therapeutic error	Own residence	Own residence	Managed on site (non health care facility)	No HCF care needed	Minor effect	> 2 hours, <= 8 hours	Parenteral	WrongDose		Not Reported	Not Reported	Not Reported	Not Reported	Not Reported	Not Reported	Not Reported	Not Reported	Not Reported	Not Reported	Not Reported	Not Reported	Not Reported	Not Reported	Not Reported	Not Reported	Not Reported	Not Reported	Not Reported	Not Reported	Not Reported	Not Reported	Not Reported	Not Reported	Not Reported	Not Reported	Not Reported
2016	4	2016 Q4	Liquid	3.6	mg	estimate	Liraglutide	53	50s	Female	Acute-on-chronic	>3 mo	Unintentional - Therapeutic error	Public area	Other	Managed on site (non health care facility)	No HCF care needed	Minor effect		Parenteral	WrongDose		Not Reported	Not Reported	Not Reported	Not Reported	Not Reported	Not Reported	Not Reported	Not Reported	Not Reported	Not Reported	Not Reported	Not Reported	Not Reported	Not Reported	Not Reported	Not Reported	Not Reported	Not Reported	Not Reported	Not Reported	Not Reported	Not Reported	Not Reported	Not Reported	Not Reported	Not Reported	Not Reported
2016	4	2016 Q4	Liquid	2	each (e.g. bites / stings)	estimate	Liraglutide	31	30s	Female	Acute-on-chronic	>1 mo <=3 mo	Unintentional - Therapeutic error	Own residence	Own residence	Managed on site (non health care facility)	No HCF care needed	Unable to follow, judged as a potentially toxic exposure		Ingestion	WrongDose	Unknown If therapy Provided	Not Reported	Not Reported	Not Reported	Not Reported	Not Reported	Not Reported	Not Reported	Not Reported	Not Reported	Not Reported	Not Reported	Not Reported	Not Reported	Not Reported	Not Reported	Not Reported	Not Reported	Not Reported	Not Reported	Not Reported	Not Reported	Not Reported	Not Reported	Not Reported	Not Reported	Not Reported	Not Reported
2016	4	2016 Q4	Liquid	3	mg	exact	Dulaglutide	22	20s	Male	Acute-on-chronic	unknown	Unintentional - Therapeutic error	Own residence	Own residence	Managed on site (non health care facility)	No HCF care needed	Minor effect		Parenteral	WrongDose		Not Reported	Not Reported	Not Reported	Not Reported	Not Reported	Not Reported	Not Reported	Not Reported	Not Reported	Not Reported	Not Reported	Not Reported	Not Reported	Not Reported	Not Reported	Not Reported	Not Reported	Not Reported	Not Reported	Not Reported	Not Reported	Not Reported	Not Reported	Not Reported	Not Reported	Not Reported	Not Reported
2016	4	2016 Q4	Liquid	1.2	mL	exact	Liraglutide	37	30s	Male	Acute-on-chronic	>3 mo	Unintentional - Therapeutic error	Own residence	Own residence	Managed on site (non health care facility)	No HCF care needed	Minor effect		Parenteral	WrongDrug		Not Reported	Not Reported	Not Reported	Not Reported	Not Reported	Not Reported	Not Reported	Not Reported	Not Reported	Not Reported	Not Reported	Not Reported	Not Reported	Not Reported	Not Reported	Not Reported	Not Reported	Not Reported	Not Reported	Not Reported	Not Reported	Not Reported	Not Reported	Not Reported	Not Reported	Not Reported	Not Reported
2016	4	2016 Q4	Liquid	0.5	mL	estimate	Dulaglutide	75	70s	Female	Acute		Adverse reaction - Drug	Own residence	Own residence	Managed on site (non health care facility)	No HCF care needed	Minor effect	> 3 days, <= 1 week	Parenteral	Unknown		Not Reported	Not Reported	Not Reported	Not Reported	Not Reported	Not Reported	Not Reported	Not Reported	Not Reported	Not Reported	Not Reported	Not Reported	Not Reported	Not Reported	Not Reported	Not Reported	Related	Not Reported	Not Reported	Not Reported	Not Reported	Not Reported	Not Reported	Not Reported	Not Reported	Not Reported	Not Reported
2016	4	2016 Q4	Liquid	3.6	mg	exact	GLP-1 RA NOS	50	50s	Female	Acute-on-chronic	>3 mo	Unintentional - Therapeutic error	Own residence	Other	Managed on site (non health care facility)	No HCF care needed	Minor effect		Ingestion	WrongDose		Not Reported	Not Reported	Not Reported	Not Reported	Not Reported	Not Reported	Not Reported	Not Reported	Not Reported	Not Reported	Not Reported	Not Reported	Not Reported	Not Reported	Not Reported	Not Reported	Not Reported	Not Reported	Not Reported	Not Reported	Not Reported	Not Reported	Not Reported	Not Reported	Not Reported	Not Reported	Not Reported
2016	4	2016 Q4	Liquid	3.6	mg	exact	Liraglutide	58	50s	Female	Acute-on-chronic	>3 mo	Unintentional - Therapeutic error	Own residence	Own residence	Managed on site (non health care facility)	No HCF care needed	No effect		Ingestion	WrongTime		Not Reported	Not Reported	Not Reported	Not Reported	Not Reported	Not Reported	Not Reported	Not Reported	Not Reported	Not Reported	Not Reported	Not Reported	Not Reported	Not Reported	Not Reported	Not Reported	Not Reported	Not Reported	Not Reported	Not Reported	Not Reported	Not Reported	Not Reported	Not Reported	Not Reported	Not Reported	Not Reported
2016	4	2016 Q4	Liquid	20	mcg	exact	GLP-1 RA NOS	62	60s	Female	Acute		Unintentional - Therapeutic error	Own residence	Health care facility	Patient already in (enroute to) HCF when PCC called	Treated/evaluated and released	Minor effect	> 2 hours, <= 8 hours	Parenteral	WrongDose		Not Reported	Not Reported	Not Reported	Not Reported	Not Reported	Not Reported	Not Reported	Not Reported	Not Reported	Not Reported	Not Reported	Not Reported	Not Reported	Not Reported	Not Reported	Not Reported	Not Reported	Not Reported	Not Reported	Not Reported	Not Reported	Not Reported	Not Reported	Not Reported	Not Reported	Not Reported	Not Reported
2016	4	2016 Q4	Liquid	3	mg	estimate	Dulaglutide	57	50s	Female	Acute		Unintentional - Therapeutic error	Own residence	Own residence	Managed on site (non health care facility)	No HCF care needed	Minor effect		Ingestion	WrongDose		Not Reported	Not Reported	Not Reported	Not Reported	Not Reported	Not Reported	Not Reported	Not Reported	Not Reported	Not Reported	Not Reported	Not Reported	Not Reported	Not Reported	Not Reported	Not Reported	Not Reported	Not Reported	Not Reported	Not Reported	Not Reported	Not Reported	Not Reported	Not Reported	Not Reported	Not Reported	Not Reported
2016	4	2016 Q4	Liquid	3.6	mg	exact	Liraglutide	58	50s	Female	Acute-on-chronic	>3 mo	Unintentional - Therapeutic error	Own residence	Own residence	Managed on site (non health care facility)	No HCF care needed	No effect		Ingestion	WrongTime		Not Reported	Not Reported	Not Reported	Not Reported	Not Reported	Not Reported	Not Reported	Not Reported	Not Reported	Not Reported	Not Reported	Not Reported	Not Reported	Not Reported	Not Reported	Not Reported	Not Reported	Not Reported	Not Reported	Not Reported	Not Reported	Not Reported	Not Reported	Not Reported	Not Reported	Not Reported	Not Reported
2016	4	2016 Q4	Other	1.8	mL	estimate	Liraglutide	58	50s	Female	Acute		Unintentional - Therapeutic error	Own residence	Own residence	Managed on site (non health care facility)	No HCF care needed	Minor effect		Parenteral	WrongDose		Not Reported	Not Reported	Not Reported	Not Reported	Not Reported	Not Reported	Not Reported	Not Reported	Not Reported	Not Reported	Not Reported	Not Reported	Not Reported	Not Reported	Not Reported	Not Reported	Not Reported	Not Reported	Not Reported	Not Reported	Not Reported	Not Reported	Not Reported	Not Reported	Not Reported	Not Reported	Not Reported
2016	4	2016 Q4	Liquid	3	mg	exact	Liraglutide	36	30s	Female	Acute		Unintentional - Therapeutic error	Own residence	Health care facility	Patient already in (enroute to) HCF when PCC called	Treated/evaluated and released	Moderate effect	> 24 hours, <= 3 days	Parenteral	WrongDose		Unknown If Related	Not Reported	Not Reported	Not Reported	Not Reported	Not Reported	Not Reported	Not Reported	Not Reported	Not Reported	Not Reported	Not Reported	Not Reported	Not Reported	Not Reported	Not Reported	Not Reported	Not Reported	Not Reported	Not Reported	Not Reported	Not Reported	Not Reported	Not Reported	Not Reported	Unknown If Related	Not Reported
2016	4	2016 Q4	Liquid	3	mg	exact	Dulaglutide	45	40s	Female	Acute-on-chronic	>3 mo	Unintentional - Therapeutic error	Own residence	Own residence	Managed on site (non health care facility)	No HCF care needed	Minor effect	unknown	Parenteral	WrongDose		Not Reported	Not Reported	Not Related	Not Reported	Not Reported	Not Reported	Not Reported	Not Reported	Not Reported	Not Reported	Not Reported	Not Reported	Not Reported	Not Reported	Not Reported	Not Reported	Not Reported	Unknown If Related	Not Reported	Not Reported	Not Reported	Not Reported	Not Reported	Not Reported	Not Reported	Not Reported	Not Reported
2016	4	2016 Q4	Liquid		Unknown	exact	Albiglutide	53	50s	Female	Acute		Adverse reaction - Drug	Own residence	Own residence	Patient already in (enroute to) HCF when PCC called	Lost to F/U	Unable to follow, judged as a potentially toxic exposure		Parenteral	Unknown		Related	Not Reported	Not Reported	Not Reported	Not Reported	Not Reported	Not Reported	Not Reported	Not Reported	Not Reported	Not Reported	Not Reported	Not Reported	Not Reported	Not Reported	Related	Not Reported	Not Reported	Related	Not Reported	Not Reported	Not Reported	Not Reported	Not Reported	Not Reported	Not Reported	Not Reported
2016	4	2016 Q4	Liquid	0.75	mg	estimate	Dulaglutide	55	50s	Female	Acute		Unintentional - General	Own residence	Own residence	Managed on site (non health care facility)	No HCF care needed	No effect		Parenteral	Unknown		Not Reported	Not Reported	Not Reported	Not Reported	Not Reported	Not Reported	Not Reported	Not Reported	Not Reported	Not Reported	Not Reported	Not Reported	Not Reported	Not Reported	Not Reported	Not Reported	Not Reported	Not Reported	Not Reported	Not Reported	Not Reported	Not Reported	Not Reported	Not Reported	Not Reported	Not Reported	Not Reported
2016	4	2016 Q4	Liquid	3.6	mg	exact	Liraglutide	38	30s	Female	Acute-on-chronic	>3 mo	Unintentional - Therapeutic error	Own residence	Own residence	Managed on site (non health care facility)	No HCF care needed	Minor effect		Parenteral	WrongTime		Not Reported	Not Reported	Not Reported	Not Reported	Not Reported	Not Reported	Not Reported	Not Reported	Not Reported	Not Reported	Not Reported	Not Reported	Not Reported	Not Reported	Not Reported	Not Reported	Not Reported	Not Reported	Not Reported	Not Reported	Not Reported	Not Reported	Not Reported	Not Reported	Not Reported	Not Reported	Not Reported
2016	4	2016 Q4	Liquid		Unknown	maximum possible	Liraglutide		Unknown adult (>=20 yrs)	Female	Acute		Adverse reaction - Drug	Own residence	Own residence	Managed on site (non health care facility)	No HCF care needed	Minor effect		Ingestion	Unknown		Not Reported	Not Reported	Not Reported	Not Reported	Not Reported	Not Reported	Not Reported	Not Reported	Not Reported	Not Reported	Not Reported	Not Reported	Not Reported	Not Reported	Not Reported	Not Reported	Not Reported	Not Reported	Not Reported	Not Reported	Not Reported	Not Reported	Not Reported	Not Reported	Not Reported	Not Reported	Not Reported
2016	4	2016 Q4	Liquid	0.6	mL	exact	Liraglutide	70	70s	Female	Acute		Unintentional - Therapeutic error	Own residence	Other	Managed on site (non health care facility)	No HCF care needed	No effect		Parenteral	WrongDose		Not Reported	Not Reported	Not Reported	Not Reported	Not Reported	Not Reported	Not Reported	Not Reported	Not Reported	Not Reported	Not Reported	Not Reported	Not Reported	Not Reported	Not Reported	Not Reported	Not Reported	Not Reported	Not Reported	Not Reported	Not Reported	Not Reported	Not Reported	Not Reported	Not Reported	Not Reported	Not Reported
2016	4	2016 Q4	Liquid	1.6	mg	exact	Liraglutide	50	50s	Female	Acute-on-chronic	>3 mo	Unintentional - Therapeutic error	Own residence	Own residence	Patient was referred by PCC to a HCF	Lost to F/U	Unable to follow, judged as a potentially toxic exposure		Parenteral	WrongDrug		Not Reported	Not Reported	Not Reported	Not Reported	Not Reported	Not Reported	Not Reported	Not Reported	Not Reported	Not Reported	Not Reported	Not Reported	Not Reported	Not Reported	Not Reported	Not Reported	Not Reported	Not Reported	Not Reported	Not Reported	Not Reported	Not Reported	Not Reported	Not Reported	Not Reported	Not Reported	Not Reported
2016	4	2016 Q4	Liquid	1	each (e.g. bites / stings)	exact	Dulaglutide	53	50s	Female	Acute-on-chronic	>3 mo	Unintentional - Therapeutic error	Own residence	Own residence	Managed on site (non health care facility)	No HCF care needed	Minor effect	> 24 hours, <= 3 days	Parenteral	WrongDose		Not Reported	Not Reported	Not Reported	Not Reported	Not Reported	Not Reported	Not Reported	Not Reported	Not Reported	Not Reported	Not Reported	Not Reported	Not Reported	Not Reported	Related	Not Reported	Not Reported	Not Reported	Not Reported	Not Reported	Not Reported	Not Reported	Not Reported	Not Reported	Not Reported	Not Reported	Not Reported
2016	4	2016 Q4	Liquid	1.8	mg	exact	Liraglutide	55	50s	Female	Acute-on-chronic	>3 mo	Unintentional - Therapeutic error	Own residence	Own residence	Managed on site (non health care facility)	No HCF care needed	Minor effect		Parenteral	WrongDrug	Unknown If therapy Provided	Not Reported	Not Reported	Not Reported	Not Reported	Not Reported	Not Reported	Not Reported	Not Reported	Not Reported	Not Reported	Not Reported	Not Reported	Not Reported	Not Reported	Not Reported	Not Reported	Not Reported	Not Reported	Not Reported	Not Reported	Not Reported	Not Reported	Not Reported	Not Reported	Not Reported	Not Reported	Not Reported
2016	4	2016 Q4	Liquid	3	mg	exact	Dulaglutide	60	60s	Female	Acute		Unintentional - Therapeutic error	Own residence	Health care facility	Patient already in (enroute to) HCF when PCC called	Treated/evaluated and released	No effect		Parenteral	WrongDose		Not Reported	Not Reported	Not Reported	Not Reported	Not Reported	Not Reported	Not Reported	Not Reported	Not Reported	Not Reported	Not Reported	Not Reported	Not Reported	Not Reported	Not Reported	Not Reported	Not Reported	Not Reported	Not Reported	Not Reported	Not Reported	Not Reported	Not Reported	Not Reported	Not Reported	Not Reported	Not Reported
2016	4	2016 Q4	Liquid	5.4	mg	estimate	Liraglutide	71	70s	Male	Acute		Unintentional - Therapeutic error	Own residence	Other	Managed on site (non health care facility)	No HCF care needed	Moderate effect	> 8 hours, <= 24 hours	Parenteral	Other		Not Reported	Not Reported	Not Reported	Not Reported	Not Reported	Not Reported	Not Reported	Not Reported	Not Reported	Not Reported	Not Reported	Not Reported	Not Reported	Not Reported	Not Reported	Not Reported	Not Reported	Not Reported	Not Reported	Not Reported	Not Reported	Not Reported	Not Reported	Not Reported	Not Reported	Not Reported	Not Reported
2016	4	2016 Q4	Liquid	1	each (e.g. bites / stings)	exact	Dulaglutide	60	60s	Female	Acute-on-chronic	>3 mo	Unintentional - Therapeutic error	Own residence	Other	Managed on site (non health care facility)	No HCF care needed	Minor effect		Parenteral	Other		Not Reported	Not Reported	Not Reported	Not Reported	Not Reported	Not Reported	Not Reported	Not Reported	Not Reported	Not Reported	Not Reported	Not Reported	Not Reported	Not Reported	Not Reported	Not Reported	Not Reported	Not Reported	Not Reported	Not Reported	Not Reported	Not Reported	Not Reported	Not Reported	Not Reported	Not Reported	Not Reported
2016	4	2016 Q4	Liquid	20	mcg	exact	Exenatide	71	70s	Female	Acute		Unintentional - Therapeutic error	Own residence	Own residence	Managed on site (non health care facility)	No HCF care needed	No effect		Parenteral	WrongDose		Not Reported	Not Reported	Not Reported	Not Reported	Not Reported	Not Reported	Not Reported	Not Reported	Not Reported	Not Reported	Not Reported	Not Reported	Not Reported	Not Reported	Not Reported	Not Reported	Not Reported	Not Reported	Not Reported	Not Reported	Not Reported	Not Reported	Not Reported	Not Reported	Not Reported	Not Reported	Not Reported
2016	4	2016 Q4	Liquid	12.6	mg	exact	Liraglutide	61	60s	Male	Acute		Unintentional - Therapeutic error	Own residence	Own residence	Managed on site (non health care facility)	No HCF care needed	Minor effect		Parenteral	Other		Not Reported	Not Reported	Not Reported	Not Reported	Not Reported	Not Reported	Not Reported	Not Reported	Not Reported	Not Reported	Not Reported	Not Reported	Not Reported	Not Reported	Not Reported	Not Reported	Not Reported	Not Reported	Not Reported	Not Reported	Not Reported	Not Reported	Not Reported	Not Reported	Not Reported	Not Reported	Not Reported
2016	4	2016 Q4	Liquid	3.6	IU / units	exact	Liraglutide	45	40s	Female	Acute-on-chronic	unknown	Unintentional - Therapeutic error	Own residence	Health care facility	Unknown	No HCF care needed	Minor effect		Parenteral	WrongDose	Unknown If therapy Provided	Not Reported	Not Reported	Not Reported	Not Reported	Not Reported	Not Reported	Not Reported	Not Reported	Not Reported	Not Reported	Not Reported	Not Reported	Not Reported	Not Reported	Not Reported	Not Reported	Not Reported	Not Reported	Not Reported	Not Reported	Not Reported	Not Reported	Not Reported	Not Reported	Not Reported	Not Reported	Not Reported
2016	4	2016 Q4	Liquid	1.8	mg	exact	Liraglutide	64	60s	Female	Acute		Unintentional - Therapeutic error	Own residence	Own residence	Managed on site (non health care facility)	No HCF care needed	Minor effect	> 2 hours, <= 8 hours	Parenteral	WrongDrug		Not Reported	Not Reported	Not Reported	Not Reported	Not Reported	Not Reported	Not Reported	Not Reported	Not Reported	Not Reported	Not Reported	Not Reported	Not Reported	Not Reported	Not Reported	Not Reported	Not Reported	Not Reported	Not Reported	Not Reported	Not Reported	Not Reported	Not Reported	Not Reported	Not Reported	Unknown If Related	Not Reported
2016	4	2016 Q4	Liquid	1.8	IU / units	exact	Liraglutide	40	40s	Male	Acute		Unintentional - Therapeutic error	Own residence	Own residence	Managed on site (non health care facility)	No HCF care needed	No effect		Ingestion	WrongDose		Not Reported	Not Reported	Not Reported	Not Reported	Not Reported	Not Reported	Not Reported	Not Reported	Not Reported	Not Reported	Not Reported	Not Reported	Not Reported	Not Reported	Not Reported	Not Reported	Not Reported	Not Reported	Not Reported	Not Reported	Not Reported	Not Reported	Not Reported	Not Reported	Not Reported	Not Reported	Not Reported
2017	1	2017 Q1	Liquid	3	mg	maximum possible	Liraglutide	57	50s	Female	Acute		Unintentional - Therapeutic error	Own residence	Own residence	Managed on site (non health care facility)	No HCF care needed	Minor effect		Parenteral	WrongDose		Not Reported	Not Reported	Not Reported	Not Reported	Not Reported	Not Reported	Not Reported	Not Reported	Not Reported	Not Reported	Not Reported	Not Reported	Not Reported	Not Reported	Not Reported	Not Reported	Related	Not Reported	Not Reported	Not Reported	Not Reported	Not Reported	Not Reported	Not Reported	Not Reported	Related	Not Reported
2017	1	2017 Q1	Liquid		Unknown		Liraglutide	68	60s	Female	Acute		Unintentional - Therapeutic error	Own residence	Own residence	Managed on site (non health care facility)	No HCF care needed	Minor effect		Parenteral	WrongDose		Not Reported	Not Reported	Not Reported	Not Reported	Not Reported	Not Reported	Not Reported	Not Reported	Not Reported	Not Reported	Not Reported	Not Reported	Not Reported	Not Reported	Not Reported	Not Reported	Not Reported	Not Reported	Not Reported	Not Reported	Not Reported	Not Reported	Not Reported	Not Reported	Not Reported	Not Reported	Not Reported
2017	1	2017 Q1	Liquid	20	mg	exact	Exenatide	70	70s	Male	Acute		Unintentional - Therapeutic error	Own residence	Own residence	Managed on site (non health care facility)	No HCF care needed	No effect		Parenteral	WrongDose		Not Reported	Not Reported	Not Reported	Not Reported	Not Reported	Not Reported	Not Reported	Not Reported	Not Reported	Not Reported	Not Reported	Not Reported	Not Reported	Not Reported	Not Reported	Not Reported	Not Reported	Not Reported	Not Reported	Not Reported	Not Reported	Not Reported	Not Reported	Not Reported	Not Reported	Not Reported	Not Reported
2017	1	2017 Q1	Unknown	1.8	mg	exact	Liraglutide	44	40s	Female	Acute		Unintentional - Therapeutic error	Own residence	Own residence	Managed on site (non health care facility)	No HCF care needed	Minor effect		Parenteral	WrongTime		Not Reported	Not Reported	Not Reported	Not Reported	Not Reported	Not Reported	Not Reported	Not Reported	Not Reported	Not Reported	Not Reported	Not Reported	Not Reported	Not Reported	Not Reported	Not Reported	Not Reported	Not Reported	Not Reported	Not Reported	Not Reported	Not Reported	Not Reported	Not Reported	Not Reported	Not Reported	Not Reported
2017	1	2017 Q1	Liquid	18	mg	exact	Liraglutide	54	50s	Female	Acute		Unintentional - Therapeutic error	Own residence	Health care facility	Patient already in (enroute to) HCF when PCC called	Admitted to noncritical care unit	Minor effect	> 8 hours, <= 24 hours	Parenteral	WrongDose		Not Reported	Not Reported	Not Reported	Not Reported	Not Reported	Not Reported	Not Reported	Not Reported	Not Reported	Not Reported	Not Reported	Not Reported	Not Reported	Not Reported	Not Reported	Not Reported	Not Reported	Not Reported	Not Reported	Not Reported	Not Reported	Not Reported	Not Reported	Not Reported	Not Reported	Not Reported	Not Reported
2017	1	2017 Q1	Liquid	5	mL	exact	Dulaglutide	46	40s	Female	Acute-on-chronic	>1 week <=1 mo	Unintentional - Therapeutic error	Own residence	Own residence	Patient was referred by PCC to a HCF	Lost to F/U	Minor effect		Parenteral	WrongDose		Related	Not Reported	Not Reported	Not Reported	Not Reported	Not Reported	Not Reported	Not Reported	Related	Not Reported	Not Reported	Not Reported	Not Reported	Not Reported	Not Reported	Not Reported	Related	Not Reported	Not Reported	Not Reported	Not Reported	Not Reported	Not Reported	Not Reported	Not Reported	Related	Not Reported
2017	1	2017 Q1	Liquid	3.6	mg	estimate	Liraglutide	59	50s	Male	Acute		Unintentional - Therapeutic error	Other residence	Other residence	Managed on site (non health care facility)	No HCF care needed	Minor effect		Parenteral	WrongDose		Not Reported	Not Reported	Not Reported	Not Reported	Not Reported	Not Reported	Not Reported	Not Reported	Not Reported	Not Reported	Not Reported	Not Reported	Not Reported	Not Reported	Not Reported	Not Reported	Not Reported	Not Reported	Not Reported	Not Reported	Not Reported	Not Reported	Not Reported	Not Reported	Not Reported	Not Reported	Not Reported
2017	1	2017 Q1	Liquid	1.2	mL	exact	Liraglutide	57	50s	Female	Acute-on-chronic	>3 mo	Unintentional - Therapeutic error	Own residence	Own residence	Managed on site (non health care facility)	No HCF care needed	Minor effect		Parenteral	WrongTime		Not Reported	Not Reported	Not Reported	Not Reported	Not Reported	Not Reported	Not Reported	Not Reported	Not Reported	Not Reported	Not Reported	Not Reported	Not Reported	Not Reported	Not Reported	Related	Not Reported	Related	Not Reported	Not Reported	Not Reported	Not Reported	Not Reported	Not Reported	Not Reported	Not Reported	Not Reported
2017	1	2017 Q1	Liquid	3.6	mg	exact	Liraglutide		Unknown adult (>=20 yrs)	Female	Acute-on-chronic	>3 mo	Unintentional - General	Own residence	Own residence	Managed on site (non health care facility)	No HCF care needed	No effect		Ingestion	Unknown		Not Reported	Not Reported	Not Reported	Not Reported	Not Reported	Not Reported	Not Reported	Not Reported	Not Reported	Not Reported	Not Reported	Not Reported	Not Reported	Not Reported	Not Reported	Not Reported	Not Reported	Not Reported	Not Reported	Not Reported	Not Reported	Not Reported	Not Reported	Not Reported	Not Reported	Not Reported	Not Reported
2017	1	2017 Q1	Liquid	1	each (e.g. bites / stings)	exact	Albiglutide		Unknown adult (>=20 yrs)	Female	Acute		Adverse reaction - Drug	Own residence	Own residence	Patient was referred by PCC to a HCF	Lost to F/U	No effect		Dermal	Unknown		Not Reported	Not Reported	Not Reported	Not Reported	Not Reported	Not Reported	Not Reported	Not Reported	Not Reported	Not Reported	Not Reported	Not Reported	Not Reported	Not Reported	Not Reported	Not Reported	Not Reported	Not Reported	Not Reported	Not Reported	Not Reported	Not Reported	Not Reported	Not Reported	Not Reported	Not Reported	Not Reported
2017	1	2017 Q1	Powder / granules		Unknown		Albiglutide	57	50s	Female	Chronic	>3 mo	Unintentional - Therapeutic error	Own residence	Own residence	Managed on site (non health care facility)	No HCF care needed	Minor effect		Ingestion	WrongDose		Not Reported	Not Reported	Not Reported	Not Reported	Not Reported	Not Reported	Not Reported	Not Reported	Not Reported	Not Reported	Not Reported	Not Reported	Not Reported	Not Reported	Not Reported	Not Reported	Not Reported	Not Reported	Not Reported	Not Reported	Not Reported	Not Reported	Not Reported	Not Reported	Not Reported	Not Reported	Not Reported
2017	1	2017 Q1	Liquid	30	mg	exact	Albiglutide	56	50s	Female	Acute		Adverse reaction - Drug	Own residence	Own residence	Managed on site (non health care facility)	No HCF care needed	Moderate effect	<= 2 hours	Parenteral	Unknown		Not Reported	Not Reported	Not Reported	Not Reported	Not Reported	Not Reported	Not Reported	Not Reported	Not Reported	Not Reported	Not Reported	Not Reported	Not Reported	Not Reported	Not Reported	Not Reported	Not Reported	Not Reported	Not Reported	Not Reported	Not Reported	Not Reported	Not Reported	Not Reported	Not Reported	Not Reported	Not Reported
2017	1	2017 Q1	Liquid	21.6	mg	estimate	Liraglutide	47	40s	Female	Acute-on-chronic	>3 mo	Unintentional - Therapeutic error	Own residence	Own residence	Managed on site (non health care facility)	No HCF care needed	Unable to follow, judged as a potentially toxic exposure		Parenteral	WrongTime		Not Reported	Not Reported	Not Reported	Not Reported	Not Reported	Not Reported	Not Reported	Not Reported	Not Reported	Not Reported	Not Reported	Not Reported	Not Reported	Not Reported	Not Reported	Not Reported	Not Reported	Not Reported	Not Reported	Not Reported	Not Reported	Not Reported	Not Reported	Not Reported	Not Reported	Not Reported	Not Reported
2017	1	2017 Q1	Liquid	50	mg	estimate	Liraglutide	64	60s	Female	Acute-on-chronic	>8 hr <=24 hr	Unintentional - Therapeutic error	Own residence	Own residence	Managed on site (non health care facility)	No HCF care needed	Minor effect		Parenteral	WrongDose	Unknown If therapy Provided	Not Reported	Not Reported	Not Reported	Not Reported	Not Reported	Not Reported	Not Reported	Not Reported	Not Reported	Not Reported	Not Reported	Not Reported	Not Reported	Not Reported	Not Reported	Not Reported	Not Reported	Not Reported	Not Reported	Not Reported	Not Reported	Not Reported	Not Reported	Not Reported	Not Reported	Not Reported	Not Reported
2017	1	2017 Q1	Liquid		Unknown		Dulaglutide	44	40s	Female	Acute-on-chronic	>24 hr <=1 week	Unintentional - Therapeutic error	Own residence	Own residence	Patient was referred by PCC to a HCF	Admitted to noncritical care unit	Minor effect	> 8 hours, <= 24 hours	Parenteral	Other		Not Reported	Not Reported	Not Reported	Not Reported	Not Reported	Not Reported	Not Reported	Not Reported	Not Reported	Not Reported	Not Reported	Not Reported	Not Reported	Not Reported	Not Reported	Not Reported	Not Reported	Not Reported	Not Reported	Not Reported	Not Reported	Not Reported	Not Reported	Not Reported	Not Reported	Not Reported	Not Reported
2017	1	2017 Q1	Liquid	3	mg	maximum possible	Dulaglutide	60	60s	Male	Acute-on-chronic	>1 mo <=3 mo	Intentional - Misuse	Own residence	Own residence	Managed on site (non health care facility)	No HCF care needed	Minor effect		Parenteral	Unknown	Unknown If therapy Provided	Not Reported	Not Reported	Not Reported	Not Reported	Not Reported	Not Reported	Not Reported	Not Reported	Not Reported	Not Reported	Not Reported	Not Reported	Not Reported	Not Reported	Not Reported	Not Reported	Not Reported	Not Reported	Not Reported	Not Reported	Not Reported	Not Reported	Not Reported	Not Reported	Not Reported	Not Reported	Not Reported
2017	1	2017 Q1	Liquid	1.8	mg	exact	Liraglutide	31	30s	Female	Acute		Unintentional - Therapeutic error	Own residence	Own residence	Managed on site (non health care facility)	No HCF care needed	Minor effect		Parenteral	Multiple Errors		Not Reported	Not Reported	Not Reported	Not Reported	Not Reported	Not Reported	Not Reported	Not Reported	Not Reported	Not Reported	Not Reported	Not Reported	Not Reported	Not Reported	Not Reported	Not Reported	Not Reported	Not Reported	Not Reported	Not Reported	Not Reported	Not Reported	Not Reported	Not Reported	Not Reported	Not Reported	Not Reported
2017	1	2017 Q1	Liquid	3	mL	estimate	Liraglutide	58	50s	Female	Acute-on-chronic	>3 mo	Unintentional - Therapeutic error	Own residence	Own residence	Managed on site (non health care facility)	No HCF care needed	No effect		Ingestion	WrongDose		Not Reported	Not Reported	Not Reported	Not Reported	Not Reported	Not Reported	Not Reported	Not Reported	Not Reported	Not Reported	Not Reported	Not Reported	Not Reported	Not Reported	Not Reported	Not Reported	Not Reported	Not Reported	Not Reported	Not Reported	Not Reported	Not Reported	Not Reported	Not Reported	Not Reported	Not Reported	Not Reported
2017	1	2017 Q1	Liquid	1	each (e.g. bites / stings)	exact	Dulaglutide	52	50s	Male	Acute-on-chronic	unknown	Unintentional - Therapeutic error	Own residence	Health care facility	Patient already in (enroute to) HCF when PCC called	Treated/evaluated and released	Minor effect	> 8 hours, <= 24 hours	Parenteral	WrongTime		Not Reported	Not Reported	Not Reported	Not Reported	Not Reported	Not Reported	Not Reported	Not Reported	Not Reported	Not Reported	Not Reported	Not Reported	Not Reported	Not Reported	Not Reported	Not Reported	Not Reported	Not Reported	Not Reported	Not Reported	Not Reported	Not Reported	Not Reported	Not Reported	Not Reported	Not Reported	Not Reported
2017	1	2017 Q1	Liquid	4	mL	exact	Liraglutide		Unknown adult (>=20 yrs)	Female	Acute		Unintentional - Therapeutic error	Own residence	Own residence	Patient was referred by PCC to a HCF	Lost to F/U	Unable to follow, judged as a potentially toxic exposure		Parenteral	WrongDose		Not Reported	Not Reported	Not Reported	Not Reported	Not Reported	Not Reported	Not Reported	Not Reported	Not Reported	Not Reported	Not Reported	Not Reported	Not Reported	Not Reported	Not Reported	Not Reported	Not Reported	Not Reported	Not Reported	Not Reported	Not Reported	Not Reported	Not Reported	Not Reported	Not Reported	Not Reported	Not Reported
2017	1	2017 Q1	Liquid	1.8	mg	estimate	Liraglutide	49	40s	Female	Acute		Unintentional - Therapeutic error	Own residence	Own residence	Managed on site (non health care facility)	No HCF care needed	No effect		Parenteral	WrongDrug		Not Reported	Not Reported	Not Reported	Not Reported	Not Reported	Not Reported	Not Reported	Not Reported	Not Reported	Not Reported	Not Reported	Not Reported	Not Reported	Not Reported	Not Reported	Not Reported	Not Reported	Not Reported	Not Reported	Not Reported	Not Reported	Not Reported	Not Reported	Not Reported	Not Reported	Not Reported	Not Reported
2017	1	2017 Q1	Liquid	0.75	mg	exact	Dulaglutide	59	50s	Female	Acute		Adverse reaction - Drug	Own residence	Own residence	Unknown	No HCF care needed	Unable to follow, judged as a potentially toxic exposure		Parenteral	Unknown		Not Reported	Not Reported	Not Reported	Not Reported	Not Reported	Not Reported	Not Reported	Not Reported	Not Reported	Not Reported	Not Reported	Not Reported	Not Reported	Not Reported	Not Reported	Not Reported	Not Reported	Not Reported	Not Reported	Unknown If Related	Not Reported	Not Reported	Not Reported	Not Reported	Not Reported	Not Reported	Not Reported
2017	1	2017 Q1	Liquid	2	mg	exact	Exenatide	39	30s	Female	Chronic	unknown	Unintentional - Therapeutic error	Own residence	Other	Managed on site (non health care facility)	No HCF care needed	No effect		Parenteral	WrongDose		Not Reported	Not Reported	Not Reported	Not Reported	Not Reported	Not Reported	Not Reported	Not Reported	Not Reported	Not Reported	Not Reported	Not Reported	Not Reported	Not Reported	Not Reported	Not Reported	Not Reported	Not Reported	Not Reported	Not Reported	Not Reported	Not Reported	Not Reported	Not Reported	Not Reported	Not Reported	Not Reported
2017	1	2017 Q1	Liquid	1.8	mcg	exact	Liraglutide	60	60s	Female	Acute-on-chronic	>3 mo	Unintentional - Therapeutic error	Own residence	Own residence	Managed on site (non health care facility)	No HCF care needed	No effect		Parenteral	WrongDrug		Not Reported	Not Reported	Not Reported	Not Reported	Not Reported	Not Reported	Not Reported	Not Reported	Not Reported	Not Reported	Not Reported	Not Reported	Not Reported	Not Reported	Not Reported	Not Reported	Not Reported	Not Reported	Not Reported	Not Reported	Not Reported	Not Reported	Not Reported	Not Reported	Not Reported	Not Reported	Not Reported
2017	1	2017 Q1	Liquid	1.8	mg	exact	Liraglutide	62	60s	Female	Acute-on-chronic	unknown	Unintentional - Therapeutic error	Own residence	Own residence	Managed on site (non health care facility)	No HCF care needed	Minor effect		Parenteral	WrongDrug		Not Reported	Not Reported	Not Reported	Not Reported	Not Reported	Not Reported	Not Reported	Not Reported	Not Reported	Not Reported	Not Reported	Not Reported	Not Reported	Not Reported	Not Reported	Not Reported	Not Reported	Not Reported	Not Reported	Not Reported	Not Reported	Not Reported	Not Reported	Not Reported	Not Reported	Not Reported	Not Reported
2017	1	2017 Q1	Liquid	1	each (e.g. bites / stings)	exact	Dulaglutide		Unknown adult (>=20 yrs)	Male	Acute-on-chronic	>1 week <=1 mo	Unintentional - Therapeutic error	Own residence	Own residence	Managed on site (non health care facility)	No HCF care needed	Minor effect		Parenteral	WrongTime		Not Reported	Not Reported	Not Reported	Not Reported	Not Reported	Not Reported	Not Reported	Not Reported	Not Reported	Not Reported	Not Reported	Not Reported	Not Reported	Not Reported	Not Reported	Not Reported	Not Reported	Not Reported	Not Reported	Not Reported	Not Reported	Not Reported	Not Reported	Not Reported	Not Reported	Not Reported	Not Reported
2017	1	2017 Q1	Liquid	25	IU / units	exact	Liraglutide	27	20s	Female	Acute		Unintentional - Therapeutic error	Own residence	Health care facility	Patient already in (enroute to) HCF when PCC called	Admitted to noncritical care unit	No effect		Parenteral	Other		Not Reported	Not Reported	Not Reported	Not Reported	Not Reported	Not Reported	Not Reported	Not Reported	Not Reported	Not Reported	Not Reported	Not Reported	Not Reported	Not Reported	Not Reported	Not Reported	Not Reported	Not Reported	Not Reported	Not Reported	Not Reported	Not Reported	Not Reported	Not Reported	Not Reported	Not Reported	Not Reported
2017	1	2017 Q1	Liquid	2	each (e.g. bites / stings)	estimate	Dulaglutide	36	30s	Female	Acute-on-chronic	>3 mo	Unintentional - Therapeutic error	Own residence	Own residence	Managed on site (non health care facility)	No HCF care needed	Minor effect		Parenteral	WrongDose		Not Reported	Not Reported	Not Reported	Not Reported	Not Reported	Not Reported	Not Reported	Not Reported	Not Reported	Not Reported	Not Reported	Not Reported	Not Reported	Not Reported	Not Reported	Not Reported	Not Reported	Not Reported	Not Reported	Not Reported	Not Reported	Not Reported	Not Reported	Not Reported	Not Reported	Not Reported	Not Reported
2017	1	2017 Q1	Liquid	0.75	mL	exact	Dulaglutide	67	60s	Female	Chronic	unknown	Adverse reaction - Drug	Own residence	Health care facility	Patient already in (enroute to) HCF when PCC called	Admitted to critical care unit	Moderate effect	> 8 hours, <= 24 hours	Parenteral	Unknown		Not Reported	Not Reported	Not Reported	Not Reported	Not Reported	Not Reported	Not Reported	Not Reported	Not Reported	Not Reported	Not Reported	Not Reported	Not Reported	Not Reported	Not Reported	Not Reported	Not Reported	Not Reported	Not Related	Not Reported	Not Reported	Not Reported	Not Reported	Not Reported	Not Reported	Not Reported	Not Reported
2017	1	2017 Q1	Liquid	2	each (e.g. bites / stings)	exact	Dulaglutide	51	50s	Female	Acute		Unintentional - Therapeutic error	Own residence	Own residence	Managed on site (non health care facility)	No HCF care needed	Minor effect		Other	WrongTime		Not Reported	Not Reported	Not Reported	Not Reported	Not Reported	Not Reported	Not Reported	Not Reported	Not Reported	Not Reported	Not Reported	Not Reported	Not Reported	Not Reported	Not Reported	Not Reported	Not Reported	Not Reported	Not Reported	Not Reported	Not Reported	Not Reported	Not Reported	Not Reported	Not Reported	Not Reported	Not Reported
2017	1	2017 Q1	Solid (tablets / capsules / caplets)		Unknown		Exenatide	40	40s	Female	Acute		Unintentional - Therapeutic error	Own residence	Own residence	Managed on site (non health care facility)	No HCF care needed	Minor effect		Parenteral	WrongDose		Not Reported	Not Reported	Not Reported	Not Reported	Not Reported	Not Reported	Not Reported	Not Reported	Not Reported	Not Reported	Not Reported	Not Reported	Not Reported	Not Reported	Not Reported	Not Reported	Not Reported	Not Reported	Not Reported	Not Reported	Not Reported	Not Reported	Not Reported	Not Reported	Not Reported	Not Reported	Not Reported
2017	1	2017 Q1	Liquid	36	IU / units	exact	Liraglutide	71	70s	Female	Acute-on-chronic	unknown	Unintentional - Therapeutic error	Own residence	Own residence	Managed on site (non health care facility)	No HCF care needed	Minor effect		Parenteral	WrongDose	Unknown If therapy Provided	Not Reported	Not Reported	Not Reported	Not Reported	Not Reported	Not Reported	Not Reported	Not Reported	Not Reported	Not Reported	Not Reported	Not Reported	Not Reported	Not Reported	Not Reported	Not Reported	Not Reported	Not Reported	Not Reported	Not Reported	Not Reported	Not Reported	Not Reported	Not Reported	Not Reported	Not Reported	Not Reported
2017	1	2017 Q1	Liquid	1.6	mg	maximum possible	Liraglutide	68	60s	Female	Acute-on-chronic	>8 hr <=24 hr	Unintentional - Therapeutic error	Own residence	Own residence	Managed on site (non health care facility)	No HCF care needed	Minor effect		Parenteral	Multiple Errors		Not Reported	Not Reported	Not Reported	Not Reported	Not Reported	Not Reported	Not Reported	Not Reported	Not Reported	Not Reported	Not Reported	Not Reported	Not Reported	Not Reported	Not Reported	Not Reported	Not Reported	Not Reported	Not Reported	Not Reported	Not Reported	Not Reported	Not Reported	Not Reported	Not Reported	Not Reported	Not Reported
2017	1	2017 Q1	Liquid		Unknown		Dulaglutide	76	70s	Female	Acute		Unintentional - Therapeutic error	Own residence	Own residence	Managed on site (non health care facility)	No HCF care needed	Minor effect		Parenteral	Other		Not Reported	Not Reported	Not Reported	Not Reported	Not Reported	Not Reported	Not Reported	Not Reported	Not Reported	Not Reported	Not Reported	Not Reported	Not Reported	Not Reported	Not Reported	Not Reported	Not Reported	Not Reported	Not Reported	Not Reported	Not Reported	Not Reported	Not Reported	Not Reported	Not Reported	Not Reported	Not Reported
2017	1	2017 Q1	Liquid	1.2	mg	exact	Liraglutide	56	50s	Female	Acute-on-chronic	>3 mo	Unintentional - Therapeutic error	Own residence	Own residence	Managed on site (non health care facility)	No HCF care needed	Minor effect		Parenteral	WrongDose		Not Reported	Not Reported	Not Reported	Not Reported	Not Reported	Not Reported	Not Reported	Not Reported	Not Reported	Not Reported	Not Reported	Not Reported	Not Reported	Not Reported	Not Reported	Not Reported	Not Reported	Not Reported	Not Reported	Not Reported	Not Reported	Not Reported	Not Reported	Not Reported	Not Reported	Not Reported	Not Reported
2017	1	2017 Q1	Liquid	3.6	mL	estimate	Liraglutide	57	50s	Female	Acute-on-chronic	>3 mo	Unintentional - Therapeutic error	Own residence	Own residence	Managed on site (non health care facility)	No HCF care needed	Minor effect	<= 2 hours	Ingestion	WrongDose		Not Reported	Not Reported	Not Reported	Not Reported	Not Reported	Not Reported	Not Reported	Not Reported	Not Reported	Not Reported	Not Reported	Not Reported	Not Reported	Not Reported	Not Reported	Not Reported	Not Reported	Not Reported	Not Reported	Not Reported	Not Reported	Not Reported	Not Reported	Not Reported	Not Reported	Not Reported	Not Reported
2017	1	2017 Q1	Liquid	1.8	mg	exact	Liraglutide	71	70s	Male	Acute		Unintentional - Therapeutic error	Own residence	Own residence	Managed on site (non health care facility)	No HCF care needed	Minor effect		Ingestion	WrongDrug	Unknown If therapy Provided	Not Reported	Not Reported	Not Reported	Not Reported	Not Reported	Not Reported	Not Reported	Not Reported	Not Reported	Not Reported	Not Reported	Not Reported	Not Reported	Not Reported	Not Reported	Not Reported	Not Reported	Not Reported	Not Reported	Not Reported	Not Reported	Not Reported	Not Reported	Not Reported	Not Reported	Not Reported	Not Reported
2017	1	2017 Q1	Liquid	36	mg	exact	Liraglutide	72	70s	Female	Acute-on-chronic	>3 mo	Unintentional - Therapeutic error	Own residence	Own residence	Managed on site (non health care facility)	No HCF care needed	No effect		Parenteral	WrongDose		Not Reported	Not Reported	Not Reported	Not Reported	Not Reported	Not Reported	Not Reported	Not Reported	Not Reported	Not Reported	Not Reported	Not Reported	Not Reported	Not Reported	Not Reported	Not Reported	Not Reported	Not Reported	Not Reported	Not Reported	Not Reported	Not Reported	Not Reported	Not Reported	Not Reported	Not Reported	Not Reported
2017	1	2017 Q1	Liquid		Unknown	estimate	Liraglutide	61	60s	Female	Acute		Adverse reaction - Drug	Own residence	Other	Managed on site (non health care facility)	No HCF care needed	Minor effect		Parenteral	Unknown		Not Reported	Not Reported	Not Reported	Not Reported	Not Reported	Not Reported	Not Reported	Not Reported	Not Reported	Not Reported	Related	Not Reported	Not Reported	Not Reported	Not Reported	Not Reported	Not Reported	Related	Not Reported	Not Reported	Not Reported	Not Reported	Not Reported	Not Reported	Not Reported	Not Reported	Not Reported
2017	1	2017 Q1	Other	1.2	mg	exact	Liraglutide		Unknown adult (>=20 yrs)	Male	Chronic	>24 hr <=1 week	Adverse reaction - Drug	Own residence	Other	Managed on site (non health care facility)	No HCF care needed	Minor effect		Parenteral	Unknown		Not Reported	Not Reported	Not Reported	Not Reported	Not Reported	Not Reported	Not Reported	Not Reported	Not Reported	Not Reported	Not Reported	Not Reported	Not Reported	Not Reported	Not Reported	Not Reported	Not Reported	Not Reported	Not Reported	Not Reported	Not Reported	Not Reported	Not Reported	Not Reported	Not Reported	Not Reported	Not Reported
2017	1	2017 Q1	Liquid	1.8	mg	estimate	Liraglutide	58	50s	Female	Acute		Unintentional - Therapeutic error	Own residence	Own residence	Patient was referred by PCC to a HCF	Treated/evaluated and released	Moderate effect	unknown	Parenteral	WrongTime		Not Reported	Not Reported	Not Reported	Not Reported	Not Reported	Not Reported	Not Reported	Not Reported	Not Reported	Not Reported	Not Reported	Not Reported	Not Reported	Not Reported	Not Reported	Not Reported	Not Reported	Not Reported	Not Reported	Not Reported	Not Reported	Not Reported	Not Reported	Not Reported	Not Reported	Not Reported	Not Reported
2017	1	2017 Q1	Liquid		Unknown	estimate	Liraglutide	50	50s	Female	Acute		Unintentional - Therapeutic error	Own residence	Own residence	Managed on site (non health care facility)	No HCF care needed	Minor effect		Parenteral	WrongDrug		Not Reported	Not Reported	Not Reported	Not Reported	Not Reported	Not Reported	Not Reported	Not Reported	Not Reported	Not Reported	Not Reported	Not Reported	Not Reported	Not Reported	Not Reported	Not Reported	Not Reported	Not Reported	Not Reported	Not Reported	Not Reported	Not Reported	Not Reported	Not Reported	Not Reported	Not Reported	Not Reported
2017	1	2017 Q1	Liquid	2.4	mg	exact	Liraglutide	64	60s	Female	Acute-on-chronic	unknown	Unintentional - Therapeutic error	Own residence	Own residence	Unknown	No HCF care needed	Minor effect		Parenteral	WrongDose		Not Reported	Not Reported	Not Reported	Not Reported	Not Reported	Not Reported	Not Reported	Not Reported	Not Reported	Not Reported	Not Reported	Not Reported	Not Reported	Not Reported	Not Reported	Not Reported	Not Reported	Not Reported	Not Reported	Not Reported	Not Reported	Not Reported	Not Reported	Not Reported	Not Reported	Not Reported	Not Reported
2017	1	2017 Q1	Liquid	18	mg	exact	Liraglutide	71	70s	Female	Acute		Unintentional - General	Own residence	Own residence	Managed on site (non health care facility)	No HCF care needed	Minor effect		Parenteral	Unknown		Not Reported	Not Reported	Not Reported	Not Reported	Not Reported	Not Reported	Not Reported	Not Reported	Not Reported	Not Reported	Not Reported	Not Reported	Not Reported	Not Reported	Not Reported	Not Reported	Not Reported	Not Reported	Not Reported	Not Reported	Not Reported	Not Reported	Not Reported	Not Reported	Not Reported	Not Reported	Not Reported
2017	1	2017 Q1	Liquid	10	IU / units	exact	Exenatide	50	50s	Female	Acute-on-chronic	>3 mo	Unintentional - Therapeutic error	Own residence	Own residence	Managed on site (non health care facility)	No HCF care needed	No effect		Parenteral	WrongDose		Not Reported	Not Reported	Not Reported	Not Reported	Not Reported	Not Reported	Not Reported	Not Reported	Not Reported	Not Reported	Not Reported	Not Reported	Not Reported	Not Reported	Not Reported	Not Reported	Not Reported	Not Reported	Not Reported	Not Reported	Not Reported	Not Reported	Not Reported	Not Reported	Not Reported	Not Reported	Not Reported
2017	1	2017 Q1	Liquid	1	mL	maximum possible	Dulaglutide	59	50s	Female	Acute		Unintentional - Therapeutic error	Own residence	Own residence	Managed on site (non health care facility)	No HCF care needed	No effect		Ingestion	WrongDose		Not Reported	Not Reported	Not Reported	Not Reported	Not Reported	Not Reported	Not Reported	Not Reported	Not Reported	Not Reported	Not Reported	Not Reported	Not Reported	Not Reported	Not Reported	Not Reported	Not Reported	Not Reported	Not Reported	Not Reported	Not Reported	Not Reported	Not Reported	Not Reported	Not Reported	Not Reported	Not Reported
2017	1	2017 Q1	Liquid	0.75	mg	exact	Dulaglutide	42	40s	Female	Acute-on-chronic	>24 hr <=1 week	Unintentional - Therapeutic error	Own residence	Own residence	Managed on site (non health care facility)	No HCF care needed	Minor effect		Parenteral	WrongTime		Not Reported	Not Reported	Not Reported	Not Reported	Not Reported	Not Reported	Not Reported	Not Reported	Not Reported	Not Reported	Not Reported	Not Reported	Not Reported	Not Reported	Not Reported	Not Reported	Not Reported	Not Reported	Not Reported	Not Reported	Not Reported	Not Reported	Not Reported	Not Reported	Not Reported	Not Reported	Not Reported
2017	1	2017 Q1	Liquid	1.8	mL	exact	Liraglutide	45	40s	Female	Acute		Unintentional - Therapeutic error	Own residence	Own residence	Managed on site (non health care facility)	No HCF care needed	Minor effect		Parenteral	WrongTime		Not Reported	Not Reported	Not Reported	Not Reported	Not Reported	Not Reported	Not Reported	Not Reported	Not Reported	Not Reported	Not Reported	Not Reported	Not Reported	Not Reported	Not Reported	Not Reported	Not Reported	Not Reported	Not Reported	Not Reported	Not Reported	Not Reported	Not Reported	Not Reported	Not Reported	Not Reported	Not Reported
2017	1	2017 Q1	Liquid	1.8	mg	estimate	Liraglutide	61	60s	Male	Acute-on-chronic	>3 mo	Unintentional - Therapeutic error	Own residence	Other	Managed on site (non health care facility)	No HCF care needed	No effect		Parenteral	WrongDrug		Not Reported	Not Reported	Not Reported	Not Reported	Not Reported	Not Reported	Not Reported	Not Reported	Not Reported	Not Reported	Not Reported	Not Reported	Not Reported	Not Reported	Not Reported	Not Reported	Not Reported	Not Reported	Not Reported	Not Reported	Not Reported	Not Reported	Not Reported	Not Reported	Not Reported	Not Reported	Not Reported
2017	1	2017 Q1	Other	1.8	IU / units	exact	Liraglutide	60	60s	Female	Acute-on-chronic	>3 mo	Unintentional - Therapeutic error	Own residence	Own residence	Managed on site (non health care facility)	No HCF care needed	No effect		Parenteral	WrongDrug		Not Reported	Not Reported	Not Reported	Not Reported	Not Reported	Not Reported	Not Reported	Not Reported	Not Reported	Not Reported	Not Reported	Not Reported	Not Reported	Not Reported	Not Reported	Not Reported	Not Reported	Not Reported	Not Reported	Not Reported	Not Reported	Not Reported	Not Reported	Not Reported	Not Reported	Not Reported	Not Reported
2017	1	2017 Q1	Other		Unknown	estimate	Exenatide	68	60s	Female	Acute		Unintentional - Therapeutic error	Own residence	Own residence	Managed on site (non health care facility)	No HCF care needed	Minor effect		Parenteral	Other		Not Reported	Not Reported	Not Reported	Not Reported	Not Reported	Not Reported	Not Reported	Not Reported	Not Reported	Not Reported	Not Reported	Not Reported	Not Reported	Not Reported	Not Reported	Not Reported	Not Reported	Not Reported	Not Reported	Not Reported	Not Reported	Not Reported	Not Reported	Not Reported	Not Reported	Not Reported	Not Reported
2017	1	2017 Q1	Liquid	0.3	mL	exact	Liraglutide	56	50s	Female	Acute		Unintentional - Therapeutic error	Own residence	Other	Managed on site (non health care facility)	No HCF care needed	Minor effect		Parenteral	WrongDrug		Not Reported	Not Reported	Not Reported	Not Reported	Not Reported	Not Reported	Not Reported	Not Reported	Not Reported	Not Reported	Not Reported	Not Reported	Not Reported	Not Reported	Not Reported	Not Reported	Not Reported	Not Reported	Not Reported	Not Reported	Not Reported	Not Reported	Not Reported	Not Reported	Not Reported	Not Reported	Not Reported
2017	1	2017 Q1	Liquid		Unknown	estimate	Dulaglutide	63	60s	Male	Acute		Unintentional - Therapeutic error	Own residence	Own residence	Other	No HCF care needed	Minor effect		Parenteral	Other		Not Reported	Not Reported	Not Reported	Not Reported	Not Reported	Not Reported	Not Reported	Not Reported	Not Reported	Not Reported	Not Reported	Not Reported	Not Reported	Not Reported	Not Reported	Not Reported	Not Reported	Not Reported	Not Reported	Not Reported	Not Reported	Not Reported	Not Reported	Not Reported	Not Reported	Not Reported	Not Reported
2017	1	2017 Q1	Liquid	3	mL	exact	Liraglutide	49	40s	Female	Acute		Unintentional - Therapeutic error	Own residence	Own residence	Patient was referred by PCC to a HCF	Admitted to noncritical care unit	Minor effect	> 8 hours, <= 24 hours	Ingestion	WrongDose		Not Reported	Not Reported	Not Reported	Not Reported	Not Reported	Not Reported	Not Reported	Not Reported	Not Reported	Not Reported	Not Reported	Not Reported	Not Reported	Not Reported	Not Reported	Not Reported	Not Reported	Not Reported	Not Reported	Not Reported	Not Reported	Not Reported	Not Reported	Not Reported	Not Reported	Not Reported	Not Reported
2017	1	2017 Q1	Liquid	1.5	mL	estimate	Liraglutide	48	40s	Male	Acute		Unintentional - Therapeutic error	Own residence	Other	Patient was referred by PCC to a HCF	Treated/evaluated and released	Minor effect	<= 2 hours	Parenteral	WrongDose		Not Reported	Not Reported	Not Reported	Not Reported	Not Reported	Not Reported	Not Reported	Not Reported	Not Reported	Not Reported	Not Reported	Not Reported	Not Reported	Not Reported	Not Reported	Not Reported	Not Reported	Not Reported	Not Reported	Not Reported	Not Reported	Not Reported	Not Reported	Not Reported	Not Reported	Not Reported	Not Reported
2017	1	2017 Q1	Liquid	1.8	mg	exact	Liraglutide	67	60s	Female	Acute-on-chronic	unknown	Unintentional - Therapeutic error	Own residence	Own residence	Managed on site (non health care facility)	No HCF care needed	Minor effect		Parenteral	WrongDose		Not Reported	Not Reported	Not Reported	Not Reported	Not Reported	Not Reported	Not Reported	Not Reported	Not Reported	Not Reported	Not Reported	Not Reported	Not Reported	Not Reported	Not Reported	Not Reported	Not Reported	Not Reported	Not Reported	Not Reported	Not Reported	Not Reported	Not Reported	Not Reported	Not Reported	Not Reported	Not Reported
2017	1	2017 Q1	Liquid		Unknown	estimate	Liraglutide	40	40s	Male	Acute		Unintentional - General	Own residence	Own residence	Managed on site (non health care facility)	No HCF care needed	Minor effect		Ingestion	Unknown		Not Reported	Not Reported	Not Reported	Not Reported	Not Reported	Not Reported	Not Reported	Not Reported	Not Reported	Not Reported	Not Reported	Not Reported	Not Reported	Not Reported	Not Reported	Not Reported	Not Reported	Not Reported	Related	Not Reported	Not Reported	Not Reported	Not Reported	Not Reported	Not Reported	Related	Not Reported
2017	1	2017 Q1	Liquid	18	mg	exact	Liraglutide	62	60s	Female	Acute-on-chronic	>1 week <=1 mo	Unintentional - Therapeutic error	Own residence	Other	Patient was referred by PCC to a HCF	Lost to F/U	Unable to follow, judged as a potentially toxic exposure		Parenteral	WrongDose		Not Reported	Not Reported	Not Reported	Not Reported	Not Reported	Not Reported	Not Reported	Not Reported	Not Reported	Not Reported	Not Reported	Not Reported	Not Reported	Not Reported	Not Reported	Not Reported	Not Reported	Not Reported	Not Reported	Not Reported	Not Reported	Not Reported	Not Reported	Not Reported	Not Reported	Not Reported	Not Reported
2017	1	2017 Q1	Liquid	1	each (e.g. bites / stings)	exact	Dulaglutide	60	60s	Male	Acute-on-chronic	>24 hr <=1 week	Unintentional - Therapeutic error	Own residence	Own residence	Managed on site (non health care facility)	No HCF care needed	No effect		Parenteral	WrongDose		Not Reported	Not Reported	Not Reported	Not Reported	Not Reported	Not Reported	Not Reported	Not Reported	Not Reported	Not Reported	Not Reported	Not Reported	Not Reported	Not Reported	Not Reported	Not Reported	Not Reported	Not Reported	Not Reported	Not Reported	Not Reported	Not Reported	Not Reported	Not Reported	Not Reported	Not Reported	Not Reported
2017	1	2017 Q1	Liquid	3	mg	estimate	Dulaglutide	36	30s	Female	Acute		Unintentional - Therapeutic error	Own residence	Own residence	Managed on site (non health care facility)	No HCF care needed	Minor effect	> 8 hours, <= 24 hours	Parenteral	WrongDose		Unknown If Related	Not Reported	Not Reported	Not Reported	Related	Not Reported	Not Reported	Not Reported	Not Reported	Not Reported	Not Reported	Not Reported	Not Reported	Not Reported	Not Reported	Not Reported	Not Reported	Not Reported	Not Reported	Not Reported	Not Reported	Not Reported	Not Reported	Not Reported	Not Reported	Unknown If Related	Not Reported
2017	1	2017 Q1	Liquid	1.2	mg	exact	Liraglutide	70	70s	Female	Acute-on-chronic	>3 mo	Unintentional - Therapeutic error	Own residence	Own residence	Managed on site (non health care facility)	No HCF care needed	Minor effect		Parenteral	WrongDrug		Not Reported	Not Reported	Not Reported	Not Reported	Not Reported	Not Reported	Not Reported	Not Reported	Not Reported	Not Reported	Not Reported	Not Reported	Not Reported	Not Reported	Not Reported	Not Reported	Not Reported	Not Reported	Not Reported	Not Reported	Not Reported	Not Reported	Not Reported	Not Reported	Not Reported	Not Reported	Not Reported
2017	1	2017 Q1	Liquid	20	mcg	exact	Exenatide	51	50s	Female	Acute		Unintentional - Therapeutic error	Own residence	Own residence	Managed on site (non health care facility)	No HCF care needed	Minor effect		Parenteral	WrongDose		Not Reported	Not Reported	Not Reported	Not Reported	Not Reported	Not Reported	Not Reported	Not Reported	Not Reported	Not Reported	Not Reported	Not Reported	Not Reported	Not Reported	Not Reported	Not Reported	Not Reported	Not Reported	Not Reported	Not Reported	Not Reported	Not Reported	Not Reported	Not Reported	Not Reported	Not Reported	Not Reported
2017	1	2017 Q1	Liquid	2	each (e.g. bites / stings)	estimate	Exenatide	56	50s	Female	Acute-on-chronic	>3 mo	Unintentional - Therapeutic error	Own residence	Other	Managed on site (non health care facility)	No HCF care needed	No effect		Parenteral	WrongDose		Not Reported	Not Reported	Not Reported	Not Reported	Not Reported	Not Reported	Not Reported	Not Reported	Not Reported	Not Reported	Not Reported	Not Reported	Not Reported	Not Reported	Not Reported	Not Reported	Not Reported	Not Reported	Not Reported	Not Reported	Not Reported	Not Reported	Not Reported	Not Reported	Not Reported	Not Reported	Not Reported
2017	1	2017 Q1	Liquid	137.5	mcg	exact	Exenatide	48	40s	Female	Acute-on-chronic	>1 mo <=3 mo	Unintentional - Therapeutic error	Own residence	Own residence	Patient was referred by PCC to a HCF	Lost to F/U	No effect		Parenteral	WrongDose		Not Reported	Not Reported	Not Reported	Not Reported	Not Reported	Not Reported	Not Reported	Not Reported	Not Reported	Not Reported	Not Reported	Not Reported	Not Reported	Not Reported	Not Reported	Not Reported	Not Reported	Not Reported	Not Reported	Not Reported	Not Reported	Not Reported	Not Reported	Not Reported	Not Reported	Not Reported	Not Reported
2017	1	2017 Q1	Liquid		Unknown	estimate	Dulaglutide		Unknown adult (>=20 yrs)	Male	Acute		Unintentional - Therapeutic error	Own residence	Own residence	Managed on site (non health care facility)	No HCF care needed	Minor effect		Dermal	Other		Not Reported	Not Reported	Not Reported	Not Reported	Not Reported	Not Reported	Not Reported	Not Reported	Not Reported	Not Reported	Not Reported	Not Reported	Not Reported	Not Reported	Related	Not Reported	Not Reported	Not Reported	Not Reported	Not Reported	Not Reported	Not Reported	Not Reported	Not Reported	Not Reported	Not Reported	Not Reported
2017	1	2017 Q1	Liquid	1	taste / lick / drop	estimate	Liraglutide	40	40s	Female	Acute		Unintentional - Therapeutic error	Own residence	Own residence	Managed on site (non health care facility)	No HCF care needed	Minor effect		Parenteral	Other	Unknown If therapy Provided	Not Reported	Not Reported	Not Reported	Not Reported	Not Reported	Not Reported	Not Reported	Not Reported	Not Reported	Not Reported	Not Reported	Not Reported	Not Reported	Not Reported	Not Reported	Not Reported	Not Reported	Not Reported	Not Reported	Not Reported	Not Reported	Not Reported	Not Reported	Not Reported	Not Reported	Not Reported	Not Reported
2017	1	2017 Q1	Liquid	1.8	mL	exact	Liraglutide	40	40s	Male	Acute-on-chronic	>3 mo	Unintentional - Therapeutic error	Own residence	Own residence	Managed on site (non health care facility)	No HCF care needed	Minor effect		Parenteral	Multiple Errors		Not Reported	Not Reported	Not Reported	Not Reported	Not Reported	Not Reported	Not Reported	Not Reported	Not Reported	Not Reported	Not Reported	Not Reported	Not Reported	Not Reported	Not Reported	Not Reported	Not Reported	Not Reported	Not Reported	Not Reported	Not Reported	Not Reported	Not Reported	Not Reported	Not Reported	Not Reported	Not Reported
2017	1	2017 Q1	Liquid	0.6	mg	maximum possible	Liraglutide	59	50s	Female	Acute-on-chronic	>3 mo	Unintentional - Therapeutic error	Own residence	Other	Managed on site (non health care facility)	No HCF care needed	Minor effect		Parenteral	WrongDose		Not Reported	Not Reported	Not Reported	Not Reported	Not Reported	Not Reported	Not Reported	Not Reported	Not Reported	Not Reported	Not Reported	Not Reported	Not Reported	Not Reported	Not Reported	Not Reported	Not Reported	Not Reported	Not Reported	Not Reported	Not Reported	Not Reported	Not Reported	Not Reported	Not Reported	Not Reported	Not Reported
2017	1	2017 Q1	Liquid	20	IU / units	exact	Exenatide	69	60s	Female	Acute		Unintentional - Therapeutic error	Own residence	Own residence	Managed on site (non health care facility)	No HCF care needed	No effect		Parenteral	WrongDose		Not Reported	Not Reported	Not Reported	Not Reported	Not Reported	Not Reported	Not Reported	Not Reported	Not Reported	Not Reported	Not Reported	Not Reported	Not Reported	Not Reported	Not Reported	Not Reported	Not Reported	Not Reported	Not Reported	Not Reported	Not Reported	Not Reported	Not Reported	Not Reported	Not Reported	Not Reported	Not Reported
2017	1	2017 Q1	Liquid	3	mg	estimate	Liraglutide	47	40s	Female	Acute		Unintentional - Therapeutic error	Own residence	Own residence	Managed on site (non health care facility)	No HCF care needed	Minor effect	> 8 hours, <= 24 hours	Parenteral	WrongDose		Not Reported	Not Reported	Not Reported	Not Reported	Not Reported	Not Reported	Not Reported	Not Reported	Not Reported	Not Reported	Not Reported	Not Reported	Not Reported	Not Reported	Not Reported	Not Reported	Related	Not Reported	Not Reported	Not Reported	Not Reported	Not Reported	Not Reported	Not Reported	Not Reported	Not Reported	Not Reported
2017	1	2017 Q1	Liquid	2.4	mL	exact	Liraglutide	62	60s	Male	Acute		Unintentional - General	Own residence	Own residence	Managed on site (non health care facility)	No HCF care needed	Minor effect		Ingestion	Unknown		Not Reported	Not Reported	Not Reported	Not Reported	Not Reported	Not Reported	Not Reported	Not Reported	Not Reported	Not Reported	Not Reported	Not Reported	Not Reported	Not Reported	Not Reported	Not Reported	Not Reported	Not Reported	Not Reported	Not Reported	Not Reported	Not Reported	Not Reported	Not Reported	Not Reported	Not Reported	Not Reported
2017	1	2017 Q1	Liquid	2	mg	exact	Exenatide	66	60s	Female	Acute		Unintentional - Therapeutic error	Own residence	Other	Managed on site (non health care facility)	No HCF care needed	No effect		Parenteral	WrongDose		Not Reported	Not Reported	Not Reported	Not Reported	Not Reported	Not Reported	Not Reported	Not Reported	Not Reported	Not Reported	Not Reported	Not Reported	Not Reported	Not Reported	Not Reported	Not Reported	Not Reported	Not Reported	Not Reported	Not Reported	Not Reported	Not Reported	Not Reported	Not Reported	Not Reported	Not Reported	Not Reported
2017	1	2017 Q1	Liquid	3.6	mg	maximum possible	Liraglutide	77	70s	Male	Acute-on-chronic	unknown	Unintentional - Therapeutic error	Own residence	Own residence	Managed on site (non health care facility)	No HCF care needed	No effect		Parenteral	WrongDose		Not Reported	Not Reported	Not Reported	Not Reported	Not Reported	Not Reported	Not Reported	Not Reported	Not Reported	Not Reported	Not Reported	Not Reported	Not Reported	Not Reported	Not Reported	Not Reported	Not Reported	Not Reported	Not Reported	Not Reported	Not Reported	Not Reported	Not Reported	Not Reported	Not Reported	Not Reported	Not Reported
2017	1	2017 Q1	Liquid	0.5	mL	exact	Dulaglutide	65	60s	Female	Acute-on-chronic	>3 mo	Unintentional - Therapeutic error	Own residence	Own residence	Managed on site (non health care facility)	No HCF care needed	No effect		Parenteral	WrongTime		Not Reported	Not Reported	Not Reported	Not Reported	Not Reported	Not Reported	Not Reported	Not Reported	Not Reported	Not Reported	Not Reported	Not Reported	Not Reported	Not Reported	Not Reported	Not Reported	Not Reported	Not Reported	Not Reported	Not Reported	Not Reported	Not Reported	Not Reported	Not Reported	Not Reported	Not Reported	Not Reported
2017	1	2017 Q1	Liquid	0.5	mL	exact	Dulaglutide	53	50s	Male	Chronic	>24 hr <=1 week	Unintentional - Therapeutic error	Own residence	Own residence	Patient already in (enroute to) HCF when PCC called	Lost to F/U	Minor effect		Parenteral	WrongTime		Not Reported	Not Reported	Not Reported	Not Reported	Not Reported	Not Reported	Not Reported	Not Reported	Not Reported	Not Reported	Not Reported	Not Reported	Not Reported	Not Reported	Not Reported	Not Reported	Not Reported	Not Reported	Not Reported	Not Reported	Not Reported	Not Reported	Not Reported	Not Reported	Not Reported	Not Reported	Not Reported
2017	1	2017 Q1	Liquid	1.5	mg	maximum possible	Dulaglutide	58	50s	Male	Acute-on-chronic	>3 mo	Unintentional - Therapeutic error	Own residence	Health care facility	Patient already in (enroute to) HCF when PCC called	Treated/evaluated and released	Minor effect	> 8 hours, <= 24 hours	Parenteral	WrongDose		Not Reported	Not Reported	Not Reported	Not Reported	Not Reported	Not Reported	Not Reported	Not Reported	Not Reported	Not Reported	Not Reported	Not Reported	Not Reported	Not Reported	Not Reported	Not Reported	Not Reported	Not Reported	Not Reported	Not Related	Not Reported	Not Reported	Not Reported	Not Reported	Not Reported	Not Reported	Not Reported
2017	2	2017 Q2	Unknown	5.4	mg	estimate	Liraglutide	58	50s	Male	Acute		Unintentional - Therapeutic error	Own residence	Other	Patient was referred by PCC to a HCF	Lost to F/U	Unable to follow, judged as a potentially toxic exposure		Parenteral	WrongDose		Not Reported	Not Reported	Not Reported	Not Reported	Not Reported	Not Reported	Not Reported	Not Reported	Not Reported	Not Reported	Not Reported	Not Reported	Not Reported	Not Reported	Not Reported	Not Reported	Not Reported	Not Reported	Not Reported	Not Reported	Not Reported	Not Reported	Not Reported	Not Reported	Not Reported	Not Reported	Not Reported
2017	2	2017 Q2	Liquid	2.25	mg	estimate	Dulaglutide	69	60s	Male	Acute		Unintentional - Therapeutic error	Own residence	Other	Patient was referred by PCC to a HCF	Lost to F/U	Unable to follow, judged as a potentially toxic exposure		Parenteral	WrongDose		Not Reported	Not Reported	Not Reported	Not Reported	Not Reported	Not Reported	Not Reported	Not Reported	Not Reported	Not Reported	Not Reported	Not Reported	Not Reported	Not Reported	Not Reported	Not Reported	Not Reported	Not Reported	Not Reported	Not Reported	Not Reported	Not Reported	Not Reported	Not Reported	Not Reported	Not Reported	Not Reported
2017	2	2017 Q2	Liquid	1.5	mg	estimate	Dulaglutide	55	50s	Male	Acute-on-chronic	>1 week <=1 mo	Unintentional - Therapeutic error	Own residence	Own residence	Managed on site (non health care facility)	No HCF care needed	Minor effect		Parenteral	WrongDose		Not Reported	Not Reported	Not Reported	Not Reported	Not Reported	Not Reported	Not Reported	Not Reported	Not Reported	Not Reported	Not Reported	Not Reported	Not Reported	Not Reported	Not Reported	Not Reported	Not Reported	Not Reported	Not Reported	Not Reported	Not Reported	Not Reported	Not Reported	Not Reported	Not Reported	Not Reported	Not Reported
2017	2	2017 Q2	Liquid	0.6	mL	exact	Liraglutide	64	60s	Female	Acute		Unintentional - Therapeutic error	Own residence	Own residence	Managed on site (non health care facility)	No HCF care needed	Minor effect		Parenteral	WrongDrug		Not Reported	Not Reported	Not Reported	Not Reported	Not Reported	Not Reported	Not Reported	Not Reported	Not Reported	Not Reported	Not Reported	Not Reported	Not Reported	Not Reported	Not Reported	Not Reported	Not Reported	Not Reported	Not Reported	Not Reported	Not Reported	Not Reported	Not Reported	Not Reported	Not Reported	Not Reported	Not Reported
2017	2	2017 Q2	Liquid	3.6	mg	exact	Liraglutide	52	50s	Female	Acute		Unintentional - Therapeutic error	Own residence	Own residence	Managed on site (non health care facility)	No HCF care needed	Minor effect		Parenteral	WrongTime		Not Reported	Not Reported	Not Reported	Not Reported	Not Reported	Not Reported	Not Reported	Not Reported	Not Reported	Not Reported	Not Reported	Not Reported	Not Reported	Not Reported	Not Reported	Not Reported	Not Reported	Not Reported	Not Reported	Not Reported	Not Reported	Not Reported	Not Reported	Not Reported	Not Reported	Not Reported	Not Reported
2017	2	2017 Q2	Liquid	1.5	mg	exact	Dulaglutide	60	60s	Male	Acute		Unintentional - Therapeutic error	Own residence	Own residence	Patient was referred by PCC to a HCF	Lost to F/U	Unable to follow, judged as a potentially toxic exposure		Parenteral	WrongDose		Not Reported	Not Reported	Not Reported	Not Reported	Not Reported	Not Reported	Not Reported	Not Reported	Not Reported	Not Reported	Not Reported	Not Reported	Not Reported	Not Reported	Not Reported	Not Reported	Not Reported	Not Reported	Not Reported	Not Reported	Not Reported	Not Reported	Not Reported	Not Reported	Not Reported	Not Reported	Not Reported
2017	2	2017 Q2	Liquid	10	mcg	exact	GLP-1 RA NOS		Unknown adult (>=20 yrs)	Male	Acute-on-chronic	>24 hr <=1 week	Adverse reaction - Drug	Own residence	Own residence	Managed on site (non health care facility)	No HCF care needed	Minor effect		Parenteral	Unknown		Not Reported	Not Reported	Not Reported	Not Reported	Not Reported	Not Reported	Not Reported	Not Reported	Not Reported	Not Reported	Not Reported	Not Reported	Not Reported	Not Reported	Not Reported	Related	Not Reported	Not Reported	Not Reported	Not Reported	Not Reported	Not Reported	Not Reported	Not Reported	Not Reported	Not Reported	Not Reported
2017	2	2017 Q2	Liquid	1.5	mg	exact	Dulaglutide	49	40s	Female	Acute-on-chronic	>1 mo <=3 mo	Unintentional - Therapeutic error	Own residence	Own residence	Managed on site (non health care facility)	No HCF care needed	Minor effect	> 2 hours, <= 8 hours	Parenteral	WrongDose		Not Reported	Not Reported	Not Reported	Not Reported	Not Reported	Not Reported	Not Reported	Not Reported	Not Reported	Not Reported	Not Reported	Not Reported	Not Reported	Not Reported	Not Reported	Not Reported	Not Reported	Not Reported	Not Reported	Not Reported	Not Reported	Not Reported	Not Reported	Not Reported	Not Reported	Related	Not Reported
2017	2	2017 Q2	Liquid	2	each (e.g. bites / stings)	estimate	Liraglutide	28	20s	Female	Acute		Unintentional - Therapeutic error	Own residence	Own residence	Patient was referred by PCC to a HCF	Lost to F/U	Minor effect		Ingestion	WrongDose		Not Reported	Not Reported	Not Reported	Not Reported	Not Reported	Not Reported	Not Reported	Not Reported	Not Reported	Not Reported	Not Reported	Not Reported	Not Reported	Not Reported	Not Reported	Not Reported	Not Reported	Not Reported	Not Reported	Not Reported	Not Reported	Not Reported	Not Reported	Not Reported	Not Reported	Not Reported	Not Reported
2017	2	2017 Q2	Liquid	1.8	mL	estimate	Liraglutide	36	30s	Female	Acute		Unintentional - Therapeutic error	Own residence	Health care facility	Patient already in (enroute to) HCF when PCC called	Treated/evaluated and released	Minor effect	> 2 hours, <= 8 hours	Parenteral	WrongDose		Not Reported	Not Reported	Not Reported	Not Reported	Not Reported	Not Reported	Not Reported	Not Reported	Not Reported	Not Reported	Not Reported	Not Reported	Not Reported	Not Reported	Not Reported	Not Reported	Not Reported	Not Reported	Not Reported	Not Reported	Not Reported	Not Reported	Not Reported	Not Reported	Not Reported	Not Reported	Not Reported
2017	2	2017 Q2	Liquid	1.8	mL	exact	Liraglutide	52	50s	Female	Acute		Unintentional - Therapeutic error	Own residence	Own residence	Managed on site (non health care facility)	No HCF care needed	No effect		Parenteral	WrongDose		Not Reported	Not Reported	Not Reported	Not Reported	Not Reported	Not Reported	Not Reported	Not Reported	Not Reported	Not Reported	Not Reported	Not Reported	Not Reported	Not Reported	Not Reported	Not Reported	Not Reported	Not Reported	Not Reported	Not Reported	Not Reported	Not Reported	Not Reported	Not Reported	Not Reported	Not Reported	Not Reported
2017	2	2017 Q2	Liquid	2.5	mg	exact	Liraglutide	74	70s	Female	Acute-on-chronic	>3 mo	Unintentional - Therapeutic error	Own residence	Own residence	Managed on site (non health care facility)	No HCF care needed	Minor effect		Ingestion	WrongDrug		Not Reported	Not Reported	Not Reported	Not Reported	Not Reported	Not Reported	Not Reported	Not Reported	Not Reported	Not Reported	Not Reported	Not Reported	Not Reported	Not Reported	Not Reported	Not Reported	Not Reported	Not Reported	Not Reported	Not Reported	Not Reported	Not Reported	Not Reported	Not Reported	Not Reported	Not Reported	Not Reported
2017	2	2017 Q2	Liquid	1.5	mg	exact	Dulaglutide		Unknown adult (>=20 yrs)	Female	Acute		Adverse reaction - Drug	Own residence	Other	Managed on site (non health care facility)	No HCF care needed	Minor effect		Parenteral	Unknown		Not Reported	Not Reported	Not Reported	Not Reported	Not Reported	Not Reported	Not Reported	Not Reported	Not Reported	Not Reported	Not Reported	Not Reported	Not Reported	Not Reported	Not Reported	Not Reported	Unknown If Related	Not Reported	Not Reported	Not Reported	Not Reported	Not Reported	Not Reported	Not Reported	Not Reported	Not Reported	Not Reported
2017	2	2017 Q2	Liquid	1.6	mg	exact	Liraglutide	60	60s	Female	Acute		Unintentional - Therapeutic error	Own residence	Own residence	Managed on site (non health care facility)	No HCF care needed	Minor effect		Parenteral	WrongDrug		Not Reported	Not Reported	Not Reported	Not Reported	Not Reported	Not Reported	Not Reported	Not Reported	Not Reported	Not Reported	Not Reported	Not Reported	Not Reported	Not Reported	Not Reported	Not Reported	Not Reported	Not Reported	Not Reported	Not Reported	Not Reported	Not Reported	Not Reported	Not Reported	Not Reported	Not Reported	Not Reported
2017	2	2017 Q2	Liquid	3	mg	exact	Dulaglutide	56	50s	Female	Acute		Unintentional - Therapeutic error	Own residence	Own residence	Managed on site (non health care facility)	No HCF care needed	No effect		Parenteral	WrongDrug		Not Reported	Not Reported	Not Reported	Not Reported	Not Reported	Not Reported	Not Reported	Not Reported	Not Reported	Not Reported	Not Reported	Not Reported	Not Reported	Not Reported	Not Reported	Not Reported	Not Reported	Not Reported	Not Reported	Not Reported	Not Reported	Not Reported	Not Reported	Not Reported	Not Reported	Not Reported	Not Reported
2017	2	2017 Q2	Liquid		Unknown	estimate	Liraglutide		Unknown adult (>=20 yrs)	Female	Acute-on-chronic	unknown	Unintentional - Therapeutic error	Own residence	Other	Managed on site (non health care facility)	No HCF care needed	Minor effect		Parenteral	WrongDose		Not Reported	Not Reported	Not Reported	Not Reported	Not Reported	Not Reported	Not Reported	Not Reported	Not Reported	Not Reported	Not Reported	Not Reported	Not Reported	Not Reported	Not Reported	Not Reported	Not Reported	Not Reported	Not Reported	Not Reported	Not Reported	Not Reported	Not Reported	Not Reported	Not Reported	Not Reported	Not Reported
2017	2	2017 Q2	Liquid	1.5	mg	exact	Dulaglutide	73	70s	Female	Acute		Unintentional - Therapeutic error	Own residence	Health care facility	Managed on site (non health care facility)	No HCF care needed	Minor effect		Parenteral	WrongRoute		Not Reported	Not Reported	Not Reported	Not Reported	Not Reported	Not Reported	Not Reported	Not Reported	Not Reported	Not Reported	Not Reported	Not Reported	Not Reported	Not Reported	Not Reported	Not Reported	Not Reported	Not Reported	Not Reported	Not Reported	Not Reported	Not Reported	Not Reported	Not Reported	Not Reported	Not Reported	Not Reported
2017	2	2017 Q2	Liquid	1.8	mL	exact	Liraglutide	63	60s	Female	Acute-on-chronic	>3 mo	Unintentional - Therapeutic error	Own residence	Own residence	Managed on site (non health care facility)	No HCF care needed	Minor effect		Ingestion	WrongTime		Not Reported	Not Reported	Not Reported	Not Reported	Not Reported	Not Reported	Not Reported	Not Reported	Not Reported	Not Reported	Not Reported	Not Reported	Not Reported	Not Reported	Not Reported	Not Reported	Not Reported	Not Reported	Not Reported	Not Reported	Not Reported	Not Reported	Not Reported	Not Reported	Not Reported	Not Reported	Not Reported
2017	2	2017 Q2	Liquid	1.2	mg	exact	Liraglutide		50s	Female	Acute-on-chronic	>3 mo	Unintentional - Therapeutic error	Own residence	Own residence	Managed on site (non health care facility)	No HCF care needed	Minor effect		Parenteral	WrongDrug		Not Reported	Not Reported	Not Reported	Not Reported	Not Reported	Not Reported	Not Reported	Not Reported	Not Reported	Not Reported	Not Reported	Not Reported	Not Reported	Not Reported	Not Reported	Not Reported	Not Reported	Not Reported	Not Reported	Not Reported	Not Reported	Not Reported	Not Reported	Not Reported	Not Reported	Not Reported	Not Reported
2017	2	2017 Q2	Liquid	1.8	mg	exact	Liraglutide	56	50s	Female	Acute		Unintentional - Therapeutic error	Other	Other	Managed on site (non health care facility)	No HCF care needed	No effect		Parenteral	WrongDrug		Not Reported	Not Reported	Not Reported	Not Reported	Not Reported	Not Reported	Not Reported	Not Reported	Not Reported	Not Reported	Not Reported	Not Reported	Not Reported	Not Reported	Not Reported	Not Reported	Not Reported	Not Reported	Not Reported	Not Reported	Not Reported	Not Reported	Not Reported	Not Reported	Not Reported	Not Reported	Not Reported
2017	2	2017 Q2	Liquid	1	each (e.g. bites / stings)	exact	Dulaglutide	56	50s	Female	Chronic	>3 mo	Unintentional - Therapeutic error	Own residence	Own residence	Managed on site (non health care facility)	No HCF care needed	No effect		Parenteral	Other		Not Reported	Not Reported	Not Reported	Not Reported	Not Reported	Not Reported	Not Reported	Not Reported	Not Reported	Not Reported	Not Reported	Not Reported	Not Reported	Not Reported	Not Reported	Not Reported	Not Reported	Not Reported	Not Reported	Not Reported	Not Reported	Not Reported	Not Reported	Not Reported	Not Reported	Not Reported	Not Reported
2017	2	2017 Q2	Liquid	2.6	mcg	estimate	Liraglutide	55	50s	Female	Acute-on-chronic	>3 mo	Unintentional - Therapeutic error	Own residence	Own residence	Managed on site (non health care facility)	No HCF care needed	Minor effect		Ingestion	WrongDose		Not Reported	Not Reported	Not Reported	Not Reported	Not Reported	Not Reported	Not Reported	Not Reported	Not Reported	Not Reported	Not Reported	Not Reported	Not Reported	Not Reported	Not Reported	Not Reported	Not Reported	Not Reported	Not Reported	Not Reported	Not Reported	Not Reported	Not Reported	Not Reported	Not Reported	Not Reported	Not Reported
2017	2	2017 Q2	Liquid		Unknown		Exenatide	62	60s	Male	Chronic	>24 hr <=1 week	Unintentional - Therapeutic error	Own residence	Other	Managed on site (non health care facility)	No HCF care needed	Minor effect		Ingestion	Other		Not Reported	Not Reported	Not Reported	Not Reported	Not Reported	Not Reported	Not Reported	Not Reported	Not Reported	Not Reported	Not Reported	Not Reported	Not Reported	Not Reported	Not Reported	Not Reported	Not Reported	Not Reported	Not Reported	Not Reported	Not Reported	Not Reported	Not Reported	Not Reported	Not Reported	Not Reported	Not Reported
2017	2	2017 Q2	Liquid	1.6	mL	exact	Liraglutide	61	60s	Female	Acute-on-chronic	>1 mo <=3 mo	Unintentional - Therapeutic error	Own residence	Own residence	Managed on site (non health care facility)	No HCF care needed	No effect		Parenteral	WrongDrug		Not Reported	Not Reported	Not Reported	Not Reported	Not Reported	Not Reported	Not Reported	Not Reported	Not Reported	Not Reported	Not Reported	Not Reported	Not Reported	Not Reported	Not Reported	Not Reported	Not Reported	Not Reported	Not Reported	Not Reported	Not Reported	Not Reported	Not Reported	Not Reported	Not Reported	Not Reported	Not Reported
2017	2	2017 Q2	Liquid		Unknown		Exenatide	43	40s	Male	Acute		Unintentional - Therapeutic error	Own residence	Own residence	Managed on site (non health care facility)	No HCF care needed	Minor effect		Parenteral	Other		Unknown If Related	Not Reported	Not Reported	Not Reported	Not Reported	Not Reported	Not Reported	Not Reported	Not Reported	Not Reported	Not Reported	Not Reported	Not Reported	Not Reported	Not Reported	Not Reported	Not Reported	Not Reported	Not Reported	Not Reported	Not Reported	Not Reported	Not Reported	Not Reported	Not Reported	Not Reported	Not Reported
2017	2	2017 Q2	Liquid	2	IU / units	exact	Dulaglutide		Unknown adult (>=20 yrs)	Female	Acute		Unintentional - Therapeutic error	Own residence	Own residence	Managed on site (non health care facility)	No HCF care needed	No effect		Parenteral	Multiple Errors		Not Reported	Not Reported	Not Reported	Not Reported	Not Reported	Not Reported	Not Reported	Not Reported	Not Reported	Not Reported	Not Reported	Not Reported	Not Reported	Not Reported	Not Reported	Not Reported	Not Reported	Not Reported	Not Reported	Not Reported	Not Reported	Not Reported	Not Reported	Not Reported	Not Reported	Not Reported	Not Reported
2017	2	2017 Q2	Liquid	0.5	mL	exact	Dulaglutide	60	60s	Female	Acute		Unintentional - Therapeutic error	Own residence	Health care facility	Patient already in (enroute to) HCF when PCC called	Treated/evaluated and released	Moderate effect	> 2 hours, <= 8 hours	Ingestion,Parenteral	WrongRoute		Not Reported	Not Reported	Not Reported	Not Reported	Not Reported	Not Reported	Not Reported	Not Reported	Not Reported	Not Reported	Not Reported	Not Reported	Not Reported	Not Reported	Not Reported	Not Reported	Not Reported	Not Reported	Not Reported	Not Reported	Related	Related	Not Reported	Not Reported	Not Reported	Not Reported	Not Reported
2017	2	2017 Q2	Liquid		Unknown	exact	Dulaglutide		Unknown adult (>=20 yrs)	Male	Acute		Adverse reaction - Drug	Own residence	Own residence	Managed on site (non health care facility)	No HCF care needed	Minor effect		Parenteral	Unknown		Unknown If Related	Not Reported	Not Reported	Not Reported	Not Reported	Not Reported	Not Reported	Not Reported	Not Reported	Not Reported	Not Reported	Not Reported	Not Reported	Not Reported	Not Reported	Not Reported	Not Reported	Not Reported	Not Reported	Not Reported	Not Reported	Not Reported	Not Reported	Not Reported	Not Reported	Not Reported	Not Reported
2017	2	2017 Q2	Liquid	12	mg	exact	Liraglutide	53	50s	Female	Acute		Unintentional - Therapeutic error	Own residence	Own residence	Managed on site (non health care facility)	No HCF care needed	Minor effect		Ingestion	WrongDose	Unknown If therapy Provided	Not Reported	Not Reported	Not Reported	Not Reported	Not Reported	Not Reported	Not Reported	Not Reported	Not Reported	Not Reported	Not Reported	Not Reported	Not Reported	Not Reported	Not Reported	Not Reported	Not Reported	Not Reported	Not Reported	Not Reported	Not Reported	Not Reported	Not Reported	Not Reported	Not Reported	Not Reported	Not Reported
2017	2	2017 Q2	Liquid	2	each (e.g. bites / stings)	exact	Dulaglutide	51	50s	Female	Acute		Unintentional - Therapeutic error	Own residence	Own residence	Managed on site (non health care facility)	No HCF care needed	Minor effect		Parenteral	WrongDose		Not Reported	Not Reported	Not Reported	Not Reported	Not Reported	Not Reported	Not Reported	Not Reported	Not Reported	Not Reported	Not Reported	Not Reported	Not Reported	Not Reported	Not Reported	Not Reported	Not Reported	Not Reported	Not Reported	Not Reported	Not Reported	Not Reported	Not Reported	Not Reported	Not Reported	Not Reported	Not Reported
2017	2	2017 Q2	Liquid	3	mL	estimate	Liraglutide	71	70s	Female	Acute		Unintentional - Therapeutic error	Own residence	Health care facility	Patient already in (enroute to) HCF when PCC called	Lost to F/U	Minor effect	> 8 hours, <= 24 hours	Parenteral	WrongDose		Not Reported	Not Reported	Not Reported	Not Reported	Not Reported	Not Reported	Not Reported	Not Reported	Not Reported	Not Reported	Not Reported	Not Reported	Not Reported	Not Reported	Not Reported	Not Reported	Not Reported	Not Reported	Not Reported	Not Reported	Not Reported	Not Reported	Not Reported	Not Reported	Not Reported	Unknown If Related	Not Reported
2017	2	2017 Q2	Liquid	2	each (e.g. bites / stings)	exact	Liraglutide	63	60s	Female	Acute		Unintentional - Therapeutic error	Own residence	Own residence	Unknown	No HCF care needed	No effect		Parenteral	WrongTime	Unknown If therapy Provided	Not Reported	Not Reported	Not Reported	Not Reported	Not Reported	Not Reported	Not Reported	Not Reported	Not Reported	Not Reported	Not Reported	Not Reported	Not Reported	Not Reported	Not Reported	Not Reported	Not Reported	Not Reported	Not Reported	Not Reported	Not Reported	Not Reported	Not Reported	Not Reported	Not Reported	Not Reported	Not Reported
2017	2	2017 Q2	Liquid	21.6	mg	exact	Liraglutide	52	50s	Male	Acute		Unintentional - Therapeutic error	Own residence	Own residence	Patient already in (enroute to) HCF when PCC called	Treated/evaluated and released	Minor effect	> 8 hours, <= 24 hours	Parenteral	WrongDose		Not Reported	Not Reported	Not Reported	Not Reported	Not Reported	Not Reported	Not Reported	Not Reported	Not Reported	Not Reported	Not Reported	Not Reported	Not Reported	Not Reported	Not Reported	Not Reported	Not Reported	Not Reported	Not Reported	Not Reported	Not Reported	Not Reported	Not Reported	Not Reported	Not Reported	Related	Not Reported
2017	2	2017 Q2	Liquid	3	mg	exact	Dulaglutide	47	40s	Female	Acute		Unintentional - Therapeutic error	Own residence	Own residence	Managed on site (non health care facility)	No HCF care needed	Minor effect		Parenteral	WrongDose		Not Reported	Not Reported	Not Reported	Not Reported	Not Reported	Not Reported	Not Reported	Not Reported	Not Reported	Not Reported	Not Reported	Not Reported	Not Reported	Not Reported	Not Reported	Not Reported	Not Reported	Not Reported	Not Reported	Not Reported	Not Reported	Not Reported	Not Reported	Not Reported	Not Reported	Not Reported	Not Reported
2017	2	2017 Q2	Solid (tablets / capsules / caplets)	20	mcg	exact	Exenatide	73	70s	Male	Acute-on-chronic	>3 mo	Unintentional - Therapeutic error	Own residence	Health care facility	Patient already in (enroute to) HCF when PCC called	Treated/evaluated and released	Minor effect	<= 2 hours	Parenteral	WrongDose		Not Reported	Not Reported	Not Reported	Not Reported	Not Reported	Not Reported	Not Reported	Not Reported	Not Reported	Not Reported	Not Reported	Not Reported	Not Reported	Not Reported	Not Reported	Not Reported	Not Reported	Not Reported	Not Reported	Not Reported	Not Reported	Not Reported	Not Reported	Not Reported	Not Reported	Not Reported	Not Reported
2017	2	2017 Q2	Liquid	1.2	mL	estimate	Liraglutide	58	50s	Female	Acute		Unintentional - Therapeutic error	Own residence	Own residence	Managed on site (non health care facility)	No HCF care needed	No effect		Ingestion	WrongDose		Not Reported	Not Reported	Not Reported	Not Reported	Not Reported	Not Reported	Not Reported	Not Reported	Not Reported	Not Reported	Not Reported	Not Reported	Not Reported	Not Reported	Not Reported	Not Reported	Not Reported	Not Reported	Not Reported	Not Reported	Not Reported	Not Reported	Not Reported	Not Reported	Not Reported	Not Reported	Not Reported
2017	2	2017 Q2	Liquid	20	mcg	estimate	Exenatide	72	70s	Female	Acute		Unintentional - Therapeutic error	Own residence	Own residence	Managed on site (non health care facility)	No HCF care needed	No effect		Parenteral	WrongDose		Not Reported	Not Reported	Not Reported	Not Reported	Not Reported	Not Reported	Not Reported	Not Reported	Not Reported	Not Reported	Not Reported	Not Reported	Not Reported	Not Reported	Not Reported	Not Reported	Not Reported	Not Reported	Not Reported	Not Reported	Not Reported	Not Reported	Not Reported	Not Related	Not Reported	Not Reported	Not Reported
2017	2	2017 Q2	Liquid	21.6	mg	exact	Liraglutide	69	60s	Male	Acute-on-chronic	unknown	Unintentional - Therapeutic error	Own residence	Own residence	Managed on site (non health care facility)	No HCF care needed	Minor effect		Parenteral	WrongDose		Not Reported	Not Reported	Not Reported	Not Reported	Not Reported	Not Reported	Not Reported	Not Reported	Not Reported	Not Reported	Not Reported	Not Reported	Not Reported	Not Reported	Not Reported	Not Reported	Not Reported	Not Reported	Not Reported	Not Reported	Not Reported	Not Reported	Not Reported	Not Reported	Not Reported	Not Reported	Not Reported
2017	2	2017 Q2	Other	3.6	mg	estimate	Liraglutide	58	50s	Female	Acute		Unintentional - Therapeutic error	Own residence	Own residence	Managed on site (non health care facility)	No HCF care needed	Minor effect		Parenteral	WrongDose	Unknown If therapy Provided	Not Reported	Not Reported	Not Reported	Not Reported	Not Reported	Not Reported	Not Reported	Not Reported	Not Reported	Not Reported	Not Reported	Not Reported	Not Reported	Not Reported	Not Reported	Not Reported	Not Reported	Not Reported	Not Reported	Not Reported	Not Reported	Not Reported	Not Reported	Not Reported	Not Reported	Not Reported	Not Reported
2017	2	2017 Q2	Liquid	3.6	mL	exact	Liraglutide	54	50s	Male	Acute-on-chronic	>3 mo	Unintentional - Therapeutic error	Own residence	Other	Managed on site (non health care facility)	No HCF care needed	Minor effect		Parenteral	WrongDose		Not Reported	Not Reported	Not Reported	Not Reported	Not Reported	Not Reported	Not Reported	Not Reported	Not Reported	Not Reported	Not Reported	Not Reported	Not Reported	Not Reported	Not Reported	Not Reported	Not Reported	Not Reported	Not Reported	Not Reported	Not Reported	Not Reported	Not Reported	Not Reported	Not Reported	Not Reported	Not Reported
2017	2	2017 Q2	Liquid	1	taste / lick / drop	maximum possible	Liraglutide		Unknown adult (>=20 yrs)	Female	Acute		Unintentional - Therapeutic error	Own residence	Own residence	Managed on site (non health care facility)	No HCF care needed	Minor effect		Ocular	Other		Not Reported	Not Reported	Not Reported	Not Reported	Not Reported	Not Reported	Not Reported	Not Reported	Not Reported	Not Reported	Not Reported	Not Reported	Not Reported	Not Reported	Not Reported	Not Reported	Not Reported	Not Reported	Not Reported	Not Reported	Not Reported	Not Reported	Not Reported	Not Reported	Not Reported	Not Reported	Not Reported
2017	2	2017 Q2	Liquid	10.8	mg	exact	Liraglutide	74	70s	Female	Acute-on-chronic	unknown	Unintentional - Therapeutic error	Own residence	Own residence	Managed on site (non health care facility)	No HCF care needed	Minor effect		Parenteral	WrongDose		Not Reported	Not Reported	Not Reported	Not Reported	Not Reported	Not Reported	Not Reported	Not Reported	Not Reported	Not Reported	Not Reported	Not Reported	Not Reported	Not Reported	Not Reported	Not Reported	Not Reported	Not Reported	Not Reported	Not Reported	Not Reported	Not Reported	Not Reported	Not Reported	Not Reported	Not Reported	Not Reported
2017	2	2017 Q2	Liquid	1.8	mg	exact	Liraglutide	79	70s	Male	Acute-on-chronic	>3 mo	Unintentional - Therapeutic error	Own residence	Own residence	Managed on site (non health care facility)	No HCF care needed	No effect		Dermal	WrongTime		Not Reported	Not Reported	Not Reported	Not Reported	Not Reported	Not Reported	Not Reported	Not Reported	Not Reported	Not Reported	Not Reported	Not Reported	Not Reported	Not Reported	Not Reported	Not Reported	Not Reported	Not Reported	Not Reported	Not Reported	Not Reported	Not Reported	Not Reported	Not Reported	Not Reported	Not Reported	Not Reported
2017	2	2017 Q2	Liquid	18	IU / units	exact	Liraglutide	53	50s	Female	Acute-on-chronic	>1 mo <=3 mo	Unintentional - Therapeutic error	Own residence	Own residence	Managed on site (non health care facility)	No HCF care needed	No effect		Ingestion	WrongDrug		Not Reported	Not Reported	Not Reported	Not Reported	Not Reported	Not Reported	Not Reported	Not Reported	Not Reported	Not Reported	Not Reported	Not Reported	Not Reported	Not Reported	Not Reported	Not Reported	Not Reported	Not Reported	Not Reported	Not Reported	Not Reported	Not Reported	Not Reported	Not Reported	Not Reported	Not Reported	Not Reported
2017	2	2017 Q2	Liquid	3.6	mg	estimate	Liraglutide	26	20s	Female	Acute		Unintentional - Therapeutic error	Own residence	Health care facility	Patient already in (enroute to) HCF when PCC called	Treated/evaluated and released	Minor effect	> 8 hours, <= 24 hours	Parenteral	Other		Not Reported	Not Reported	Not Reported	Not Reported	Not Reported	Not Reported	Not Reported	Not Reported	Not Reported	Not Reported	Not Reported	Not Reported	Not Reported	Not Reported	Not Reported	Not Reported	Not Reported	Not Reported	Not Reported	Not Reported	Not Reported	Not Reported	Not Reported	Not Reported	Not Reported	Not Reported	Not Reported
2017	2	2017 Q2	Liquid	0.75	mg	exact	Dulaglutide	77	70s	Male	Acute-on-chronic	>3 mo	Unintentional - Therapeutic error	Own residence	Own residence	Managed on site (non health care facility)	No HCF care needed	Minor effect		Parenteral	WrongDrug		Not Reported	Not Reported	Not Reported	Not Reported	Not Reported	Not Reported	Not Reported	Not Reported	Not Reported	Not Reported	Not Reported	Not Reported	Not Reported	Not Reported	Not Reported	Not Reported	Not Reported	Not Reported	Not Reported	Not Reported	Not Reported	Not Reported	Not Reported	Not Reported	Not Reported	Not Reported	Not Reported
2017	2	2017 Q2	Other	3	mg	exact	Dulaglutide	39	30s	Female	Acute		Unintentional - Therapeutic error	Own residence	Own residence	Patient was referred by PCC to a HCF	Lost to F/U	Unable to follow, judged as a potentially toxic exposure		Parenteral	WrongDose		Not Reported	Not Reported	Not Reported	Not Reported	Not Reported	Not Reported	Not Reported	Not Reported	Not Reported	Not Reported	Not Reported	Not Reported	Not Reported	Not Reported	Not Reported	Not Reported	Related	Not Reported	Not Reported	Not Reported	Not Reported	Not Reported	Not Reported	Not Reported	Not Reported	Related	Not Reported
2017	2	2017 Q2	Other	12	mg	exact	Liraglutide	57	50s	Female	Acute-on-chronic	>24 hr <=1 week	Unintentional - Therapeutic error	Own residence	Own residence	Managed on site (non health care facility)	No HCF care needed	Minor effect		Other	WrongDose		Not Reported	Not Reported	Not Reported	Not Reported	Not Reported	Not Reported	Not Reported	Not Reported	Not Reported	Not Reported	Not Reported	Not Reported	Not Reported	Not Reported	Not Reported	Not Reported	Not Reported	Not Reported	Not Reported	Not Reported	Not Reported	Not Reported	Not Reported	Not Reported	Not Reported	Not Reported	Not Reported
2017	2	2017 Q2	Liquid	1.8	IU / units	estimate	Liraglutide	42	40s	Female	Acute		Adverse reaction - Drug	Own residence	Own residence	Managed on site (non health care facility)	No HCF care needed	Minor effect		Parenteral	Unknown		Not Reported	Not Reported	Not Reported	Not Reported	Not Reported	Not Reported	Not Reported	Not Reported	Not Reported	Not Reported	Not Reported	Not Reported	Not Reported	Not Reported	Not Reported	Not Reported	Not Reported	Not Reported	Not Reported	Not Reported	Not Reported	Not Reported	Not Reported	Not Reported	Not Reported	Not Reported	Not Reported
2017	2	2017 Q2	Liquid	2	each (e.g. bites / stings)	estimate	Exenatide	58	50s	Female	Acute		Unintentional - Therapeutic error	Own residence	Own residence	Managed on site (non health care facility)	No HCF care needed	Minor effect		Ingestion	WrongDose		Not Reported	Not Reported	Not Reported	Not Reported	Not Reported	Not Reported	Not Reported	Not Reported	Not Reported	Not Reported	Not Reported	Not Reported	Not Reported	Not Reported	Not Reported	Not Reported	Not Reported	Not Reported	Not Reported	Not Reported	Not Reported	Not Reported	Not Reported	Not Reported	Not Reported	Not Reported	Not Reported
2017	2	2017 Q2	Liquid	2.4	mL	exact	Liraglutide	54	50s	Female	Acute-on-chronic	>1 mo <=3 mo	Unintentional - Therapeutic error	Own residence	Other	Managed on site (non health care facility)	No HCF care needed	No effect		Parenteral	WrongTime		Not Reported	Not Reported	Not Reported	Not Reported	Not Reported	Not Reported	Not Reported	Not Reported	Not Reported	Not Reported	Not Reported	Not Reported	Not Reported	Not Reported	Not Reported	Not Reported	Not Reported	Not Reported	Not Reported	Not Reported	Not Reported	Not Reported	Not Reported	Not Reported	Not Reported	Not Reported	Not Reported
2017	2	2017 Q2	Liquid	0.5	mL	estimate	Dulaglutide	13	Adolescent	Female	Acute-on-chronic	>24 hr <=1 week	Unintentional - Therapeutic error	Own residence	Own residence	Managed on site (non health care facility)	No HCF care needed	Minor effect		Dermal	Other		Not Reported	Not Reported	Not Reported	Not Reported	Not Reported	Not Reported	Not Reported	Not Reported	Not Reported	Not Reported	Not Reported	Not Reported	Not Reported	Not Reported	Related	Not Reported	Not Reported	Not Reported	Not Reported	Not Reported	Not Reported	Not Reported	Not Reported	Not Reported	Not Reported	Not Reported	Not Reported
2017	2	2017 Q2	Other	0.5	mL	estimate	Dulaglutide	50	50s	Female	Acute-on-chronic	>24 hr <=1 week	Unintentional - Therapeutic error	Own residence	Own residence	Managed on site (non health care facility)	No HCF care needed	No effect		Parenteral	WrongTime		Not Reported	Not Reported	Not Reported	Not Reported	Not Reported	Not Reported	Not Reported	Not Reported	Not Reported	Not Reported	Not Reported	Not Reported	Not Reported	Not Reported	Not Reported	Not Reported	Not Reported	Not Reported	Not Reported	Not Reported	Not Reported	Not Reported	Not Reported	Not Reported	Not Reported	Not Reported	Not Reported
2017	2	2017 Q2	Unknown		Unknown		Dulaglutide	67	60s	Male	Acute		Unintentional - Therapeutic error	Own residence	Own residence	Managed on site (non health care facility)	No HCF care needed	Minor effect		Ingestion	WrongDose		Not Reported	Not Reported	Not Reported	Not Reported	Not Reported	Not Reported	Not Reported	Not Reported	Not Reported	Not Reported	Not Reported	Not Reported	Not Reported	Not Reported	Not Reported	Not Reported	Not Reported	Not Reported	Not Reported	Not Reported	Not Reported	Not Reported	Not Reported	Not Reported	Not Reported	Not Reported	Not Reported
2017	2	2017 Q2	Liquid	1.2	mL	maximum possible	Liraglutide	77	70s	Female	Chronic	unknown	Unintentional - Therapeutic error	Own residence	Own residence	Managed on site (non health care facility)	No HCF care needed	No effect		Parenteral	WrongDose		Not Reported	Not Reported	Not Reported	Not Reported	Not Reported	Not Reported	Not Reported	Not Reported	Not Reported	Not Reported	Not Reported	Not Reported	Not Reported	Not Reported	Not Reported	Not Reported	Not Reported	Not Reported	Not Reported	Not Reported	Not Reported	Not Reported	Not Reported	Not Reported	Not Reported	Not Reported	Not Reported
2017	2	2017 Q2	Liquid	3.6	mg	exact	Liraglutide	66	60s	Female	Acute-on-chronic	>3 mo	Unintentional - Therapeutic error	Own residence	Own residence	Managed on site (non health care facility)	No HCF care needed	No effect		Parenteral	WrongDose		Not Reported	Not Reported	Not Reported	Not Reported	Not Reported	Not Reported	Not Reported	Not Reported	Not Reported	Not Reported	Not Reported	Not Reported	Not Reported	Not Reported	Not Reported	Not Reported	Not Reported	Not Reported	Not Reported	Not Reported	Not Reported	Not Reported	Not Reported	Not Reported	Not Reported	Not Reported	Not Reported
2017	2	2017 Q2	Liquid		Unknown	estimate	Exenatide	58	50s	Female	Acute		Adverse reaction - Drug	Own residence	Own residence	Patient was referred by PCC to a HCF	Treated/evaluated and released	Moderate effect	unknown	Parenteral	Unknown		Not Reported	Not Reported	Not Reported	Not Reported	Not Reported	Not Reported	Not Reported	Not Reported	Not Reported	Not Reported	Not Reported	Not Reported	Not Reported	Not Reported	Not Reported	Not Reported	Not Reported	Not Reported	Not Reported	Not Reported	Not Reported	Not Reported	Not Reported	Not Reported	Not Reported	Related	Not Reported
2017	2	2017 Q2	Liquid	15	mcg	exact	Exenatide	63	60s	Female	Acute		Unintentional - Therapeutic error	Own residence	Own residence	Patient was referred by PCC to a HCF	Lost to F/U	No effect		Parenteral	WrongDose		Not Reported	Not Reported	Not Reported	Not Reported	Not Reported	Not Reported	Not Reported	Not Reported	Not Reported	Not Reported	Not Reported	Not Reported	Not Reported	Not Reported	Not Reported	Not Reported	Not Reported	Not Reported	Not Reported	Not Reported	Not Reported	Not Reported	Not Reported	Not Reported	Not Reported	Not Reported	Not Reported
2017	2	2017 Q2	Liquid	10	mcg	maximum possible	Exenatide	55	50s	Female	Acute		Unintentional - Therapeutic error	Own residence	Own residence	Managed on site (non health care facility)	No HCF care needed	No effect		Parenteral	WrongTime		Not Reported	Not Reported	Not Reported	Not Reported	Not Reported	Not Reported	Not Reported	Not Reported	Not Reported	Not Reported	Not Reported	Not Reported	Not Reported	Not Reported	Not Reported	Not Reported	Not Reported	Not Reported	Not Reported	Not Reported	Not Reported	Not Reported	Not Reported	Not Reported	Not Reported	Not Reported	Not Reported
2017	2	2017 Q2	Liquid	20	mL	estimate	Exenatide	78	70s	Female	Acute-on-chronic	unknown	Unintentional - Therapeutic error	Own residence	Own residence	Patient was referred by PCC to a HCF	Lost to F/U	Unable to follow, judged as a potentially toxic exposure		Parenteral	WrongDose		Not Reported	Not Reported	Not Reported	Not Reported	Not Reported	Not Reported	Not Reported	Not Reported	Not Reported	Not Reported	Not Reported	Not Reported	Not Reported	Not Reported	Not Reported	Not Reported	Not Reported	Not Reported	Not Reported	Not Reported	Not Reported	Not Reported	Not Reported	Not Reported	Not Reported	Not Reported	Not Reported
2017	2	2017 Q2	Liquid	0.5	mL	estimate	Dulaglutide	57	50s	Female	Acute-on-chronic	unknown	Unintentional - Therapeutic error	Own residence	Own residence	Managed on site (non health care facility)	No HCF care needed	Minor effect		Parenteral	Other		Not Reported	Not Reported	Not Reported	Not Reported	Not Reported	Not Reported	Not Reported	Not Reported	Not Reported	Not Reported	Not Reported	Not Reported	Not Reported	Not Reported	Not Reported	Not Reported	Not Reported	Not Reported	Not Reported	Not Reported	Not Reported	Not Reported	Not Reported	Not Reported	Not Reported	Not Reported	Not Reported
2017	2	2017 Q2	Liquid	0.6	mg	exact	Liraglutide	58	50s	Female	Acute		Unintentional - Therapeutic error	Own residence	Own residence	Managed on site (non health care facility)	No HCF care needed	No effect		Parenteral	WrongDose		Not Reported	Not Reported	Not Reported	Not Reported	Not Reported	Not Reported	Not Reported	Not Reported	Not Reported	Not Reported	Not Reported	Not Reported	Not Reported	Not Reported	Not Reported	Not Reported	Not Reported	Not Reported	Not Reported	Not Reported	Not Reported	Not Reported	Not Reported	Not Reported	Not Reported	Not Reported	Not Reported
2017	2	2017 Q2	Liquid	3.6	mg	exact	Liraglutide	60	60s	Female	Acute-on-chronic	unknown	Unintentional - Therapeutic error	Own residence	Own residence	Managed on site (non health care facility)	No HCF care needed	No effect		Parenteral	WrongDose		Not Reported	Not Reported	Not Reported	Not Reported	Not Reported	Not Reported	Not Reported	Not Reported	Not Reported	Not Reported	Not Reported	Not Reported	Not Reported	Not Reported	Not Reported	Not Reported	Not Reported	Not Reported	Not Reported	Not Reported	Not Reported	Not Reported	Not Reported	Not Reported	Not Reported	Not Reported	Not Reported
2017	2	2017 Q2	Liquid	5	mcg	exact	Exenatide	46	40s	Female	Chronic	>24 hr <=1 week	Adverse reaction - Drug	Own residence	Own residence	Managed on site (non health care facility)	No HCF care needed	Minor effect	unknown	Parenteral	Unknown		Not Reported	Not Reported	Not Reported	Not Reported	Not Reported	Not Reported	Not Reported	Not Reported	Not Reported	Not Reported	Not Reported	Not Reported	Not Reported	Not Reported	Not Reported	Not Reported	Not Reported	Not Reported	Not Reported	Not Reported	Not Reported	Not Reported	Not Reported	Not Reported	Not Reported	Not Reported	Not Reported
2017	2	2017 Q2	Liquid	8	mg	estimate	Liraglutide		40s	Female	Acute		Unintentional - Therapeutic error	Own residence	Own residence	Patient was referred by PCC to a HCF	Lost to F/U	Minor effect		Parenteral	WrongDose		Not Reported	Not Reported	Not Reported	Not Reported	Not Reported	Not Reported	Not Reported	Not Reported	Not Reported	Not Reported	Not Reported	Not Reported	Not Reported	Not Reported	Not Reported	Not Reported	Not Reported	Not Reported	Not Reported	Not Reported	Not Reported	Not Reported	Not Reported	Not Reported	Not Reported	Not Reported	Not Reported
2017	2	2017 Q2	Solid (tablets / capsules / caplets)	3.6	mg	exact	Liraglutide		Unknown adult (>=20 yrs)	Female	Acute-on-chronic	>3 mo	Unintentional - Therapeutic error	Own residence	Other	Other	No HCF care needed	No effect		Parenteral	WrongDrug		Not Reported	Not Reported	Not Reported	Not Reported	Not Reported	Not Reported	Not Reported	Not Reported	Not Reported	Not Reported	Not Reported	Not Reported	Not Reported	Not Reported	Not Reported	Not Reported	Not Reported	Not Reported	Not Reported	Not Reported	Not Reported	Not Reported	Not Reported	Not Reported	Not Reported	Not Reported	Not Reported
2017	2	2017 Q2	Liquid	20	mcg	exact	Exenatide	83	80s	Male	Acute		Unintentional - Therapeutic error	Own residence	Own residence	Managed on site (non health care facility)	No HCF care needed	No effect		Parenteral	WrongDose		Not Reported	Not Reported	Not Reported	Not Reported	Not Reported	Not Reported	Not Reported	Not Reported	Not Reported	Not Reported	Not Reported	Not Reported	Not Reported	Not Reported	Not Reported	Not Reported	Not Reported	Not Reported	Not Reported	Not Reported	Not Reported	Not Reported	Not Reported	Not Reported	Not Reported	Not Reported	Not Reported
2017	2	2017 Q2	Liquid	3.6	mg	exact	Liraglutide	50	50s	Female	Acute-on-chronic	>3 mo	Unintentional - Therapeutic error	Own residence	Own residence	Managed on site (non health care facility)	No HCF care needed	Minor effect	> 2 hours, <= 8 hours	Parenteral	WrongDose		Not Reported	Not Reported	Not Reported	Not Reported	Not Reported	Not Reported	Not Reported	Not Reported	Not Reported	Not Reported	Not Reported	Not Reported	Not Reported	Not Reported	Not Reported	Related	Not Reported	Not Reported	Not Reported	Not Reported	Not Reported	Not Reported	Not Reported	Not Reported	Not Reported	Not Reported	Not Reported
2017	2	2017 Q2	Liquid	3	mg	estimate	Liraglutide	25	20s	Female	Acute		Unintentional - Therapeutic error	Own residence	Own residence	Managed on site (non health care facility)	No HCF care needed	Minor effect		Parenteral	WrongDose		Not Reported	Not Reported	Not Reported	Not Reported	Not Reported	Not Reported	Not Reported	Not Reported	Not Reported	Not Reported	Not Reported	Not Reported	Not Reported	Not Reported	Not Reported	Not Reported	Not Reported	Not Reported	Not Reported	Not Reported	Not Reported	Not Reported	Not Reported	Not Reported	Not Reported	Not Reported	Not Reported
2017	2	2017 Q2	Liquid	0.12	mL	exact	Liraglutide	50	50s	Female	Acute-on-chronic	>24 hr <=1 week	Unintentional - Therapeutic error	Own residence	Own residence	Managed on site (non health care facility)	No HCF care needed	No effect		Parenteral	WrongDose		Not Reported	Not Reported	Not Reported	Not Reported	Not Reported	Not Reported	Not Reported	Not Reported	Not Reported	Not Reported	Not Reported	Not Reported	Not Reported	Not Reported	Not Reported	Not Reported	Not Reported	Not Reported	Not Reported	Not Reported	Not Reported	Not Reported	Not Reported	Not Reported	Not Reported	Not Reported	Not Reported
2017	2	2017 Q2	Liquid	1.8	mg	exact	Liraglutide	55	50s	Male	Acute-on-chronic	unknown	Unintentional - Therapeutic error	Own residence	Own residence	Managed on site (non health care facility)	No HCF care needed	No effect		Parenteral	WrongDrug		Not Reported	Not Reported	Not Reported	Not Reported	Not Reported	Not Reported	Not Reported	Not Reported	Not Reported	Not Reported	Not Reported	Not Reported	Not Reported	Not Reported	Not Reported	Not Reported	Not Reported	Not Reported	Not Reported	Not Reported	Not Reported	Not Reported	Not Reported	Not Reported	Not Reported	Not Reported	Not Reported
2017	2	2017 Q2	Liquid	1.8	mg	exact	Liraglutide	59	50s	Female	Acute		Unintentional - Therapeutic error	Own residence	Own residence	Managed on site (non health care facility)	No HCF care needed	No effect		Dermal	WrongDrug		Not Reported	Not Reported	Not Reported	Not Reported	Not Reported	Not Reported	Not Reported	Not Reported	Not Reported	Not Reported	Not Reported	Not Reported	Not Reported	Not Reported	Not Reported	Not Reported	Not Reported	Not Reported	Not Reported	Not Reported	Not Reported	Not Reported	Not Reported	Not Reported	Not Reported	Not Reported	Not Reported
2017	2	2017 Q2	Liquid	3	mg	exact	Dulaglutide	62	60s	Female	Acute-on-chronic	>3 mo	Unintentional - Therapeutic error	Own residence	Own residence	Managed on site (non health care facility)	No HCF care needed	Minor effect		Parenteral	WrongDose		Not Reported	Not Reported	Not Reported	Not Reported	Not Reported	Not Reported	Not Reported	Not Reported	Not Reported	Not Reported	Not Reported	Not Reported	Not Reported	Not Reported	Not Reported	Not Reported	Not Reported	Not Reported	Not Reported	Not Reported	Not Reported	Not Reported	Not Reported	Not Reported	Not Reported	Not Reported	Not Reported
2017	2	2017 Q2	Solid (tablets / capsules / caplets)	30	mg	exact	Exenatide	70	70s	Male	Acute-on-chronic	>3 mo	Unintentional - Therapeutic error	Own residence	Own residence	Managed on site (non health care facility)	No HCF care needed	Minor effect		Parenteral	WrongDose		Not Reported	Not Reported	Not Reported	Not Reported	Not Reported	Not Reported	Not Reported	Not Reported	Not Reported	Not Reported	Not Reported	Not Reported	Not Reported	Not Reported	Not Reported	Not Reported	Not Reported	Not Reported	Not Reported	Not Reported	Not Reported	Not Reported	Not Reported	Not Reported	Not Reported	Not Reported	Not Reported
2017	2	2017 Q2	Liquid	1.8	mL	exact	Liraglutide	52	50s	Female	Acute		Unintentional - Therapeutic error	Own residence	Health care facility	Patient already in (enroute to) HCF when PCC called	Treated/evaluated and released	No effect		Parenteral	WrongDose		Not Reported	Not Reported	Not Reported	Not Reported	Not Reported	Not Reported	Not Reported	Not Reported	Not Reported	Not Reported	Not Reported	Not Reported	Not Reported	Not Reported	Not Reported	Not Reported	Not Reported	Not Reported	Not Reported	Not Reported	Not Reported	Not Reported	Not Reported	Not Reported	Not Reported	Not Reported	Not Reported
2017	2	2017 Q2	Liquid	1.2	IU / units	exact	Liraglutide	52	50s	Female	Acute-on-chronic	unknown	Unintentional - Therapeutic error	Own residence	Own residence	Managed on site (non health care facility)	No HCF care needed	No effect		Parenteral	WrongTime		Not Reported	Not Reported	Not Reported	Not Reported	Not Reported	Not Reported	Not Reported	Not Reported	Not Reported	Not Reported	Not Reported	Not Reported	Not Reported	Not Reported	Not Reported	Not Reported	Not Reported	Not Reported	Not Reported	Not Reported	Not Reported	Not Reported	Not Reported	Not Reported	Not Reported	Not Reported	Not Reported
2017	2	2017 Q2	Liquid	1.6	mg	estimate	Liraglutide	27	20s	Female	Acute-on-chronic	unknown	Unintentional - Therapeutic error	Own residence	Own residence	Managed on site (non health care facility)	No HCF care needed	Minor effect	> 8 hours, <= 24 hours	Parenteral	WrongDose		Not Reported	Not Reported	Not Reported	Not Reported	Not Reported	Not Reported	Not Reported	Not Reported	Not Reported	Not Reported	Not Reported	Not Reported	Not Reported	Not Reported	Not Reported	Not Reported	Not Reported	Not Reported	Not Reported	Not Reported	Not Reported	Not Reported	Not Reported	Not Reported	Not Reported	Not Reported	Not Reported
2017	2	2017 Q2	Liquid	18	mg	exact	Liraglutide	61	60s	Female	Chronic	>8 hr <=24 hr	Unintentional - Therapeutic error	Own residence	Health care facility	Patient already in (enroute to) HCF when PCC called	Admitted to noncritical care unit	No effect		Ingestion	WrongDose		Not Reported	Not Reported	Not Reported	Not Reported	Not Reported	Not Reported	Not Reported	Not Reported	Not Reported	Not Reported	Not Reported	Not Reported	Not Reported	Not Reported	Not Reported	Not Reported	Not Reported	Not Reported	Not Reported	Not Reported	Not Reported	Not Reported	Not Reported	Not Reported	Not Reported	Not Reported	Not Reported
2017	2	2017 Q2	Liquid	1.2	mg	exact	Liraglutide	49	40s	Female	Acute		Unintentional - Therapeutic error	Own residence	Own residence	Managed on site (non health care facility)	No HCF care needed	Minor effect		Ingestion	WrongDose		Not Reported	Not Reported	Not Reported	Not Reported	Not Reported	Not Reported	Not Reported	Not Reported	Not Reported	Not Reported	Not Reported	Not Reported	Not Reported	Not Reported	Not Reported	Not Reported	Not Reported	Not Reported	Not Reported	Not Reported	Not Reported	Not Reported	Not Reported	Not Reported	Not Reported	Not Reported	Not Reported
2017	2	2017 Q2	Liquid	3.6	mg	exact	Liraglutide	53	50s	Female	Acute		Unintentional - Therapeutic error	Own residence	Other	Managed on site (non health care facility)	No HCF care needed	No effect		Parenteral	WrongTime		Not Reported	Not Reported	Not Reported	Not Reported	Not Reported	Not Reported	Not Reported	Not Reported	Not Reported	Not Reported	Not Reported	Not Reported	Not Reported	Not Reported	Not Reported	Not Reported	Not Reported	Not Reported	Not Reported	Not Reported	Not Reported	Not Reported	Not Reported	Not Reported	Not Reported	Not Reported	Not Reported
2017	2	2017 Q2	Solid (tablets / capsules / caplets)		Unknown		Liraglutide	47	40s	Male	Acute-on-chronic	>3 mo	Unintentional - Therapeutic error	Own residence	Own residence	Patient was referred by PCC to a HCF	Lost to F/U	Unable to follow, judged as a potentially toxic exposure		Parenteral	WrongDose		Not Reported	Not Reported	Not Reported	Not Reported	Not Reported	Not Reported	Not Reported	Not Reported	Not Reported	Not Reported	Not Reported	Not Reported	Not Reported	Not Reported	Not Reported	Not Reported	Not Reported	Not Reported	Not Reported	Not Reported	Not Reported	Not Reported	Not Reported	Not Reported	Not Reported	Not Reported	Not Reported
2017	2	2017 Q2	Liquid		Unknown		Exenatide	48	40s	Male	Acute		Unintentional - Misuse	Own residence	Health care facility	Patient already in (enroute to) HCF when PCC called	Treated/evaluated and released	Minor effect		Dermal	Unknown		Not Reported	Not Reported	Not Reported	Not Reported	Not Reported	Not Reported	Not Reported	Not Reported	Not Reported	Not Reported	Not Reported	Not Reported	Not Reported	Not Reported	Not Reported	Not Reported	Not Related	Not Reported	Not Reported	Not Reported	Not Reported	Not Reported	Not Reported	Not Reported	Not Reported	Not Reported	Not Reported
2017	2	2017 Q2	Liquid	12	mg	maximum possible	Liraglutide	62	60s	Male	Acute-on-chronic	>3 mo	Unintentional - Therapeutic error	Own residence	Own residence	Managed on site (non health care facility)	No HCF care needed	Minor effect		Ingestion	WrongDose		Not Reported	Not Reported	Not Reported	Not Reported	Not Reported	Not Reported	Not Reported	Not Reported	Not Reported	Not Reported	Not Reported	Not Reported	Not Reported	Not Reported	Not Reported	Not Reported	Not Reported	Not Reported	Not Reported	Not Reported	Not Reported	Not Reported	Not Reported	Not Reported	Not Reported	Not Reported	Not Reported
2017	2	2017 Q2	Liquid	2	each (e.g. bites / stings)	exact	Liraglutide	58	50s	Male	Acute		Unintentional - Therapeutic error	Other residence	Other residence	Patient was referred by PCC to a HCF	Lost to F/U	No effect		Parenteral	WrongDose		Not Reported	Not Reported	Not Reported	Not Reported	Not Reported	Not Reported	Not Reported	Not Reported	Not Reported	Not Reported	Not Reported	Not Reported	Not Reported	Not Reported	Not Reported	Not Reported	Not Reported	Not Reported	Not Reported	Not Reported	Not Reported	Not Reported	Not Reported	Not Reported	Not Reported	Not Reported	Not Reported
2017	2	2017 Q2	Liquid	3	mL	exact	Liraglutide	46	40s	Female	Acute		Unintentional - Therapeutic error	Own residence	Health care facility	Patient already in (enroute to) HCF when PCC called	Treated/evaluated and released	Minor effect	> 2 hours, <= 8 hours	Parenteral	WrongDose		Not Reported	Not Reported	Not Reported	Not Reported	Not Reported	Not Reported	Not Reported	Not Reported	Not Reported	Not Reported	Not Reported	Not Reported	Not Reported	Not Reported	Not Reported	Not Reported	Not Reported	Not Reported	Not Reported	Not Reported	Not Reported	Not Reported	Not Reported	Not Reported	Not Reported	Related	Not Reported
2017	3	2017 Q3	Liquid	0.75	mg	exact	Dulaglutide	57	50s	Female	Acute		Unintentional - General	Own residence	Own residence	Managed on site (non health care facility)	No HCF care needed	Minor effect		Dermal	Unknown		Not Reported	Not Reported	Not Reported	Not Reported	Not Reported	Not Reported	Not Reported	Not Reported	Not Reported	Not Reported	Not Reported	Not Reported	Not Reported	Not Reported	Not Reported	Not Reported	Not Reported	Not Reported	Not Reported	Not Reported	Not Reported	Not Reported	Not Reported	Not Reported	Not Reported	Not Reported	Not Reported
2017	3	2017 Q3	Liquid	3.6	mg	exact	Liraglutide	66	60s	Female	Chronic	unknown	Intentional - Misuse	Own residence	Own residence	Managed on site (non health care facility)	No HCF care needed	Minor effect	> 8 hours, <= 24 hours	Parenteral	Unknown		Not Reported	Not Reported	Not Reported	Not Reported	Not Reported	Not Reported	Not Reported	Not Reported	Not Reported	Not Reported	Not Reported	Not Reported	Not Reported	Not Reported	Not Reported	Not Reported	Related	Related	Not Reported	Not Reported	Not Reported	Not Reported	Not Reported	Not Reported	Not Reported	Not Reported	Not Reported
2017	3	2017 Q3	Unknown		Unknown		Liraglutide	53	50s	Female	Acute		Adverse reaction - Drug	Own residence	Own residence	Managed on site (non health care facility)	No HCF care needed	Minor effect		Parenteral	Unknown		Not Reported	Not Reported	Not Reported	Not Reported	Not Reported	Not Reported	Not Reported	Not Reported	Not Reported	Not Reported	Not Reported	Not Reported	Not Reported	Not Reported	Not Reported	Not Reported	Not Reported	Not Reported	Not Reported	Not Reported	Not Reported	Not Reported	Not Reported	Not Reported	Not Reported	Not Reported	Not Reported
2017	3	2017 Q3	Other		Unknown	estimate	Dulaglutide	51	50s	Male	Chronic	>1 week <=1 mo	Adverse reaction - Drug	Own residence	Health care facility	Patient already in (enroute to) HCF when PCC called	Lost to F/U	Minor effect		Parenteral	Unknown		Not Reported	Not Reported	Not Reported	Not Reported	Related	Not Reported	Not Reported	Not Reported	Not Reported	Not Reported	Not Reported	Not Reported	Not Reported	Not Reported	Not Reported	Not Reported	Not Reported	Not Reported	Not Reported	Not Reported	Not Reported	Not Reported	Not Reported	Not Reported	Not Reported	Not Reported	Not Reported
2017	3	2017 Q3	Liquid	0.5	mL	exact	Dulaglutide	59	50s	Female	Acute		Adverse reaction - Drug	Own residence	Own residence	Managed on site (non health care facility)	No HCF care needed	Minor effect		Parenteral	Unknown		Not Reported	Not Reported	Not Reported	Not Reported	Not Reported	Not Reported	Not Reported	Not Reported	Not Reported	Not Reported	Not Reported	Not Reported	Not Reported	Not Reported	Not Reported	Not Reported	Not Reported	Not Reported	Not Reported	Not Reported	Not Reported	Not Reported	Not Reported	Not Reported	Not Reported	Not Reported	Not Reported
2017	3	2017 Q3	Liquid	2.4	mg	exact	Liraglutide	29	20s	Male	Acute-on-chronic	>1 week <=1 mo	Intentional - Misuse	Own residence	Own residence	Managed on site (non health care facility)	No HCF care needed	Minor effect		Parenteral	Unknown		Not Reported	Not Reported	Not Reported	Not Reported	Not Reported	Not Reported	Not Reported	Not Reported	Not Reported	Not Reported	Not Reported	Not Reported	Not Reported	Not Reported	Not Reported	Not Reported	Not Reported	Not Reported	Not Reported	Not Reported	Not Reported	Not Reported	Not Reported	Not Reported	Not Reported	Not Reported	Not Reported
2017	3	2017 Q3	Liquid	1.5	mg	exact	Dulaglutide	78	70s	Female	Acute-on-chronic	>1 week <=1 mo	Unintentional - Therapeutic error	Own residence	Own residence	Managed on site (non health care facility)	No HCF care needed	Minor effect		Parenteral	WrongDose	Unknown If therapy Provided	Not Reported	Not Reported	Not Reported	Not Reported	Not Reported	Not Reported	Not Reported	Not Reported	Not Reported	Not Reported	Not Reported	Not Reported	Not Reported	Not Reported	Not Reported	Not Reported	Not Reported	Not Reported	Not Reported	Not Reported	Not Reported	Not Reported	Not Reported	Not Reported	Not Reported	Not Reported	Not Reported
2017	3	2017 Q3	Liquid	0.75	mg	estimate	Dulaglutide	52	50s	Female	Acute		Unintentional - Therapeutic error	Own residence	Health care facility	Patient already in (enroute to) HCF when PCC called	Admitted to noncritical care unit	Moderate effect	> 24 hours, <= 3 days	Parenteral	Multiple Errors		Related	Not Reported	Not Reported	Not Reported	Not Reported	Not Reported	Not Reported	Not Reported	Not Reported	Not Reported	Not Reported	Not Reported	Related	Not Reported	Not Reported	Not Reported	Not Reported	Not Reported	Not Reported	Not Reported	Not Reported	Not Reported	Not Reported	Not Reported	Not Reported	Not Reported	Not Reported
2017	3	2017 Q3	Liquid	1.8	mg	exact	Liraglutide		70s	Female	Acute-on-chronic	>3 mo	Unintentional - Therapeutic error	Own residence	Own residence	Managed on site (non health care facility)	No HCF care needed	No effect		Parenteral	WrongDose		Not Reported	Not Reported	Not Reported	Not Reported	Not Reported	Not Reported	Not Reported	Not Reported	Not Reported	Not Reported	Not Reported	Not Reported	Not Reported	Not Reported	Not Reported	Not Reported	Not Reported	Not Reported	Not Reported	Not Reported	Not Reported	Not Reported	Not Reported	Not Reported	Not Reported	Not Reported	Not Reported
2017	3	2017 Q3	Liquid	1.5	mg	exact	Dulaglutide	44	40s	Female	Acute-on-chronic	>24 hr <=1 week	Unintentional - Therapeutic error	Own residence	Own residence	Managed on site (non health care facility)	No HCF care needed	Minor effect		Parenteral	WrongTime		Not Reported	Not Reported	Not Reported	Not Reported	Not Reported	Not Reported	Not Reported	Not Reported	Not Reported	Not Reported	Not Reported	Not Reported	Not Reported	Not Reported	Not Reported	Not Reported	Not Reported	Not Reported	Not Reported	Not Reported	Not Reported	Not Reported	Not Reported	Not Reported	Not Reported	Not Reported	Not Reported
2017	3	2017 Q3	Liquid	1.5	mg	exact	Dulaglutide	47	40s	Male	Acute-on-chronic	>3 mo	Unintentional - Therapeutic error	Own residence	Own residence	Patient was referred by PCC to a HCF	Lost to F/U	No effect		Parenteral	WrongTime		Not Reported	Not Reported	Not Reported	Not Reported	Not Reported	Not Reported	Not Reported	Not Reported	Not Reported	Not Reported	Not Reported	Not Reported	Not Reported	Not Reported	Not Reported	Not Reported	Not Reported	Not Reported	Not Reported	Not Reported	Not Reported	Not Reported	Not Reported	Not Reported	Not Reported	Not Reported	Not Reported
2017	3	2017 Q3	Liquid	1	mL	exact	Dulaglutide		Unknown adult (>=20 yrs)	Female	Acute-on-chronic	unknown	Unintentional - Therapeutic error	Own residence	Own residence	Patient was referred by PCC to a HCF	Lost to F/U	Unable to follow, judged as a potentially toxic exposure		Parenteral	WrongDose		Not Reported	Not Reported	Not Reported	Not Reported	Not Reported	Not Reported	Not Reported	Not Reported	Not Reported	Not Reported	Not Reported	Not Reported	Not Reported	Not Reported	Not Reported	Not Reported	Not Reported	Not Reported	Not Reported	Not Reported	Not Reported	Not Reported	Not Reported	Not Reported	Not Reported	Not Reported	Not Reported
2017	3	2017 Q3	Other	1	each (e.g. bites / stings)	estimate	Albiglutide	31	30s	Female	Acute		Adverse reaction - Drug	Own residence	Own residence	Patient was referred by PCC to a HCF	Lost to F/U	Minor effect		Parenteral	Unknown		Not Reported	Not Reported	Not Reported	Not Reported	Not Reported	Not Reported	Not Reported	Not Reported	Not Reported	Not Reported	Not Reported	Not Reported	Not Reported	Not Reported	Not Reported	Not Reported	Not Reported	Not Reported	Not Reported	Not Reported	Not Reported	Related	Not Reported	Not Reported	Not Reported	Not Reported	Not Reported
2017	3	2017 Q3	Liquid	1	each (e.g. bites / stings)	estimate	Dulaglutide		40s	Female	Acute		Adverse reaction - Drug	Own residence	Own residence	Patient was referred by PCC to a HCF	Lost to F/U	Unable to follow, judged as a potentially toxic exposure		Parenteral	Unknown		Not Reported	Not Reported	Not Reported	Not Reported	Not Reported	Not Reported	Not Reported	Not Reported	Not Reported	Not Reported	Not Reported	Not Reported	Not Reported	Not Reported	Not Reported	Not Reported	Not Reported	Not Reported	Not Reported	Not Reported	Not Reported	Not Reported	Not Reported	Not Reported	Not Reported	Not Reported	Not Reported
2017	3	2017 Q3	Liquid	90	mg	estimate	Albiglutide	33	30s	Female	Acute		Unintentional - Therapeutic error	Own residence	Health care facility	Patient already in (enroute to) HCF when PCC called	Lost to F/U	Minor effect	> 8 hours, <= 24 hours	Parenteral	WrongTime		Not Reported	Not Reported	Not Reported	Not Reported	Not Reported	Not Reported	Not Reported	Not Reported	Not Reported	Not Reported	Not Reported	Not Reported	Not Reported	Not Reported	Not Reported	Not Reported	Related	Not Reported	Not Reported	Not Reported	Not Reported	Not Reported	Not Reported	Not Reported	Not Reported	Not Reported	Not Reported
2017	3	2017 Q3	Solid (tablets / capsules / caplets)	3.6	mg	exact	Liraglutide	75	70s	Female	Acute		Unintentional - Therapeutic error	Own residence	Health care facility	Patient already in (enroute to) HCF when PCC called	Treated/evaluated and released	Minor effect		Parenteral	WrongDose		Not Reported	Not Reported	Not Reported	Not Reported	Not Reported	Not Reported	Not Reported	Not Reported	Not Reported	Not Reported	Not Reported	Not Reported	Not Reported	Not Reported	Not Reported	Not Reported	Not Reported	Not Reported	Not Reported	Not Reported	Not Reported	Not Reported	Not Reported	Not Reported	Not Reported	Not Reported	Not Reported
2017	3	2017 Q3	Liquid	1.5	mg	exact	Dulaglutide	40	40s	Female	Acute		Unintentional - Therapeutic error	Own residence	Health care facility	Patient already in (enroute to) HCF when PCC called	Admitted to noncritical care unit	No effect		Parenteral	WrongDose		Not Reported	Not Reported	Not Reported	Not Reported	Not Reported	Not Reported	Not Reported	Not Reported	Not Reported	Not Reported	Not Reported	Not Reported	Not Reported	Not Reported	Not Reported	Not Reported	Not Reported	Not Reported	Not Reported	Not Reported	Not Reported	Not Reported	Not Reported	Not Reported	Not Reported	Not Reported	Not Reported
2017	3	2017 Q3	Liquid	1.5	mg	estimate	Dulaglutide	67	60s	Female	Acute		Unintentional - Therapeutic error	Own residence	Own residence	Managed on site (non health care facility)	No HCF care needed	Minor effect	<= 2 hours	Parenteral	WrongRoute		Not Reported	Not Reported	Not Reported	Not Reported	Not Reported	Not Reported	Not Reported	Not Reported	Not Reported	Not Reported	Not Reported	Not Reported	Not Reported	Not Reported	Related	Not Reported	Not Reported	Not Reported	Not Reported	Not Reported	Not Reported	Related	Not Reported	Not Reported	Not Reported	Not Reported	Not Reported
2017	3	2017 Q3	Liquid	3.6	mg	exact	Liraglutide	76	70s	Male	Acute-on-chronic	>3 mo	Unintentional - Therapeutic error	Own residence	Own residence	Managed on site (non health care facility)	No HCF care needed	Minor effect		Parenteral	WrongDose	Unknown If therapy Provided	Not Reported	Not Reported	Not Reported	Not Reported	Not Reported	Not Reported	Not Reported	Not Reported	Not Reported	Not Reported	Not Reported	Not Reported	Not Reported	Not Reported	Not Reported	Not Reported	Not Reported	Not Reported	Not Reported	Not Reported	Not Reported	Not Reported	Not Reported	Not Reported	Not Reported	Not Reported	Not Reported
2017	3	2017 Q3	Liquid	3.6	mg	exact	Liraglutide	29	20s	Female	Acute-on-chronic	>3 mo	Unintentional - Therapeutic error	Own residence	Health care facility	Patient already in (enroute to) HCF when PCC called	Admitted to noncritical care unit	Minor effect	> 8 hours, <= 24 hours	Parenteral	WrongDrug		Not Reported	Not Reported	Not Reported	Not Reported	Not Reported	Not Reported	Not Reported	Not Reported	Not Reported	Not Reported	Not Reported	Not Reported	Not Reported	Not Reported	Not Reported	Not Reported	Not Reported	Not Reported	Not Reported	Not Reported	Not Reported	Not Reported	Not Reported	Not Reported	Not Reported	Not Reported	Not Reported
2017	3	2017 Q3	Liquid	3	mg	maximum possible	Dulaglutide	36	30s	Female	Acute		Unintentional - Therapeutic error	Own residence	Other	Managed on site (non health care facility)	No HCF care needed	Minor effect		Parenteral	WrongDose		Not Reported	Not Reported	Not Reported	Not Reported	Not Reported	Not Reported	Not Reported	Not Reported	Not Reported	Not Reported	Not Reported	Not Reported	Not Reported	Not Reported	Not Reported	Not Reported	Not Reported	Not Reported	Not Reported	Not Reported	Not Reported	Not Reported	Not Reported	Not Reported	Not Reported	Not Reported	Not Reported
2017	3	2017 Q3	Unknown		Unknown		Liraglutide	56	50s	Male	Acute		Unintentional - Therapeutic error	Own residence	Own residence	Managed on site (non health care facility)	No HCF care needed	Minor effect		Parenteral	WrongDose		Not Reported	Not Reported	Not Reported	Not Reported	Not Reported	Not Reported	Not Reported	Not Reported	Not Reported	Not Reported	Not Reported	Not Reported	Not Reported	Not Reported	Not Reported	Not Reported	Not Reported	Not Reported	Not Reported	Not Reported	Not Reported	Not Reported	Not Reported	Not Reported	Not Reported	Not Reported	Not Reported
2017	3	2017 Q3	Liquid	20	mcg	exact	Exenatide	71	70s	Male	Acute-on-chronic	>3 mo	Unintentional - Therapeutic error	Own residence	Own residence	Managed on site (non health care facility)	No HCF care needed	No effect		Parenteral	WrongDose		Not Reported	Not Reported	Not Reported	Not Reported	Not Reported	Not Reported	Not Reported	Not Reported	Not Reported	Not Reported	Not Reported	Not Reported	Not Reported	Not Reported	Not Reported	Not Reported	Not Reported	Not Reported	Not Reported	Not Reported	Not Reported	Not Reported	Not Reported	Not Reported	Not Reported	Not Reported	Not Reported
2017	3	2017 Q3	Liquid	2	each (e.g. bites / stings)	estimate	Liraglutide		50s	Female	Acute-on-chronic	unknown	Unintentional - Therapeutic error	Own residence	Own residence	Managed on site (non health care facility)	No HCF care needed	Minor effect		Parenteral	WrongDose		Not Reported	Not Reported	Not Reported	Not Reported	Not Reported	Not Reported	Not Reported	Not Reported	Not Reported	Not Reported	Not Reported	Not Reported	Not Reported	Not Reported	Not Reported	Not Reported	Not Reported	Not Reported	Not Reported	Not Reported	Not Reported	Not Reported	Not Reported	Not Reported	Not Reported	Not Reported	Not Reported
2017	3	2017 Q3	Liquid	3.6	mg	exact	Liraglutide	66	60s	Female	Acute		Unintentional - Therapeutic error	Own residence	Other residence	Managed on site (non health care facility)	No HCF care needed	Minor effect	> 8 hours, <= 24 hours	Parenteral	WrongPatient		Not Reported	Not Reported	Not Reported	Not Reported	Not Reported	Not Reported	Not Reported	Not Reported	Not Reported	Not Reported	Not Reported	Not Reported	Not Reported	Not Reported	Not Reported	Not Reported	Not Reported	Not Reported	Not Reported	Not Reported	Not Reported	Not Reported	Not Reported	Not Reported	Not Reported	Not Reported	Not Reported
2017	3	2017 Q3	Liquid	1.8	mL	exact	Liraglutide	70	70s	Male	Acute-on-chronic	>3 mo	Unintentional - Therapeutic error	Own residence	Own residence	Managed on site (non health care facility)	No HCF care needed	No effect		Parenteral	WrongDrug		Not Reported	Not Reported	Not Reported	Not Reported	Not Reported	Not Reported	Not Reported	Not Reported	Not Reported	Not Reported	Not Reported	Not Reported	Not Reported	Not Reported	Not Reported	Not Reported	Not Reported	Not Reported	Not Reported	Not Reported	Not Reported	Not Reported	Not Reported	Not Reported	Not Reported	Not Reported	Not Reported
2017	3	2017 Q3	Liquid		Unknown		Liraglutide	61	60s	Female	Acute		Unintentional - Therapeutic error	Own residence	Own residence	Managed on site (non health care facility)	No HCF care needed	Minor effect		Parenteral	WrongDose		Not Reported	Not Reported	Not Reported	Not Reported	Not Reported	Not Reported	Not Reported	Not Reported	Not Reported	Not Reported	Not Reported	Not Reported	Not Reported	Not Reported	Not Reported	Not Reported	Not Reported	Not Reported	Not Reported	Not Reported	Not Reported	Not Reported	Not Reported	Not Reported	Not Reported	Not Reported	Not Reported
2017	3	2017 Q3	Liquid	1.5	mg	exact	Dulaglutide	49	40s	Female	Acute-on-chronic	>24 hr <=1 week	Unintentional - Therapeutic error	Own residence	Own residence	Managed on site (non health care facility)	No HCF care needed	No effect		Parenteral	WrongTime		Not Reported	Not Reported	Not Reported	Not Reported	Not Reported	Not Reported	Not Reported	Not Reported	Not Reported	Not Reported	Not Reported	Not Reported	Not Reported	Not Reported	Not Reported	Not Reported	Not Reported	Not Reported	Not Reported	Not Reported	Not Reported	Not Reported	Not Reported	Not Reported	Not Reported	Not Reported	Not Reported
2017	3	2017 Q3	Liquid	0.18	mL	exact	Liraglutide	39	30s	Male	Acute		Unintentional - Therapeutic error	Own residence	Health care facility	Patient already in (enroute to) HCF when PCC called	Treated/evaluated and released	No effect		Parenteral	WrongDose		Not Reported	Not Reported	Not Reported	Not Reported	Not Reported	Not Reported	Not Reported	Not Reported	Not Reported	Not Reported	Not Reported	Not Reported	Not Reported	Not Reported	Not Reported	Not Reported	Not Reported	Not Reported	Not Reported	Not Reported	Not Reported	Not Reported	Not Reported	Not Reported	Not Reported	Not Reported	Not Reported
2017	3	2017 Q3	Liquid	4	mg	exact	Exenatide		Unknown adult (>=20 yrs)	Female	Acute		Unintentional - Therapeutic error	Own residence	Own residence	Managed on site (non health care facility)	No HCF care needed	Minor effect		Parenteral	WrongTime		Not Reported	Not Reported	Not Reported	Not Reported	Not Reported	Not Reported	Not Reported	Not Reported	Not Reported	Not Reported	Not Reported	Not Reported	Not Reported	Not Reported	Not Reported	Not Reported	Not Reported	Not Reported	Not Reported	Not Reported	Not Reported	Not Reported	Not Reported	Not Reported	Not Reported	Not Reported	Not Reported
2017	3	2017 Q3	Liquid	2	each (e.g. bites / stings)	estimate	Dulaglutide	76	70s	Female	Acute		Unintentional - Therapeutic error	Own residence	Health care facility	Patient already in (enroute to) HCF when PCC called	Treated/evaluated and released	Minor effect		Parenteral	Multiple Errors		Not Reported	Not Reported	Not Reported	Not Reported	Not Reported	Not Reported	Not Reported	Not Reported	Not Reported	Not Reported	Not Reported	Not Reported	Not Reported	Not Reported	Not Reported	Not Reported	Not Reported	Not Reported	Not Reported	Not Reported	Not Reported	Not Reported	Not Reported	Not Reported	Not Reported	Not Reported	Not Reported
2017	3	2017 Q3	Liquid	7.2	mg	estimate	Liraglutide	50	50s	Female	Acute		Unintentional - Therapeutic error	Own residence	Health care facility	Patient already in (enroute to) HCF when PCC called	Admitted to noncritical care unit	Minor effect	> 2 hours, <= 8 hours	Ingestion	WrongDose		Not Reported	Not Reported	Not Reported	Not Reported	Not Reported	Not Reported	Not Reported	Not Reported	Not Reported	Not Reported	Not Reported	Not Reported	Not Reported	Not Reported	Not Reported	Not Reported	Not Reported	Not Reported	Not Reported	Not Reported	Not Reported	Not Reported	Not Reported	Not Reported	Not Reported	Not Reported	Not Reported
2017	3	2017 Q3	Liquid	1.8	mg	exact	Liraglutide	65	60s	Female	Acute		Unintentional - Therapeutic error	Own residence	Own residence	Managed on site (non health care facility)	No HCF care needed	No effect		Parenteral	WrongDose		Not Reported	Not Reported	Not Reported	Not Reported	Not Reported	Not Reported	Not Reported	Not Reported	Not Reported	Not Reported	Not Reported	Not Reported	Not Reported	Not Reported	Not Reported	Not Reported	Not Reported	Not Reported	Not Reported	Not Reported	Not Reported	Not Reported	Not Reported	Not Reported	Not Reported	Not Reported	Not Reported
2017	3	2017 Q3	Liquid	18	mcg	exact	Liraglutide		Unknown adult (>=20 yrs)	Female	Acute-on-chronic	unknown	Unintentional - Therapeutic error	Own residence	Own residence	Managed on site (non health care facility)	No HCF care needed	Minor effect		Dermal	Multiple Errors		Not Reported	Not Reported	Not Reported	Not Reported	Not Reported	Not Reported	Not Reported	Not Reported	Not Reported	Not Reported	Not Reported	Not Reported	Not Reported	Not Reported	Not Reported	Not Reported	Not Reported	Not Reported	Not Reported	Not Reported	Not Reported	Not Reported	Not Reported	Not Reported	Not Reported	Not Reported	Not Reported
2017	3	2017 Q3	Liquid	60	mg	exact	Albiglutide		Unknown adult (>=20 yrs)	Male	Acute		Unintentional - Misuse	Own residence	Health care facility	Patient already in (enroute to) HCF when PCC called	Treated/evaluated and released	Minor effect		Parenteral	Unknown		Not Reported	Not Reported	Not Reported	Not Reported	Not Reported	Not Reported	Not Reported	Not Reported	Not Reported	Not Reported	Not Reported	Not Reported	Not Reported	Not Reported	Not Reported	Not Reported	Not Reported	Not Reported	Not Reported	Not Reported	Not Reported	Not Reported	Not Reported	Not Reported	Not Reported	Not Reported	Not Reported
2017	3	2017 Q3	Liquid	3.6	mg	exact	Liraglutide	53	50s	Female	Acute-on-chronic	>3 mo	Unintentional - Therapeutic error	Own residence	Other	Managed on site (non health care facility)	No HCF care needed	No effect		Parenteral	WrongTime		Not Reported	Not Reported	Not Reported	Not Reported	Not Reported	Not Reported	Not Reported	Not Reported	Not Reported	Not Reported	Not Reported	Not Reported	Not Reported	Not Reported	Not Reported	Not Reported	Not Reported	Not Reported	Not Reported	Not Reported	Not Reported	Not Reported	Not Reported	Not Reported	Not Reported	Not Related	Not Reported
2017	3	2017 Q3	Liquid	0.6	mg	exact	Liraglutide	52	50s	Female	Acute		Unintentional - Therapeutic error	Own residence	Other	Managed on site (non health care facility)	No HCF care needed	No effect		Parenteral	WrongDrug		Not Reported	Not Reported	Not Reported	Not Reported	Not Reported	Not Reported	Not Reported	Not Reported	Not Reported	Not Reported	Not Reported	Not Reported	Not Reported	Not Reported	Not Reported	Not Reported	Not Reported	Not Reported	Not Reported	Not Reported	Not Reported	Not Reported	Not Reported	Not Reported	Not Reported	Not Reported	Not Reported
2017	3	2017 Q3	Liquid		Unknown	exact	Liraglutide	67	60s	Male	Acute		Unintentional - Therapeutic error	Own residence	Health care facility	Patient already in (enroute to) HCF when PCC called	Treated/evaluated and released	No effect		Parenteral	Other		Not Reported	Not Reported	Not Reported	Not Reported	Not Reported	Not Reported	Not Reported	Not Reported	Not Reported	Not Reported	Not Reported	Not Reported	Not Reported	Not Reported	Not Reported	Not Reported	Not Reported	Not Reported	Not Reported	Not Reported	Not Reported	Not Reported	Not Reported	Not Reported	Not Reported	Not Reported	Not Reported
2017	3	2017 Q3	Liquid	2.4	mg	exact	Liraglutide	78	70s	Female	Acute		Unintentional - Therapeutic error	Own residence	Other	Managed on site (non health care facility)	No HCF care needed	Minor effect		Parenteral	WrongDose		Not Reported	Not Reported	Not Reported	Not Reported	Not Reported	Not Reported	Not Reported	Not Reported	Not Reported	Not Reported	Not Reported	Not Reported	Not Reported	Not Reported	Not Reported	Not Reported	Not Reported	Not Reported	Not Reported	Not Reported	Not Reported	Not Reported	Not Reported	Not Reported	Not Reported	Not Reported	Not Reported
2017	3	2017 Q3	Liquid		Unknown		Liraglutide	70	70s	Female	Chronic	>1 mo <=3 mo	Unintentional - Therapeutic error	Own residence	Own residence	Managed on site (non health care facility)	No HCF care needed	Minor effect		Parenteral	Other		Not Reported	Not Reported	Not Reported	Not Reported	Not Reported	Not Reported	Not Reported	Not Reported	Not Reported	Not Reported	Not Reported	Not Reported	Not Reported	Not Reported	Not Reported	Not Reported	Not Reported	Not Reported	Not Reported	Not Reported	Not Reported	Not Reported	Not Reported	Not Reported	Not Reported	Not Reported	Not Reported
2017	3	2017 Q3	Liquid	50	IU / units	estimate	Albiglutide	48	40s	Female	Acute		Unintentional - Therapeutic error	Own residence	Other	Managed on site (non health care facility)	No HCF care needed	Minor effect		Parenteral	Other	Unknown If therapy Provided	Not Reported	Not Reported	Not Reported	Not Reported	Not Reported	Not Reported	Not Reported	Not Reported	Not Reported	Not Reported	Not Reported	Not Reported	Not Reported	Not Reported	Not Reported	Not Reported	Not Reported	Not Reported	Not Reported	Not Reported	Related	Not Reported	Not Reported	Not Reported	Not Reported	Not Reported	Not Reported
2017	3	2017 Q3	Liquid	3.6	mg	exact	Liraglutide	31	30s	Female	Acute		Unintentional - Therapeutic error	Own residence	Own residence	Managed on site (non health care facility)	No HCF care needed	Minor effect		Parenteral	WrongDose		Not Reported	Not Reported	Not Reported	Not Reported	Not Reported	Not Reported	Not Reported	Not Reported	Not Reported	Not Reported	Not Reported	Not Reported	Not Reported	Not Reported	Not Reported	Not Reported	Not Reported	Not Reported	Not Reported	Not Reported	Not Reported	Not Reported	Not Reported	Not Reported	Not Reported	Not Reported	Not Reported
2017	3	2017 Q3	Liquid	1.2	mL	exact	Liraglutide	54	50s	Female	Acute-on-chronic	>3 mo	Unintentional - Therapeutic error	Own residence	Own residence	Managed on site (non health care facility)	No HCF care needed	Minor effect		Ingestion	WrongDrug		Not Reported	Not Reported	Not Reported	Not Reported	Not Reported	Not Reported	Not Reported	Not Reported	Not Reported	Not Reported	Not Reported	Not Reported	Not Reported	Not Reported	Not Reported	Not Reported	Not Reported	Not Reported	Not Reported	Not Reported	Not Reported	Not Reported	Not Reported	Not Reported	Not Reported	Not Reported	Not Reported
2017	3	2017 Q3	Unknown		Unknown		Dulaglutide		Unknown adult (>=20 yrs)	Female	Acute		Unintentional - Therapeutic error	Own residence	Own residence	Managed on site (non health care facility)	No HCF care needed	Minor effect		Parenteral	WrongDose		Not Reported	Not Reported	Not Reported	Not Reported	Not Reported	Not Reported	Not Reported	Not Reported	Not Reported	Not Reported	Not Reported	Not Reported	Not Reported	Not Reported	Not Reported	Not Reported	Not Reported	Not Reported	Not Reported	Not Reported	Not Reported	Not Reported	Not Reported	Not Reported	Not Reported	Not Reported	Not Reported
2017	3	2017 Q3	Liquid	3	mg	exact	Liraglutide	48	40s	Female	Acute		Unintentional - Therapeutic error	Health care facility	Own residence	Managed on site (non health care facility)	No HCF care needed	Minor effect		Parenteral	Other		Not Reported	Not Reported	Not Reported	Not Reported	Not Reported	Not Reported	Not Reported	Not Reported	Not Reported	Not Reported	Not Reported	Not Reported	Not Reported	Not Reported	Not Reported	Not Reported	Not Reported	Not Reported	Not Reported	Not Reported	Not Reported	Not Reported	Not Reported	Not Reported	Not Reported	Not Reported	Not Reported
2017	3	2017 Q3	Liquid	1	mL	exact	Exenatide	80	80s	Female	Acute-on-chronic	>3 mo	Unintentional - Therapeutic error	Own residence	Other	Managed on site (non health care facility)	No HCF care needed	Minor effect		Parenteral	WrongDrug		Not Reported	Not Reported	Not Reported	Not Reported	Not Reported	Not Reported	Not Reported	Not Reported	Not Reported	Not Reported	Not Reported	Not Reported	Not Reported	Not Reported	Not Reported	Not Reported	Not Reported	Not Reported	Not Reported	Not Reported	Not Reported	Not Reported	Not Reported	Not Reported	Not Reported	Not Reported	Not Reported
2017	3	2017 Q3	Liquid		Unknown	estimate	Dulaglutide	77	70s	Female	Acute		Unintentional - General	Own residence	Own residence	Managed on site (non health care facility)	No HCF care needed	No effect		Parenteral	Unknown		Not Reported	Not Reported	Not Reported	Not Reported	Not Reported	Not Reported	Not Reported	Not Reported	Not Reported	Not Reported	Not Reported	Not Reported	Not Reported	Not Reported	Not Reported	Not Reported	Not Reported	Not Reported	Not Reported	Not Reported	Not Reported	Not Reported	Not Reported	Not Reported	Not Reported	Not Reported	Not Reported
2017	3	2017 Q3	Liquid	1.5	mg	estimate	Dulaglutide		Unknown adult (>=20 yrs)	Female	Acute		Unintentional - Therapeutic error	Own residence	Other	Managed on site (non health care facility)	No HCF care needed	Minor effect		Parenteral	WrongDose		Not Reported	Not Reported	Not Reported	Not Reported	Not Reported	Not Reported	Not Reported	Not Reported	Not Reported	Not Reported	Not Reported	Not Reported	Not Reported	Not Reported	Not Reported	Not Reported	Not Reported	Not Reported	Not Reported	Not Reported	Not Reported	Not Reported	Not Reported	Not Reported	Not Reported	Not Reported	Not Reported
2017	3	2017 Q3	Liquid	1.8	mL	estimate	Liraglutide	66	60s	Male	Acute		Unintentional - Misuse	Own residence	Own residence	Patient was referred by PCC to a HCF	Lost to F/U	Minor effect		Parenteral	Unknown		Not Reported	Not Reported	Not Reported	Not Reported	Not Reported	Not Reported	Not Reported	Not Reported	Not Reported	Not Reported	Not Reported	Not Reported	Not Reported	Not Reported	Not Reported	Not Reported	Not Reported	Not Reported	Not Reported	Not Reported	Not Reported	Not Reported	Not Reported	Not Reported	Not Reported	Not Reported	Not Reported
2017	3	2017 Q3	Liquid	3.6	mg	exact	Liraglutide	62	60s	Female	Acute-on-chronic	>3 mo	Unintentional - Therapeutic error	Own residence	Own residence	Patient already in (enroute to) HCF when PCC called	Treated/evaluated and released	Minor effect	<= 2 hours	Ingestion	WrongDose		Not Reported	Not Reported	Not Reported	Not Reported	Not Reported	Not Reported	Not Reported	Not Reported	Not Reported	Not Reported	Not Reported	Not Reported	Not Reported	Not Reported	Not Reported	Not Reported	Not Reported	Not Reported	Not Reported	Not Reported	Not Reported	Not Reported	Not Reported	Not Reported	Not Reported	Not Reported	Not Reported
2017	3	2017 Q3	Unknown		Unknown		Dulaglutide		Unknown adult (>=20 yrs)	Female	Acute		Unintentional - Therapeutic error	Own residence	Other	Managed on site (non health care facility)	No HCF care needed	Minor effect		Parenteral	WrongDose		Not Reported	Not Reported	Not Reported	Not Reported	Not Reported	Not Reported	Not Reported	Not Reported	Not Reported	Not Reported	Not Reported	Not Reported	Not Reported	Not Reported	Not Reported	Not Reported	Not Reported	Not Reported	Not Reported	Not Reported	Not Reported	Not Reported	Not Reported	Not Reported	Not Reported	Not Reported	Not Reported
2017	3	2017 Q3	Liquid	1.5	mg	exact	Dulaglutide	46	40s	Female	Acute		Unintentional - Therapeutic error	Own residence	Own residence	Managed on site (non health care facility)	No HCF care needed	Minor effect		Parenteral	WrongTime		Not Reported	Not Reported	Not Reported	Not Reported	Not Reported	Not Reported	Not Reported	Not Reported	Not Reported	Not Reported	Not Reported	Not Reported	Not Reported	Not Reported	Not Reported	Not Reported	Not Reported	Not Reported	Not Reported	Not Reported	Not Reported	Not Reported	Not Reported	Not Reported	Not Reported	Not Reported	Not Reported
2017	3	2017 Q3	Liquid	1.2	mg	exact	Liraglutide	63	60s	Female	Acute-on-chronic	>3 mo	Unintentional - Therapeutic error	Own residence	Other	Managed on site (non health care facility)	No HCF care needed	Minor effect		Parenteral	WrongDrug		Not Reported	Not Reported	Not Reported	Not Reported	Not Reported	Not Reported	Not Reported	Not Reported	Not Reported	Not Reported	Not Reported	Not Reported	Not Reported	Not Reported	Not Reported	Not Reported	Not Reported	Not Reported	Not Reported	Not Reported	Not Reported	Not Reported	Not Reported	Not Reported	Not Reported	Not Reported	Not Reported
2017	3	2017 Q3	Liquid	1.5	mg	estimate	GLP-1 RA NOS		Unknown adult (>=20 yrs)	Male	Acute		Unintentional - Therapeutic error	Own residence	Own residence	Managed on site (non health care facility)	No HCF care needed	No effect		Dermal	WrongDose		Not Reported	Not Reported	Not Reported	Not Reported	Not Reported	Not Reported	Not Reported	Not Reported	Not Reported	Not Reported	Not Reported	Not Reported	Not Reported	Not Reported	Not Reported	Not Reported	Not Reported	Not Reported	Not Reported	Not Reported	Not Reported	Not Reported	Not Reported	Not Reported	Not Reported	Not Reported	Not Reported
2017	3	2017 Q3	Liquid	3.6	mg	exact	Liraglutide	67	60s	Male	Acute		Unintentional - Therapeutic error	Own residence	Own residence	Managed on site (non health care facility)	No HCF care needed	Minor effect		Parenteral	WrongTime		Not Reported	Not Reported	Not Reported	Not Reported	Not Reported	Not Reported	Not Reported	Not Reported	Not Reported	Not Reported	Not Reported	Not Reported	Not Reported	Not Reported	Not Reported	Not Reported	Not Reported	Not Reported	Not Reported	Not Reported	Not Reported	Not Reported	Not Reported	Not Reported	Not Reported	Not Reported	Not Reported
2017	3	2017 Q3	Liquid	20	mcg	exact	Exenatide	82	80s	Female	Acute-on-chronic	>3 mo	Unintentional - Therapeutic error	Own residence	Own residence	Managed on site (non health care facility)	No HCF care needed	No effect		Parenteral	WrongDose		Not Reported	Not Reported	Not Reported	Not Reported	Not Reported	Not Reported	Not Reported	Not Reported	Not Reported	Not Reported	Not Reported	Not Reported	Not Reported	Not Reported	Not Reported	Not Reported	Not Reported	Not Reported	Not Reported	Not Reported	Not Reported	Not Reported	Not Reported	Not Reported	Not Reported	Not Reported	Not Reported
2017	3	2017 Q3	Liquid	3	mg	estimate	Exenatide	59	50s	Female	Acute-on-chronic	unknown	Unintentional - Therapeutic error	Own residence	Health care facility	Patient already in (enroute to) HCF when PCC called	Admitted to noncritical care unit	Moderate effect	> 24 hours, <= 3 days	Parenteral	WrongDose		Not Reported	Not Reported	Not Reported	Not Reported	Not Reported	Not Reported	Not Reported	Not Reported	Not Reported	Not Reported	Not Reported	Not Reported	Not Reported	Not Reported	Not Reported	Not Reported	Not Reported	Not Reported	Not Reported	Not Reported	Not Reported	Not Reported	Related	Not Reported	Not Reported	Not Reported	Not Reported
2017	3	2017 Q3	Other	5	mcg	exact	Exenatide	77	70s	Female	Acute-on-chronic	unknown	Unintentional - Therapeutic error	Own residence	Own residence	Unknown	No HCF care needed	Minor effect		Other	WrongDose		Not Reported	Not Reported	Not Reported	Not Reported	Not Reported	Not Reported	Not Reported	Not Reported	Not Reported	Not Reported	Not Reported	Not Reported	Not Reported	Not Reported	Not Reported	Not Reported	Not Reported	Not Reported	Not Reported	Not Reported	Not Reported	Not Reported	Not Reported	Not Reported	Not Reported	Not Reported	Not Reported
2017	3	2017 Q3	Liquid		Unknown	estimate	Dulaglutide	61	60s	Female	Acute		Adverse reaction - Drug	Own residence	Health care facility	Patient already in (enroute to) HCF when PCC called	Treated/evaluated and released	Moderate effect	> 8 hours, <= 24 hours	Parenteral	Unknown		Not Reported	Not Reported	Not Reported	Not Reported	Not Reported	Not Reported	Not Reported	Not Reported	Not Reported	Not Reported	Not Reported	Not Reported	Not Reported	Not Reported	Not Reported	Not Reported	Not Reported	Not Reported	Not Reported	Not Reported	Not Reported	Not Reported	Not Reported	Not Reported	Not Reported	Not Reported	Not Reported
2017	3	2017 Q3	Liquid	4.2	IU / units	exact	Liraglutide	54	50s	Female	Acute		Unintentional - Therapeutic error	Own residence	Own residence	Managed on site (non health care facility)	No HCF care needed	No effect		Ingestion	WrongDose		Not Reported	Not Reported	Not Reported	Not Reported	Not Reported	Not Reported	Not Reported	Not Reported	Not Reported	Not Reported	Not Reported	Not Reported	Not Reported	Not Reported	Not Reported	Not Reported	Not Reported	Not Reported	Not Reported	Not Reported	Not Reported	Not Reported	Not Reported	Not Reported	Not Reported	Not Reported	Not Reported
2017	3	2017 Q3	Liquid	1.8	mg	maximum possible	Liraglutide	44	40s	Female	Acute		Unintentional - Therapeutic error	Own residence	Own residence	Managed on site (non health care facility)	No HCF care needed	Minor effect		Parenteral	Other		Not Reported	Not Reported	Not Reported	Not Reported	Not Reported	Not Reported	Not Reported	Not Reported	Not Reported	Not Reported	Not Reported	Not Reported	Not Reported	Not Reported	Not Reported	Not Reported	Not Reported	Not Reported	Not Reported	Not Reported	Not Reported	Not Reported	Not Reported	Not Reported	Not Reported	Not Reported	Not Reported
2017	3	2017 Q3	Liquid	2.4	mg	exact	Liraglutide		Unknown adult (>=20 yrs)	Female	Acute-on-chronic	unknown	Unintentional - Therapeutic error	Own residence	Own residence	Managed on site (non health care facility)	No HCF care needed	No effect		Dermal	WrongDose		Not Reported	Not Reported	Not Reported	Not Reported	Not Reported	Not Reported	Not Reported	Not Reported	Not Reported	Not Reported	Not Reported	Not Reported	Not Reported	Not Reported	Not Reported	Not Reported	Not Reported	Not Reported	Not Reported	Not Reported	Not Reported	Not Reported	Not Reported	Not Reported	Not Reported	Not Reported	Not Reported
2017	3	2017 Q3	Liquid	1	each (e.g. bites / stings)	exact	Dulaglutide	45	40s	Female	Acute		Adverse reaction - Drug	Own residence	Own residence	Managed on site (non health care facility)	No HCF care needed	Moderate effect	<= 2 hours	Parenteral	Unknown		Not Reported	Not Reported	Not Reported	Not Reported	Not Reported	Not Reported	Not Reported	Not Reported	Related	Not Reported	Not Reported	Not Reported	Not Reported	Not Reported	Not Reported	Not Reported	Not Reported	Not Reported	Not Reported	Not Reported	Not Reported	Not Reported	Not Reported	Not Reported	Not Reported	Unknown If Related	Not Reported
2017	3	2017 Q3	Liquid	1.5	mL	exact	Liraglutide	48	40s	Female	Acute-on-chronic	>3 mo	Unintentional - Therapeutic error	Own residence	Health care facility	Managed on site (non health care facility)	No HCF care needed	Minor effect		Parenteral	WrongDose		Not Reported	Not Reported	Not Reported	Not Reported	Not Reported	Not Reported	Not Reported	Not Reported	Not Reported	Not Reported	Not Reported	Not Reported	Not Reported	Not Reported	Not Reported	Not Reported	Not Reported	Not Reported	Not Reported	Not Reported	Not Reported	Not Reported	Not Reported	Not Reported	Not Reported	Not Reported	Not Reported
2017	3	2017 Q3	Liquid		Unknown		Albiglutide	39	30s	Male	Acute		Unintentional - General	Other	Health care facility	Patient already in (enroute to) HCF when PCC called	Treated/evaluated and released	Unable to follow, judged as a potentially toxic exposure		Ingestion	Unknown		Not Reported	Not Reported	Not Reported	Not Reported	Not Reported	Not Reported	Not Reported	Not Reported	Not Reported	Not Reported	Not Reported	Not Reported	Not Reported	Not Reported	Not Reported	Not Reported	Not Reported	Not Reported	Not Reported	Not Reported	Not Reported	Not Reported	Not Reported	Not Reported	Not Reported	Not Reported	Not Reported
2017	3	2017 Q3	Solid (tablets / capsules / caplets)	2	each (e.g. bites / stings)	maximum possible	Albiglutide		Unknown adult (>=20 yrs)	Male	Acute		Unintentional - Therapeutic error	Other residence	Own residence	Patient was referred by PCC to a HCF	Lost to F/U	Unable to follow, judged as a potentially toxic exposure		Ingestion	WrongDose		Not Reported	Not Reported	Not Reported	Not Reported	Not Reported	Not Reported	Not Reported	Not Reported	Not Reported	Not Reported	Not Reported	Not Reported	Not Reported	Not Reported	Not Reported	Not Reported	Not Reported	Not Reported	Not Reported	Not Reported	Not Reported	Not Reported	Not Reported	Not Reported	Not Reported	Not Reported	Not Reported
2017	3	2017 Q3	Liquid	1.2	mL	estimate	Liraglutide	62	60s	Female	Acute-on-chronic	>3 mo	Unintentional - Therapeutic error	Own residence	Own residence	Managed on site (non health care facility)	No HCF care needed	Minor effect	> 8 hours, <= 24 hours	Parenteral	WrongDose		Not Reported	Not Reported	Not Reported	Not Reported	Not Reported	Not Reported	Not Reported	Not Reported	Not Reported	Not Reported	Not Reported	Not Reported	Not Reported	Not Reported	Not Reported	Not Reported	Not Reported	Not Reported	Not Reported	Not Reported	Not Reported	Not Reported	Not Reported	Not Reported	Not Reported	Not Reported	Not Reported
2017	3	2017 Q3	Liquid	1	mL	exact	Dulaglutide	38	30s	Female	Acute		Unintentional - Therapeutic error	Own residence	Other	Managed on site (non health care facility)	No HCF care needed	Minor effect		Ingestion	WrongDose		Not Reported	Not Reported	Not Reported	Not Reported	Not Reported	Not Reported	Not Reported	Not Reported	Not Reported	Not Reported	Not Reported	Not Reported	Not Reported	Not Reported	Not Reported	Not Reported	Not Reported	Not Reported	Not Reported	Not Reported	Not Reported	Not Reported	Not Reported	Not Reported	Not Reported	Not Reported	Not Reported
2017	3	2017 Q3	Liquid	1.5	mg	exact	Dulaglutide	83	80s	Female	Acute-on-chronic	>24 hr <=1 week	Unintentional - Therapeutic error	Own residence	Own residence	Managed on site (non health care facility)	No HCF care needed	No effect		Ingestion,Parenteral	WrongDrug		Not Reported	Not Reported	Not Reported	Not Reported	Not Reported	Not Reported	Not Reported	Not Reported	Not Reported	Not Reported	Not Reported	Not Reported	Not Reported	Not Reported	Not Reported	Not Reported	Not Reported	Not Reported	Not Reported	Not Reported	Not Reported	Not Reported	Not Reported	Not Reported	Not Reported	Not Reported	Not Reported
2017	3	2017 Q3	Other	0.75	mg	exact	Dulaglutide	44	40s	Male	Acute-on-chronic	unknown	Unintentional - Therapeutic error	Own residence	Own residence	Managed on site (non health care facility)	No HCF care needed	No effect		Parenteral	WrongTime		Not Reported	Not Reported	Not Reported	Not Reported	Not Reported	Not Reported	Not Reported	Not Reported	Not Reported	Not Reported	Not Reported	Not Reported	Not Reported	Not Reported	Not Reported	Not Reported	Not Reported	Not Reported	Not Reported	Not Reported	Not Reported	Not Reported	Not Reported	Not Reported	Not Reported	Not Reported	Not Reported
2017	3	2017 Q3	Liquid		Unknown		Dulaglutide	29	20s	Male	Acute-on-chronic	>3 mo	Intentional - Misuse	Own residence	Own residence	Patient was referred by PCC to a HCF	Lost to F/U	Minor effect		Parenteral	Unknown		Not Reported	Not Reported	Not Reported	Not Reported	Not Reported	Not Reported	Not Reported	Not Reported	Not Reported	Not Reported	Not Reported	Not Reported	Not Reported	Not Reported	Not Reported	Not Reported	Not Reported	Related	Not Reported	Not Reported	Not Reported	Not Reported	Not Reported	Not Reported	Not Reported	Not Reported	Not Reported
2017	3	2017 Q3	Liquid	2	each (e.g. bites / stings)	estimate	Dulaglutide	69	60s	Male	Acute		Unintentional - Therapeutic error	Own residence	Own residence	Managed on site (non health care facility)	No HCF care needed	Minor effect		Parenteral	WrongTime		Not Reported	Not Reported	Not Reported	Not Reported	Not Reported	Not Reported	Not Reported	Not Reported	Not Reported	Not Reported	Not Reported	Not Reported	Not Reported	Not Reported	Not Reported	Not Reported	Not Reported	Not Reported	Not Reported	Not Reported	Not Reported	Not Reported	Not Reported	Not Reported	Not Reported	Not Reported	Not Reported
2017	3	2017 Q3	Liquid		Unknown		Dulaglutide	61	60s	Female	Acute		Unintentional - Therapeutic error	Own residence	Own residence	Managed on site (non health care facility)	No HCF care needed	Minor effect		Parenteral	Other		Not Reported	Not Reported	Not Reported	Not Reported	Not Reported	Not Reported	Not Reported	Not Reported	Not Reported	Not Reported	Not Reported	Not Reported	Not Reported	Not Reported	Not Reported	Not Reported	Not Reported	Not Reported	Not Reported	Not Reported	Not Reported	Not Reported	Not Reported	Not Reported	Not Reported	Not Reported	Not Reported
2017	3	2017 Q3	Liquid	0.5	mL	exact	Dulaglutide	48	40s	Female	Acute		Unintentional - Therapeutic error	Own residence	Other	Managed on site (non health care facility)	No HCF care needed	Minor effect	unknown	Parenteral	WrongRoute		Not Reported	Not Reported	Not Reported	Not Reported	Not Reported	Not Reported	Not Reported	Not Reported	Not Reported	Not Reported	Not Reported	Not Reported	Not Reported	Not Reported	Not Reported	Not Reported	Not Reported	Not Reported	Not Reported	Not Reported	Not Reported	Not Reported	Not Reported	Not Reported	Not Reported	Not Reported	Not Reported
2017	3	2017 Q3	Liquid	2.4	mg	exact	Liraglutide	52	50s	Female	Acute-on-chronic	>1 mo <=3 mo	Unintentional - Therapeutic error	Own residence	Own residence	Managed on site (non health care facility)	No HCF care needed	No effect		Parenteral	WrongTime		Not Reported	Not Reported	Not Reported	Not Reported	Not Reported	Not Reported	Not Reported	Not Reported	Not Reported	Not Reported	Not Reported	Not Reported	Not Reported	Not Reported	Not Reported	Not Reported	Not Reported	Not Reported	Not Reported	Not Reported	Not Reported	Not Reported	Not Reported	Not Reported	Not Reported	Not Reported	Not Reported
2017	3	2017 Q3	Cream / lotion / gel	0.5	mL	estimate	Dulaglutide	49	40s	Male	Acute		Unintentional - Misuse	Own residence	Own residence	Managed on site (non health care facility)	No HCF care needed	Minor effect		Parenteral	Unknown		Not Reported	Not Reported	Not Reported	Not Reported	Not Reported	Not Reported	Not Reported	Not Reported	Not Reported	Not Reported	Not Reported	Not Reported	Not Reported	Not Reported	Not Reported	Not Reported	Not Reported	Not Reported	Not Reported	Not Reported	Not Reported	Not Reported	Not Reported	Not Reported	Not Reported	Not Reported	Not Reported
2017	3	2017 Q3	Liquid	35	IU / units	exact	Liraglutide		Unknown adult (>=20 yrs)	Female	Acute		Unintentional - Therapeutic error	Own residence	Own residence	Managed on site (non health care facility)	No HCF care needed	No effect		Dermal	WrongDrug		Not Reported	Not Reported	Not Reported	Not Reported	Not Reported	Not Reported	Not Reported	Not Reported	Not Reported	Not Reported	Not Reported	Not Reported	Not Reported	Not Reported	Not Reported	Not Reported	Not Reported	Not Reported	Not Reported	Not Reported	Not Reported	Not Reported	Not Reported	Not Reported	Not Reported	Not Reported	Not Reported
2017	3	2017 Q3	Liquid	1.8	mL	estimate	Liraglutide	77	70s	Female	Acute-on-chronic	unknown	Unintentional - Therapeutic error	Own residence	Own residence	Patient already in (enroute to) HCF when PCC called	Lost to F/U	Unable to follow, judged as a potentially toxic exposure		Parenteral	WrongDose		Not Reported	Not Reported	Not Reported	Not Reported	Not Reported	Not Reported	Not Reported	Not Reported	Not Reported	Not Reported	Not Reported	Not Reported	Not Reported	Not Reported	Not Reported	Not Reported	Not Reported	Not Reported	Not Reported	Not Reported	Not Reported	Not Reported	Not Reported	Not Reported	Not Reported	Not Reported	Not Reported
2017	3	2017 Q3	Liquid	3.6	mg	estimate	Liraglutide	70	70s	Male	Acute-on-chronic	>3 mo	Unintentional - Therapeutic error	Own residence	Own residence	Managed on site (non health care facility)	No HCF care needed	Minor effect		Parenteral	WrongDose		Not Reported	Not Reported	Not Reported	Not Reported	Not Reported	Not Reported	Not Reported	Not Reported	Not Reported	Not Reported	Not Reported	Not Reported	Not Reported	Not Reported	Not Reported	Not Reported	Not Reported	Not Reported	Not Reported	Not Reported	Not Reported	Not Reported	Not Reported	Not Reported	Not Reported	Not Reported	Not Reported
2017	3	2017 Q3	Liquid	1.5	mg	exact	Dulaglutide	51	50s	Female	Acute-on-chronic	>3 mo	Unintentional - Therapeutic error	Own residence	Own residence	Managed on site (non health care facility)	No HCF care needed	No effect		Parenteral	WrongTime		Not Reported	Not Reported	Not Reported	Not Reported	Not Reported	Not Reported	Not Reported	Not Reported	Not Reported	Not Reported	Not Reported	Not Reported	Not Reported	Not Reported	Not Reported	Not Reported	Not Reported	Not Reported	Not Reported	Not Reported	Not Reported	Not Reported	Not Reported	Not Reported	Not Reported	Not Reported	Not Reported
2017	3	2017 Q3	Liquid	1.6	mL	exact	Liraglutide	59	50s	Female	Acute-on-chronic	>3 mo	Unintentional - Therapeutic error	Own residence	Own residence	Managed on site (non health care facility)	No HCF care needed	Minor effect	> 8 hours, <= 24 hours	Parenteral	WrongDrug		Not Reported	Not Reported	Not Reported	Not Reported	Not Reported	Not Reported	Not Reported	Not Reported	Not Reported	Not Reported	Not Reported	Not Reported	Not Reported	Not Reported	Not Reported	Not Reported	Not Reported	Not Reported	Not Reported	Not Reported	Not Reported	Not Reported	Not Reported	Not Reported	Not Reported	Not Reported	Not Reported
2017	3	2017 Q3	Liquid	1.2	mL	exact	Liraglutide	57	50s	Female	Acute		Adverse reaction - Drug	Own residence	Health care facility	Patient already in (enroute to) HCF when PCC called	Treated/evaluated and released	Moderate effect	> 8 hours, <= 24 hours	Inhalation/nasal	Unknown		Not Reported	Not Reported	Not Reported	Not Reported	Not Reported	Not Reported	Not Reported	Not Reported	Not Reported	Not Reported	Not Reported	Not Reported	Not Reported	Not Reported	Not Reported	Not Reported	Not Reported	Not Reported	Not Reported	Not Reported	Not Reported	Not Reported	Not Reported	Not Reported	Not Reported	Not Reported	Not Reported
2017	3	2017 Q3	Liquid	50	mg	exact	Liraglutide	65	60s	Female	Acute-on-chronic	unknown	Unintentional - Therapeutic error	Own residence	Health care facility	Patient already in (enroute to) HCF when PCC called	Treated/evaluated and released	No effect		Ingestion	Other		Not Reported	Not Reported	Not Reported	Not Reported	Not Reported	Not Reported	Not Related	Not Reported	Not Reported	Not Reported	Not Reported	Not Reported	Not Reported	Not Reported	Not Reported	Not Reported	Not Reported	Not Reported	Not Reported	Not Reported	Not Reported	Not Reported	Not Reported	Not Reported	Not Reported	Not Reported	Not Reported
2017	3	2017 Q3	Liquid	3.6	mg	maximum possible	Liraglutide	58	50s	Female	Acute-on-chronic	>3 mo	Unintentional - Therapeutic error	Own residence	Own residence	Managed on site (non health care facility)	No HCF care needed	No effect		Parenteral	WrongDose		Not Reported	Not Reported	Not Reported	Not Reported	Not Reported	Not Reported	Not Reported	Not Reported	Not Reported	Not Reported	Not Reported	Not Reported	Not Reported	Not Reported	Not Reported	Not Reported	Not Reported	Not Reported	Not Reported	Not Reported	Not Reported	Not Reported	Not Reported	Not Reported	Not Reported	Not Reported	Not Reported
2017	3	2017 Q3	Liquid	3.6	mg	exact	Liraglutide	69	60s	Male	Acute-on-chronic	>3 mo	Unintentional - Therapeutic error	Own residence	Own residence	Managed on site (non health care facility)	No HCF care needed	Minor effect		Parenteral	WrongDose		Not Reported	Not Reported	Not Reported	Not Reported	Not Reported	Not Reported	Not Reported	Not Reported	Not Reported	Not Reported	Not Reported	Not Reported	Not Reported	Not Reported	Not Reported	Not Reported	Not Reported	Not Reported	Not Reported	Not Reported	Not Reported	Not Reported	Not Reported	Not Reported	Not Reported	Not Reported	Not Reported
2017	3	2017 Q3	Liquid	3	mg	exact	Dulaglutide	40	40s	Male	Acute-on-chronic	>3 mo	Unintentional - Therapeutic error	Other residence	Other residence	Patient was referred by PCC to a HCF	Lost to F/U	Unable to follow, judged as a potentially toxic exposure		Parenteral	WrongDose		Not Reported	Not Reported	Not Reported	Not Reported	Not Reported	Not Reported	Not Reported	Not Reported	Not Reported	Not Reported	Not Reported	Not Reported	Not Reported	Not Reported	Not Reported	Not Reported	Not Reported	Related	Not Reported	Not Reported	Not Reported	Not Reported	Not Reported	Not Reported	Not Reported	Not Reported	Not Reported
2017	3	2017 Q3	Liquid	3	mL	maximum possible	Liraglutide	39	30s	Male	Acute		Unintentional - Therapeutic error	Other residence	Health care facility	Patient already in (enroute to) HCF when PCC called	Admitted to noncritical care unit	Minor effect	> 2 hours, <= 8 hours	Ingestion	Multiple Errors		Not Reported	Not Reported	Not Reported	Not Reported	Not Reported	Not Reported	Not Reported	Not Reported	Not Reported	Not Reported	Not Reported	Not Reported	Not Reported	Not Reported	Not Reported	Not Reported	Not Reported	Not Reported	Not Reported	Not Reported	Not Reported	Not Reported	Not Reported	Not Reported	Not Reported	Not Reported	Not Reported
2017	3	2017 Q3	Liquid	0.75	mg	exact	Dulaglutide	66	60s	Female	Acute-on-chronic	>24 hr <=1 week	Unintentional - Therapeutic error	Own residence	Own residence	Patient was referred by PCC to a HCF	Treated/evaluated and released	No effect		Parenteral	Other		Not Reported	Not Reported	Not Reported	Not Reported	Not Reported	Not Reported	Not Reported	Not Reported	Not Reported	Not Reported	Not Reported	Not Reported	Not Reported	Not Reported	Not Reported	Not Reported	Not Reported	Not Reported	Not Reported	Not Reported	Not Reported	Not Reported	Not Reported	Not Reported	Not Reported	Not Reported	Not Reported
2017	3	2017 Q3	Liquid		Unknown		Dulaglutide	64	60s	Male	Chronic	>3 mo	Adverse reaction - Drug	Own residence	Own residence	Unknown	No HCF care needed	Minor effect		Parenteral	Unknown		Not Reported	Not Reported	Not Reported	Not Reported	Not Reported	Not Reported	Not Reported	Not Reported	Not Reported	Not Reported	Not Reported	Not Reported	Not Reported	Not Reported	Not Reported	Not Reported	Not Reported	Not Reported	Not Reported	Not Reported	Not Reported	Not Reported	Not Reported	Not Reported	Not Reported	Not Reported	Not Reported
2017	3	2017 Q3	Liquid	0.75	mg	estimate	Dulaglutide		Unknown adult (>=20 yrs)	Female	Acute-on-chronic	>3 mo	Unintentional - Therapeutic error	Own residence	Own residence	Managed on site (non health care facility)	No HCF care needed	Minor effect		Ingestion	WrongTime		Not Reported	Not Reported	Not Reported	Not Reported	Not Reported	Not Reported	Not Reported	Not Reported	Not Reported	Not Reported	Not Reported	Not Reported	Not Reported	Not Reported	Not Reported	Not Reported	Not Reported	Not Reported	Not Reported	Not Reported	Not Reported	Not Reported	Not Reported	Not Reported	Not Reported	Not Reported	Not Reported
2017	3	2017 Q3	Liquid	1.5	mg	exact	Dulaglutide		50s	Female	Acute-on-chronic	>3 mo	Unintentional - Therapeutic error	Own residence	Own residence	Managed on site (non health care facility)	No HCF care needed	Minor effect		Parenteral	WrongTime		Not Reported	Not Reported	Not Reported	Not Reported	Not Reported	Not Reported	Not Reported	Not Reported	Not Reported	Not Reported	Not Reported	Not Reported	Not Reported	Not Reported	Not Reported	Not Reported	Not Reported	Not Reported	Not Reported	Not Reported	Not Reported	Not Reported	Not Reported	Unknown If Related	Not Reported	Not Reported	Not Reported
2017	3	2017 Q3	Solid (tablets / capsules / caplets)	6	mg	estimate	Liraglutide	46	40s	Male	Acute		Unintentional - Therapeutic error	Own residence	Health care facility	Patient already in (enroute to) HCF when PCC called	Treated/evaluated and released	Moderate effect	> 2 hours, <= 8 hours	Ingestion	WrongDose	Unknown If therapy Provided	Related	Not Reported	Not Reported	Not Reported	Not Reported	Not Reported	Not Reported	Not Reported	Not Reported	Not Reported	Not Reported	Not Reported	Not Reported	Not Reported	Not Reported	Not Reported	Not Reported	Not Reported	Not Reported	Not Reported	Not Reported	Not Reported	Not Reported	Not Reported	Not Reported	Not Reported	Not Reported
2017	3	2017 Q3	Liquid	1.8	mL	exact	Liraglutide	50	50s	Female	Acute		Unintentional - General	Own residence	Other	Managed on site (non health care facility)	No HCF care needed	Minor effect		Ingestion	Unknown		Not Reported	Not Reported	Not Reported	Not Reported	Not Reported	Not Reported	Not Reported	Not Reported	Not Reported	Not Reported	Not Reported	Not Reported	Not Reported	Not Reported	Not Reported	Not Reported	Not Reported	Not Reported	Not Reported	Not Reported	Not Reported	Not Reported	Not Reported	Not Reported	Not Reported	Not Reported	Not Reported
2017	4	2017 Q4	Solid (tablets / capsules / caplets)	3.6	mg	exact	Liraglutide	69	60s	Female	Acute		Unintentional - Therapeutic error	Own residence	Health care facility	Patient already in (enroute to) HCF when PCC called	Treated/evaluated and released	No effect		Parenteral	WrongDose		Not Reported	Not Reported	Not Reported	Not Reported	Not Reported	Not Reported	Not Reported	Not Reported	Not Reported	Not Reported	Not Reported	Not Reported	Not Reported	Not Reported	Not Reported	Not Reported	Not Reported	Not Reported	Not Reported	Not Reported	Not Reported	Not Reported	Not Reported	Not Reported	Not Reported	Not Reported	Not Reported
2017	4	2017 Q4	Liquid		Unknown	estimate	Liraglutide		Unknown adult (>=20 yrs)	Female	Acute-on-chronic	>3 mo	Unintentional - Therapeutic error	Own residence	Own residence	Managed on site (non health care facility)	No HCF care needed	Unable to follow, judged as a potentially toxic exposure		Parenteral	WrongDose		Not Reported	Not Reported	Not Reported	Not Reported	Not Reported	Not Reported	Not Reported	Not Reported	Not Reported	Not Reported	Not Reported	Not Reported	Not Reported	Not Reported	Not Reported	Not Reported	Not Reported	Not Reported	Not Reported	Not Reported	Not Reported	Not Reported	Not Reported	Not Reported	Not Reported	Not Reported	Not Reported
2017	4	2017 Q4	Liquid	1	each (e.g. bites / stings)	estimate	Liraglutide	69	60s	Female	Acute		Unintentional - Therapeutic error	Own residence	Own residence	Managed on site (non health care facility)	No HCF care needed	Minor effect		Parenteral	Multiple Errors		Not Reported	Not Reported	Not Reported	Not Reported	Not Reported	Not Reported	Not Reported	Not Reported	Not Reported	Not Reported	Not Reported	Not Reported	Not Reported	Not Reported	Not Reported	Not Reported	Not Reported	Not Reported	Not Reported	Not Reported	Not Reported	Not Reported	Not Reported	Not Reported	Not Reported	Not Reported	Not Reported
2017	4	2017 Q4	Liquid	1.8	mg	estimate	Liraglutide	63	60s	Female	Acute		Unintentional - Therapeutic error	Own residence	Health care facility	Patient already in (enroute to) HCF when PCC called	Treated/evaluated and released	Minor effect		Parenteral	WrongDrug		Not Reported	Not Reported	Not Reported	Not Reported	Not Reported	Not Reported	Not Reported	Not Reported	Not Reported	Not Reported	Not Reported	Not Reported	Not Reported	Not Reported	Not Reported	Not Reported	Not Reported	Not Reported	Not Reported	Not Reported	Not Reported	Not Reported	Not Reported	Not Reported	Not Reported	Not Reported	Not Reported
2017	4	2017 Q4	Liquid	0.75	mg	exact	Dulaglutide	58	50s	Male	Acute-on-chronic	>3 mo	Unintentional - Therapeutic error	Own residence	Own residence	Managed on site (non health care facility)	No HCF care needed	Minor effect		Parenteral	WrongTime		Not Reported	Not Reported	Not Reported	Not Reported	Not Reported	Not Reported	Not Reported	Not Reported	Not Reported	Not Reported	Not Reported	Not Reported	Not Reported	Not Reported	Not Reported	Not Reported	Not Reported	Not Reported	Not Reported	Not Reported	Not Reported	Not Reported	Not Reported	Not Reported	Not Reported	Not Reported	Not Reported
2017	4	2017 Q4	Unknown		Unknown		Liraglutide	61	60s	Female	Acute		Unintentional - Therapeutic error	Own residence	Health care facility	Managed on site (non health care facility)	No HCF care needed	Minor effect		Parenteral	WrongDose		Not Reported	Not Reported	Not Reported	Not Reported	Not Reported	Not Reported	Not Reported	Not Reported	Not Reported	Not Reported	Not Reported	Not Reported	Not Reported	Not Reported	Not Reported	Not Reported	Not Reported	Not Reported	Not Reported	Not Reported	Not Reported	Not Reported	Not Reported	Not Reported	Not Reported	Not Reported	Not Reported
2017	4	2017 Q4	Other	2	each (e.g. bites / stings)	estimate	Liraglutide	61	60s	Female	Acute-on-chronic	>3 mo	Unintentional - Therapeutic error	Own residence	Own residence	Managed on site (non health care facility)	No HCF care needed	No effect		Ingestion	WrongDose		Not Reported	Not Reported	Not Reported	Not Reported	Not Reported	Not Reported	Not Reported	Not Reported	Not Reported	Not Reported	Not Reported	Not Reported	Not Reported	Not Reported	Not Reported	Not Reported	Not Reported	Not Reported	Not Reported	Not Reported	Not Reported	Not Reported	Not Reported	Not Reported	Not Reported	Not Reported	Not Reported
2017	4	2017 Q4	Liquid	1.2	mg	exact	Liraglutide		Unknown adult (>=20 yrs)	Female	Acute		Unintentional - Therapeutic error	Own residence	Own residence	Managed on site (non health care facility)	No HCF care needed	Minor effect		Parenteral	WrongDose		Not Reported	Not Reported	Not Reported	Not Reported	Not Reported	Not Reported	Not Reported	Not Reported	Not Reported	Not Reported	Not Reported	Not Reported	Not Reported	Not Reported	Not Reported	Not Reported	Not Reported	Not Reported	Not Reported	Not Reported	Not Reported	Not Reported	Not Reported	Not Reported	Not Reported	Not Reported	Not Reported
2017	4	2017 Q4	Liquid	300	IU / units	estimate	Exenatide	45	40s	Female	Acute		Unintentional - Therapeutic error	Own residence	Health care facility	Patient already in (enroute to) HCF when PCC called	Admitted to noncritical care unit	Moderate effect	> 8 hours, <= 24 hours	Parenteral	WrongDose		Not Reported	Not Reported	Not Reported	Not Reported	Not Reported	Not Reported	Not Reported	Not Reported	Not Reported	Not Reported	Not Reported	Not Reported	Not Reported	Not Reported	Not Reported	Not Reported	Not Reported	Not Reported	Not Reported	Not Reported	Not Reported	Not Reported	Not Reported	Not Reported	Not Reported	Not Reported	Not Reported
2017	4	2017 Q4	Liquid	2.25	mg	estimate	Dulaglutide	68	60s	Male	Acute		Unintentional - Therapeutic error	Own residence	Own residence	Managed on site (non health care facility)	No HCF care needed	Minor effect		Parenteral	WrongDose		Not Reported	Not Reported	Not Reported	Not Reported	Not Reported	Not Reported	Not Reported	Not Reported	Not Reported	Not Reported	Not Reported	Not Reported	Not Reported	Not Reported	Not Reported	Not Reported	Not Reported	Not Reported	Not Reported	Not Reported	Not Reported	Not Reported	Not Reported	Not Reported	Not Reported	Not Reported	Not Reported
2017	4	2017 Q4	Liquid	38	IU / units	exact	Liraglutide	70	70s	Female	Acute		Unintentional - Therapeutic error	Own residence	Own residence	Patient was referred by PCC to a HCF	Treated/evaluated and released	No effect		Parenteral	WrongDose		Not Reported	Not Reported	Not Reported	Not Reported	Not Reported	Not Reported	Not Reported	Not Reported	Not Reported	Not Reported	Not Reported	Not Reported	Not Reported	Not Reported	Not Reported	Not Reported	Not Reported	Not Reported	Not Reported	Not Reported	Not Reported	Not Reported	Not Reported	Not Reported	Not Reported	Not Reported	Not Reported
2017	4	2017 Q4	Liquid	1.5	mg	exact	GLP-1 RA NOS	67	60s	Male	Acute		Unintentional - Therapeutic error	Own residence	Own residence	Managed on site (non health care facility)	No HCF care needed	Minor effect		Dermal	WrongDose		Not Reported	Not Reported	Not Reported	Not Reported	Not Reported	Not Reported	Not Reported	Not Reported	Not Reported	Not Reported	Not Reported	Not Reported	Not Reported	Not Reported	Not Reported	Not Reported	Not Reported	Not Reported	Not Reported	Not Reported	Not Reported	Not Reported	Not Reported	Not Reported	Not Reported	Not Reported	Not Reported
2017	4	2017 Q4	Unknown	1.8	mg	estimate	Liraglutide	69	60s	Male	Acute		Unintentional - Therapeutic error	Own residence	Health care facility	Patient was referred by PCC to a HCF	Lost to F/U	Minor effect		Ingestion	WrongDose		Not Reported	Not Reported	Not Reported	Not Reported	Not Reported	Not Reported	Not Reported	Not Reported	Not Reported	Not Reported	Not Reported	Not Reported	Not Reported	Not Reported	Not Reported	Not Reported	Not Reported	Not Reported	Not Reported	Not Reported	Not Reported	Not Reported	Not Reported	Not Reported	Not Reported	Not Reported	Not Reported
2017	4	2017 Q4	Liquid	1.5	mL	exact	Dulaglutide	61	60s	Female	Acute		Unintentional - Therapeutic error	Own residence	Own residence	Managed on site (non health care facility)	No HCF care needed	Minor effect		Ingestion	Other		Not Reported	Not Reported	Not Reported	Not Reported	Not Reported	Not Reported	Not Reported	Not Reported	Not Reported	Not Reported	Not Reported	Not Reported	Not Reported	Not Reported	Not Reported	Not Reported	Not Reported	Not Reported	Not Reported	Not Reported	Not Reported	Not Reported	Not Reported	Not Reported	Not Reported	Not Reported	Not Reported
2017	4	2017 Q4	Liquid	1	each (e.g. bites / stings)	exact	Dulaglutide	72	70s	Female	Acute		Unintentional - Therapeutic error	Own residence	Own residence	Managed on site (non health care facility)	No HCF care needed	No effect		Dermal	WrongDose		Not Reported	Not Reported	Not Reported	Not Reported	Not Reported	Not Reported	Not Reported	Not Reported	Not Reported	Not Reported	Not Reported	Not Reported	Not Reported	Not Reported	Not Reported	Not Reported	Not Reported	Not Reported	Not Reported	Not Reported	Not Reported	Not Reported	Not Reported	Not Reported	Not Reported	Not Reported	Not Reported
2017	4	2017 Q4	Liquid	3.6	IU / units	exact	Liraglutide	51	50s	Female	Acute-on-chronic	>1 mo <=3 mo	Unintentional - Therapeutic error	Own residence	Own residence	Managed on site (non health care facility)	No HCF care needed	Moderate effect	> 2 hours, <= 8 hours	Parenteral	WrongDose		Not Reported	Not Reported	Not Reported	Not Reported	Not Reported	Not Reported	Not Reported	Not Reported	Not Reported	Not Reported	Not Reported	Not Reported	Not Reported	Not Reported	Not Reported	Not Reported	Not Reported	Not Reported	Not Reported	Not Reported	Not Reported	Not Reported	Not Reported	Not Reported	Not Reported	Not Reported	Not Reported
2017	4	2017 Q4	Unknown		Unknown		Dulaglutide	77	70s	Female	Acute		Unintentional - General	Own residence	Own residence	Managed on site (non health care facility)	No HCF care needed	Minor effect		Parenteral	Unknown		Not Reported	Not Reported	Not Reported	Not Reported	Not Reported	Not Reported	Not Reported	Not Reported	Not Reported	Not Reported	Not Reported	Not Reported	Not Reported	Not Reported	Not Reported	Not Reported	Not Reported	Not Reported	Not Reported	Not Reported	Not Reported	Not Reported	Not Reported	Not Reported	Not Reported	Not Reported	Not Reported
2017	4	2017 Q4	Liquid	1.8	IU / units	exact	Liraglutide	31	30s	Female	Acute		Unintentional - Therapeutic error	Own residence	Own residence	Patient already in (enroute to) HCF when PCC called	Lost to F/U	Minor effect	unknown	Parenteral	WrongTime		Not Reported	Not Reported	Not Reported	Not Reported	Not Reported	Not Reported	Not Reported	Not Reported	Unknown If Related	Not Reported	Not Reported	Not Reported	Not Reported	Not Reported	Not Reported	Not Reported	Not Reported	Related	Not Reported	Not Reported	Not Reported	Not Reported	Not Reported	Not Reported	Not Reported	Not Reported	Not Reported
2017	4	2017 Q4	Liquid		Unknown	estimate	Exenatide	53	50s	Female	Chronic	unknown	Adverse reaction - Drug	Own residence	Health care facility	Patient already in (enroute to) HCF when PCC called	Admitted to noncritical care unit	Moderate effect	<= 2 hours	Parenteral	Unknown		Not Reported	Not Reported	Not Reported	Not Reported	Not Reported	Not Reported	Not Reported	Not Reported	Not Reported	Not Reported	Not Reported	Not Reported	Not Reported	Not Reported	Not Reported	Not Reported	Not Reported	Not Reported	Not Reported	Not Reported	Not Reported	Not Reported	Not Reported	Not Reported	Not Reported	Not Reported	Not Reported
2017	4	2017 Q4	Solid (tablets / capsules / caplets)	2	tabs / pills / capsules	estimate	Liraglutide	43	40s	Male	Acute-on-chronic	>3 mo	Unintentional - Therapeutic error	Own residence	Own residence	Patient was referred by PCC to a HCF	Lost to F/U	Unable to follow, judged as a potentially toxic exposure		Ingestion	Multiple Errors		Not Reported	Not Reported	Not Reported	Not Reported	Not Reported	Not Reported	Not Reported	Not Reported	Not Reported	Not Reported	Not Reported	Not Reported	Not Reported	Not Reported	Not Reported	Not Reported	Not Reported	Not Reported	Not Reported	Not Reported	Not Reported	Not Reported	Not Reported	Not Reported	Not Reported	Not Reported	Not Reported
2017	4	2017 Q4	Liquid	1.8	mL	exact	Liraglutide	73	70s	Female	Acute		Unintentional - Therapeutic error	Own residence	Other	Managed on site (non health care facility)	No HCF care needed	Minor effect		Parenteral	WrongDose		Not Reported	Not Reported	Not Reported	Not Reported	Not Reported	Not Reported	Not Reported	Not Reported	Not Reported	Not Reported	Not Reported	Not Reported	Not Reported	Not Reported	Not Reported	Not Reported	Not Reported	Not Reported	Not Reported	Not Reported	Not Reported	Not Reported	Not Reported	Not Reported	Not Reported	Not Reported	Not Reported
2017	4	2017 Q4	Other	1.8	mg	exact	Liraglutide	38	30s	Male	Acute		Unintentional - Therapeutic error	Unknown	Other residence	Patient was referred by PCC to a HCF	Treated/evaluated and released	Moderate effect	> 8 hours, <= 24 hours	Other	WrongDose		Not Reported	Not Reported	Not Reported	Not Reported	Not Reported	Not Reported	Not Reported	Not Reported	Not Reported	Not Reported	Not Reported	Not Reported	Not Reported	Not Reported	Not Reported	Not Reported	Not Reported	Not Reported	Not Reported	Not Reported	Not Reported	Not Reported	Not Reported	Not Reported	Not Reported	Related	Not Reported
2017	4	2017 Q4	Liquid		Unknown		Liraglutide	54	50s	Female	Acute		Intentional - Misuse	Own residence	Health care facility	Patient already in (enroute to) HCF when PCC called	Treated/evaluated and released	Minor effect	> 8 hours, <= 24 hours	Parenteral	Unknown		Not Reported	Not Reported	Not Reported	Not Reported	Not Reported	Not Reported	Not Reported	Not Reported	Not Reported	Not Reported	Not Reported	Not Reported	Not Reported	Not Reported	Not Reported	Not Reported	Not Reported	Not Reported	Not Reported	Not Reported	Not Reported	Not Reported	Not Reported	Not Reported	Not Reported	Unknown If Related	Not Reported
2017	4	2017 Q4	Liquid	2	each (e.g. bites / stings)	estimate	Exenatide		Unknown adult (>=20 yrs)	Female	Acute		Unintentional - Therapeutic error	Own residence	Own residence	Managed on site (non health care facility)	No HCF care needed	Minor effect		Parenteral	WrongDose		Not Reported	Not Reported	Not Reported	Not Reported	Not Reported	Not Reported	Not Reported	Not Reported	Not Reported	Not Reported	Not Reported	Not Reported	Not Reported	Not Reported	Not Reported	Not Reported	Not Reported	Not Reported	Not Reported	Not Reported	Not Reported	Not Reported	Not Reported	Not Reported	Not Reported	Not Reported	Not Reported
2017	4	2017 Q4	Liquid	3.6	mg	exact	Liraglutide	59	50s	Female	Acute-on-chronic	>3 mo	Unintentional - Therapeutic error	Own residence	Own residence	Managed on site (non health care facility)	No HCF care needed	Minor effect	> 2 hours, <= 8 hours	Parenteral	WrongDose		Not Reported	Not Reported	Not Reported	Not Reported	Not Reported	Not Reported	Not Reported	Not Reported	Not Reported	Not Reported	Not Reported	Not Reported	Not Reported	Not Reported	Not Reported	Not Reported	Not Reported	Not Reported	Not Reported	Not Reported	Not Reported	Not Reported	Not Reported	Not Reported	Not Reported	Not Reported	Not Reported
2017	4	2017 Q4	Unknown	1.5	mg	exact	Liraglutide		Unknown adult (>=20 yrs)	Male	Acute		Unintentional - Therapeutic error	Own residence	Own residence	Managed on site (non health care facility)	No HCF care needed	Minor effect		Parenteral	WrongDrug		Not Reported	Not Reported	Not Reported	Not Reported	Not Reported	Not Reported	Not Reported	Not Reported	Not Reported	Not Reported	Not Reported	Not Reported	Not Reported	Not Reported	Not Reported	Not Reported	Not Reported	Not Reported	Not Reported	Not Reported	Not Reported	Not Reported	Not Reported	Not Reported	Not Reported	Not Reported	Not Reported
2017	4	2017 Q4	Liquid	2.4	mL	exact	Liraglutide	78	70s	Female	Acute-on-chronic	>8 hr <=24 hr	Unintentional - Therapeutic error	Own residence	Health care facility	Patient already in (enroute to) HCF when PCC called	Treated/evaluated and released	No effect		Parenteral	WrongDose		Not Reported	Not Reported	Not Reported	Not Reported	Not Reported	Not Reported	Not Reported	Not Reported	Not Reported	Not Reported	Not Reported	Not Reported	Not Reported	Not Reported	Not Reported	Not Reported	Not Reported	Not Reported	Not Reported	Not Reported	Not Reported	Not Reported	Not Reported	Not Reported	Not Reported	Not Reported	Not Reported
2017	4	2017 Q4	Liquid	2	each (e.g. bites / stings)	exact	Dulaglutide	49	40s	Female	Acute		Unintentional - Therapeutic error	Own residence	Own residence	Managed on site (non health care facility)	No HCF care needed	No effect		Parenteral	WrongDose	Unknown If therapy Provided	Not Reported	Not Reported	Not Reported	Not Reported	Not Reported	Not Reported	Not Reported	Not Reported	Not Reported	Not Reported	Not Reported	Not Reported	Not Reported	Not Reported	Not Reported	Not Reported	Not Reported	Not Reported	Not Reported	Not Reported	Not Reported	Not Reported	Not Reported	Not Reported	Not Reported	Not Reported	Not Reported
2017	4	2017 Q4	Liquid	3	mg	exact	Dulaglutide	64	60s	Female	Acute-on-chronic	unknown	Unintentional - Therapeutic error	Own residence	Health care facility	Managed on site (non health care facility)	No HCF care needed	Minor effect		Parenteral	WrongDose		Not Reported	Not Reported	Not Reported	Not Reported	Not Reported	Not Reported	Not Reported	Not Reported	Not Reported	Not Reported	Not Reported	Not Reported	Not Reported	Not Reported	Not Reported	Not Reported	Not Reported	Not Reported	Not Reported	Not Reported	Not Reported	Not Reported	Not Reported	Not Reported	Not Reported	Not Reported	Not Reported
2017	4	2017 Q4	Liquid		Unknown		Exenatide	75	70s	Female	Acute		Unintentional - Therapeutic error	Own residence	Own residence	Managed on site (non health care facility)	No HCF care needed	No effect		Parenteral	WrongDose		Not Reported	Not Reported	Not Reported	Not Reported	Not Reported	Not Reported	Not Reported	Not Reported	Not Reported	Not Reported	Not Reported	Not Reported	Not Reported	Not Reported	Not Reported	Not Reported	Not Reported	Not Reported	Not Reported	Not Reported	Not Reported	Not Reported	Not Reported	Not Reported	Not Reported	Not Reported	Not Reported
2017	4	2017 Q4	Liquid		Unknown		Liraglutide		Unknown adult (>=20 yrs)	Male	Chronic	>1 week <=1 mo	Adverse reaction - Drug	Own residence	Own residence	Managed on site (non health care facility)	No HCF care needed	Minor effect	unknown	Other	Unknown		Not Reported	Not Reported	Not Reported	Not Reported	Not Reported	Not Reported	Not Reported	Not Reported	Not Reported	Not Reported	Not Reported	Not Reported	Not Reported	Not Reported	Not Reported	Not Reported	Related	Not Reported	Not Reported	Not Reported	Not Reported	Not Reported	Not Reported	Not Reported	Not Reported	Not Reported	Not Reported
2017	4	2017 Q4	Liquid		Unknown		Dulaglutide	69	60s	Female	Chronic	>1 mo <=3 mo	Unintentional - Therapeutic error	Own residence	Own residence	Managed on site (non health care facility)	No HCF care needed	Minor effect	<= 2 hours	Parenteral	WrongDose		Not Reported	Not Reported	Not Reported	Not Reported	Not Reported	Not Reported	Not Reported	Not Reported	Not Reported	Not Reported	Not Reported	Not Reported	Not Reported	Not Reported	Not Reported	Not Reported	Not Reported	Not Reported	Not Reported	Not Reported	Not Reported	Not Reported	Not Reported	Not Reported	Not Reported	Not Reported	Not Reported
2017	4	2017 Q4	Liquid	50	mg	exact	Albiglutide	49	40s	Female	Acute-on-chronic	>3 mo	Unintentional - Therapeutic error	Own residence	Own residence	Managed on site (non health care facility)	No HCF care needed	Minor effect		Parenteral	Other		Not Reported	Not Reported	Not Reported	Not Reported	Not Reported	Not Reported	Not Reported	Not Reported	Not Reported	Not Reported	Not Reported	Not Reported	Not Reported	Not Reported	Not Reported	Not Reported	Not Reported	Not Reported	Not Reported	Not Reported	Not Reported	Not Reported	Not Reported	Not Reported	Not Reported	Not Reported	Not Reported
2017	4	2017 Q4	Liquid	3	mL	estimate	Liraglutide		Unknown adult (>=20 yrs)	Female	Acute		Intentional - Misuse	Own residence	Other	Patient already in (enroute to) HCF when PCC called	Lost to F/U	Moderate effect	unknown	Parenteral	Unknown		Not Reported	Not Reported	Not Reported	Not Reported	Not Reported	Not Reported	Not Reported	Not Reported	Not Reported	Not Reported	Not Reported	Not Reported	Not Reported	Not Reported	Not Reported	Not Reported	Not Reported	Not Reported	Not Reported	Not Reported	Not Reported	Not Reported	Not Reported	Not Reported	Not Reported	Not Reported	Not Reported
2017	4	2017 Q4	Liquid	3	mg	exact	Liraglutide	47	40s	Female	Acute		Unintentional - Therapeutic error	Own residence	Health care facility	Patient already in (enroute to) HCF when PCC called	Treated/evaluated and released	Minor effect	> 8 hours, <= 24 hours	Parenteral	WrongDose		Related	Not Reported	Not Reported	Not Reported	Not Reported	Not Reported	Not Reported	Not Reported	Not Reported	Not Reported	Not Reported	Not Reported	Not Reported	Not Reported	Not Reported	Not Reported	Not Reported	Not Reported	Not Reported	Not Reported	Not Reported	Not Reported	Not Reported	Not Reported	Not Reported	Not Reported	Not Reported
2017	4	2017 Q4	Liquid	1.25	mL	estimate	Liraglutide		30s	Female	Chronic	>3 mo	Unintentional - Therapeutic error	Own residence	Own residence	Managed on site (non health care facility)	No HCF care needed	Minor effect		Other	Other		Not Reported	Not Reported	Not Reported	Not Reported	Not Reported	Not Reported	Not Reported	Not Reported	Not Reported	Not Reported	Not Reported	Not Reported	Not Reported	Not Reported	Not Reported	Not Reported	Not Reported	Not Reported	Not Reported	Not Reported	Not Reported	Not Reported	Not Reported	Not Reported	Not Reported	Not Reported	Not Reported
2017	4	2017 Q4	Liquid	0.5	mL	exact	Liraglutide	32	30s	Female	Acute-on-chronic	>3 mo	Unintentional - Therapeutic error	Own residence	Own residence	Managed on site (non health care facility)	No HCF care needed	No effect		Parenteral	WrongDrug		Not Reported	Not Reported	Not Reported	Not Reported	Not Reported	Not Reported	Not Reported	Not Reported	Not Reported	Not Reported	Not Reported	Not Reported	Not Reported	Not Reported	Not Reported	Not Reported	Not Reported	Not Reported	Not Reported	Not Reported	Not Reported	Not Reported	Not Reported	Not Reported	Not Reported	Not Reported	Not Reported
2017	4	2017 Q4	Liquid	2.4	IU / units	exact	Liraglutide	74	70s	Male	Acute		Unintentional - Therapeutic error	Own residence	Own residence	Managed on site (non health care facility)	No HCF care needed	Minor effect		Parenteral	WrongDose		Not Reported	Not Reported	Not Reported	Not Reported	Not Reported	Not Reported	Not Reported	Not Reported	Not Reported	Not Reported	Not Reported	Not Reported	Not Reported	Not Reported	Not Reported	Not Reported	Not Reported	Not Reported	Not Reported	Not Reported	Not Reported	Not Reported	Not Reported	Not Reported	Not Reported	Not Reported	Not Reported
2017	4	2017 Q4	Other	2	each (e.g. bites / stings)	estimate	Dulaglutide	76	70s	Female	Acute		Unintentional - Therapeutic error	Own residence	Own residence	Managed on site (non health care facility)	No HCF care needed	Minor effect		Parenteral	Multiple Errors		Not Reported	Not Reported	Not Reported	Not Reported	Not Reported	Not Reported	Not Reported	Not Reported	Not Reported	Not Reported	Not Reported	Not Reported	Not Reported	Not Reported	Not Reported	Not Reported	Not Reported	Not Reported	Not Reported	Not Reported	Not Reported	Not Reported	Not Reported	Not Reported	Not Reported	Not Reported	Not Reported
2017	4	2017 Q4	Liquid	1.8	mg	exact	Liraglutide	47	40s	Female	Acute-on-chronic	unknown	Unintentional - Therapeutic error	Own residence	Own residence	Managed on site (non health care facility)	No HCF care needed	Minor effect		Parenteral	WrongDose		Not Reported	Not Reported	Not Reported	Not Reported	Not Reported	Not Reported	Not Reported	Not Reported	Not Reported	Not Reported	Not Reported	Not Reported	Not Reported	Not Reported	Not Reported	Not Reported	Not Reported	Not Reported	Not Reported	Not Reported	Not Reported	Not Reported	Not Reported	Not Reported	Not Reported	Not Reported	Not Reported
2017	4	2017 Q4	Liquid	1.2	mg	exact	GLP-1 RA NOS	28	20s	Female	Acute-on-chronic	>3 mo	Unintentional - Therapeutic error	Own residence	Own residence	Managed on site (non health care facility)	No HCF care needed	No effect		Parenteral	Multiple Errors		Not Reported	Not Reported	Not Reported	Not Reported	Not Reported	Not Reported	Not Reported	Not Reported	Not Reported	Not Reported	Not Reported	Not Reported	Not Reported	Not Reported	Not Reported	Not Reported	Not Reported	Not Reported	Not Reported	Not Reported	Not Reported	Not Reported	Not Reported	Not Reported	Not Reported	Not Reported	Not Reported
2017	4	2017 Q4	Liquid	1.2	IU / units	exact	Liraglutide	27	20s	Male	Acute		Unintentional - Therapeutic error	Own residence	Other	Patient was referred by PCC to a HCF	Treated/evaluated and released	No effect		Parenteral	WrongDose		Not Reported	Not Reported	Not Reported	Not Reported	Not Reported	Not Reported	Not Reported	Not Reported	Not Reported	Not Reported	Not Reported	Not Reported	Not Reported	Not Reported	Not Reported	Not Reported	Not Reported	Not Reported	Not Reported	Not Reported	Not Reported	Not Reported	Not Reported	Not Reported	Not Reported	Not Reported	Not Reported
2017	4	2017 Q4	Liquid	1.8	mg	exact	Liraglutide	56	50s	Female	Acute		Unintentional - Therapeutic error	Own residence	Own residence	Managed on site (non health care facility)	No HCF care needed	No effect		Parenteral	WrongTime		Not Reported	Not Reported	Not Reported	Not Reported	Not Reported	Not Reported	Not Reported	Not Reported	Not Reported	Not Reported	Not Reported	Not Reported	Not Reported	Not Reported	Not Reported	Not Reported	Not Reported	Not Reported	Not Reported	Not Reported	Not Reported	Not Reported	Not Reported	Not Reported	Not Reported	Not Reported	Not Reported
2017	4	2017 Q4	Liquid	9	mg	exact	Liraglutide	46	40s	Male	Acute-on-chronic	unknown	Unintentional - Therapeutic error	Own residence	Own residence	Patient already in (enroute to) HCF when PCC called	Treated/evaluated and released	Minor effect	> 2 hours, <= 8 hours	Parenteral	WrongDose		Not Reported	Not Reported	Not Reported	Not Reported	Not Reported	Not Reported	Not Reported	Not Reported	Not Reported	Not Reported	Not Reported	Not Reported	Not Reported	Not Reported	Not Reported	Not Reported	Not Reported	Not Reported	Not Reported	Not Reported	Not Reported	Not Reported	Not Reported	Not Reported	Not Reported	Not Reported	Not Reported
2017	4	2017 Q4	Liquid	3	mg	exact	Dulaglutide	50	50s	Male	Acute		Unintentional - Therapeutic error	Own residence	Health care facility	Patient already in (enroute to) HCF when PCC called	Treated/evaluated and released	Moderate effect	> 24 hours, <= 3 days	Parenteral	WrongDose		Not Reported	Not Reported	Not Reported	Not Reported	Related	Not Reported	Not Reported	Not Reported	Not Reported	Not Reported	Not Reported	Not Reported	Not Reported	Not Reported	Not Reported	Not Reported	Related	Not Reported	Not Reported	Not Reported	Not Reported	Not Reported	Not Reported	Not Reported	Not Reported	Not Reported	Not Reported
2017	4	2017 Q4	Liquid	2.25	mg	estimate	Dulaglutide	59	50s	Female	Acute-on-chronic	unknown	Unintentional - Therapeutic error	Own residence	Health care facility	Patient already in (enroute to) HCF when PCC called	Treated/evaluated and released	Minor effect	> 8 hours, <= 24 hours	Parenteral	WrongDose		Not Reported	Not Reported	Not Reported	Not Reported	Not Reported	Not Reported	Not Reported	Not Reported	Not Reported	Not Reported	Not Reported	Not Reported	Not Reported	Not Reported	Not Reported	Not Reported	Not Reported	Not Reported	Not Reported	Not Related	Not Reported	Not Reported	Not Reported	Not Reported	Not Reported	Not Related	Not Reported
2017	4	2017 Q4	Liquid	1.2	mL	maximum possible	Liraglutide	41	40s	Female	Acute-on-chronic	unknown	Unintentional - Therapeutic error	Own residence	Own residence	Managed on site (non health care facility)	No HCF care needed	Minor effect		Ingestion	WrongDose		Not Reported	Not Reported	Not Reported	Not Reported	Not Reported	Not Reported	Not Reported	Not Reported	Not Reported	Not Reported	Not Reported	Not Reported	Not Reported	Not Reported	Not Reported	Not Reported	Not Reported	Not Reported	Not Reported	Not Reported	Not Reported	Not Reported	Not Reported	Not Reported	Not Reported	Not Reported	Not Reported
2017	4	2017 Q4	Liquid	1	mL	estimate	Dulaglutide	59	50s	Male	Acute-on-chronic	>3 mo	Unintentional - Therapeutic error	Own residence	Own residence	Managed on site (non health care facility)	No HCF care needed	Minor effect		Parenteral	WrongDose		Not Reported	Not Reported	Not Reported	Not Reported	Not Reported	Not Reported	Not Reported	Not Reported	Not Reported	Not Reported	Not Reported	Not Reported	Not Reported	Not Reported	Not Reported	Not Reported	Not Reported	Not Reported	Not Reported	Not Reported	Not Reported	Not Reported	Not Reported	Not Reported	Not Reported	Not Reported	Not Reported
2017	4	2017 Q4	Liquid	2	mg	exact	Exenatide	57	50s	Male	Acute		Unintentional - Therapeutic error	Own residence	Own residence	Patient was referred by PCC to a HCF	Treated/evaluated and released	No effect		Parenteral	WrongTime		Not Reported	Not Reported	Not Reported	Not Reported	Not Reported	Not Reported	Not Reported	Not Reported	Not Reported	Not Reported	Not Reported	Not Reported	Not Reported	Not Reported	Not Reported	Not Reported	Not Reported	Not Reported	Not Reported	Not Reported	Not Reported	Not Reported	Not Reported	Not Reported	Not Reported	Not Reported	Not Reported
2017	4	2017 Q4	Liquid	1.5	mg	maximum possible	Dulaglutide	57	50s	Female	Acute-on-chronic	unknown	Unintentional - Therapeutic error	Own residence	Own residence	Managed on site (non health care facility)	No HCF care needed	Moderate effect	<= 2 hours	Parenteral	WrongTime		Not Reported	Not Reported	Not Reported	Not Reported	Not Reported	Not Reported	Not Reported	Not Reported	Not Reported	Not Reported	Not Reported	Not Reported	Not Reported	Not Reported	Not Reported	Not Reported	Not Reported	Not Reported	Not Reported	Not Reported	Not Reported	Not Reported	Not Reported	Not Reported	Not Reported	Not Reported	Not Reported
2017	4	2017 Q4	Liquid	1.8	mg	exact	Liraglutide	52	50s	Female	Acute-on-chronic	>8 hr <=24 hr	Unintentional - Therapeutic error	Own residence	Own residence	Managed on site (non health care facility)	No HCF care needed	No effect		Parenteral	WrongDrug		Not Reported	Not Reported	Not Reported	Not Reported	Not Reported	Not Reported	Not Reported	Not Reported	Not Reported	Not Reported	Not Reported	Not Reported	Not Reported	Not Reported	Not Reported	Not Reported	Not Reported	Not Reported	Not Reported	Not Reported	Not Reported	Not Reported	Not Reported	Not Reported	Not Reported	Not Reported	Not Reported
2017	4	2017 Q4	Liquid	0.12	IU / units	estimate	Liraglutide	27	20s	Female	Acute-on-chronic	>1 week <=1 mo	Unintentional - Therapeutic error	Own residence	Own residence	Managed on site (non health care facility)	No HCF care needed	Unable to follow, judged as a potentially toxic exposure		Parenteral	WrongDose		Not Reported	Not Reported	Not Reported	Not Reported	Not Reported	Not Reported	Not Reported	Not Reported	Not Reported	Not Reported	Not Reported	Not Reported	Not Reported	Not Reported	Not Reported	Not Reported	Not Reported	Not Reported	Not Reported	Not Reported	Not Reported	Not Reported	Not Reported	Not Reported	Not Reported	Not Reported	Not Reported
2017	4	2017 Q4	Liquid	1.8	mg	exact	Liraglutide		Unknown adult (>=20 yrs)	Female	Acute-on-chronic	>8 hr <=24 hr	Unintentional - Therapeutic error	Own residence	Own residence	Managed on site (non health care facility)	No HCF care needed	Minor effect	<= 2 hours	Parenteral	WrongDose		Not Reported	Not Reported	Not Reported	Not Reported	Not Reported	Not Reported	Not Reported	Not Reported	Not Reported	Not Reported	Not Reported	Not Reported	Not Reported	Not Reported	Not Reported	Not Reported	Not Reported	Not Reported	Not Reported	Not Reported	Not Reported	Not Reported	Not Reported	Not Reported	Not Reported	Related	Not Reported
2017	4	2017 Q4	Unknown		Unknown		Dulaglutide	61	60s	Male	Acute		Unintentional - Therapeutic error	Own residence	Own residence	Managed on site (non health care facility)	No HCF care needed	Minor effect		Parenteral	WrongDose		Not Reported	Not Reported	Not Reported	Not Reported	Not Reported	Not Reported	Not Reported	Not Reported	Not Reported	Not Reported	Not Reported	Not Reported	Not Reported	Not Reported	Not Reported	Not Reported	Not Reported	Not Reported	Not Reported	Not Reported	Not Reported	Not Reported	Not Reported	Not Reported	Not Reported	Not Reported	Not Reported
2017	4	2017 Q4	Liquid		Unknown		Exenatide	48	40s	Female	Acute		Unintentional - Therapeutic error	Own residence	Own residence	Managed on site (non health care facility)	No HCF care needed	Unable to follow, judged as a potentially toxic exposure		Parenteral	Other		Not Reported	Not Reported	Not Reported	Not Reported	Not Reported	Not Reported	Not Reported	Not Reported	Not Reported	Not Reported	Not Reported	Not Reported	Not Reported	Not Reported	Not Reported	Not Reported	Not Reported	Not Reported	Not Reported	Not Reported	Not Reported	Not Reported	Not Reported	Not Reported	Not Reported	Not Reported	Not Reported
2017	4	2017 Q4	Liquid	1.8	mg	estimate	Liraglutide	56	50s	Female	Acute		Unintentional - Therapeutic error	Own residence	Own residence	Managed on site (non health care facility)	No HCF care needed	Minor effect		Parenteral	WrongDose		Not Reported	Not Reported	Not Reported	Not Reported	Not Reported	Not Reported	Not Reported	Not Reported	Not Reported	Not Reported	Not Reported	Not Reported	Not Reported	Not Reported	Not Reported	Not Reported	Not Reported	Not Reported	Not Reported	Not Reported	Not Reported	Not Reported	Not Reported	Not Reported	Not Reported	Not Reported	Not Reported
2017	4	2017 Q4	Liquid	2.4	mL	exact	Liraglutide	60	60s	Male	Acute		Unintentional - Therapeutic error	Own residence	Own residence	Managed on site (non health care facility)	No HCF care needed	Minor effect		Ingestion	WrongDose		Not Reported	Not Reported	Not Reported	Not Reported	Not Reported	Not Reported	Not Reported	Not Reported	Not Reported	Not Reported	Not Reported	Not Reported	Not Reported	Not Reported	Not Reported	Not Reported	Not Reported	Not Reported	Not Reported	Not Reported	Not Reported	Not Reported	Not Reported	Not Reported	Not Reported	Not Reported	Not Reported
2017	4	2017 Q4	Liquid	150	mcg	estimate	Dulaglutide	67	60s	Male	Acute		Unintentional - Therapeutic error	Own residence	Other	Other	No HCF care needed	No effect		Parenteral	WrongDose		Not Reported	Not Reported	Not Reported	Not Reported	Not Reported	Not Reported	Not Reported	Not Reported	Not Reported	Not Reported	Not Reported	Not Reported	Not Reported	Not Reported	Not Reported	Not Reported	Not Reported	Not Reported	Not Reported	Not Reported	Not Reported	Not Reported	Not Reported	Not Reported	Not Reported	Not Reported	Not Reported
2017	4	2017 Q4	Liquid	3.6	mL	exact	Liraglutide	33	30s	Female	Acute-on-chronic	>3 mo	Unintentional - Therapeutic error	Own residence	Own residence	Managed on site (non health care facility)	No HCF care needed	Minor effect		Parenteral	WrongDrug	Unknown If therapy Provided	Not Reported	Not Reported	Not Reported	Not Reported	Not Reported	Not Reported	Not Reported	Not Reported	Not Reported	Not Reported	Not Reported	Not Reported	Not Reported	Not Reported	Not Reported	Not Reported	Not Reported	Not Reported	Not Reported	Not Reported	Not Reported	Not Reported	Not Reported	Not Reported	Not Reported	Not Reported	Not Reported
2017	4	2017 Q4	Liquid	1.2	mL	exact	Liraglutide	78	70s	Male	Acute		Intentional - Misuse	Own residence	Own residence	Managed on site (non health care facility)	No HCF care needed	No effect		Parenteral	Unknown		Not Reported	Not Reported	Not Reported	Not Reported	Not Reported	Not Reported	Not Reported	Not Reported	Not Reported	Not Reported	Not Reported	Not Reported	Not Reported	Not Reported	Not Reported	Not Reported	Not Reported	Not Reported	Not Reported	Not Reported	Not Reported	Not Reported	Not Reported	Not Reported	Not Reported	Not Reported	Not Reported
2017	4	2017 Q4	Liquid	16	each (e.g. bites / stings)	estimate	Liraglutide		40s	Female	Acute		Adverse reaction - Drug	Own residence	Own residence	Managed on site (non health care facility)	No HCF care needed	Minor effect		Parenteral	Unknown		Not Reported	Not Reported	Not Reported	Not Reported	Not Reported	Not Reported	Not Reported	Not Reported	Not Reported	Not Reported	Not Reported	Not Reported	Not Reported	Not Reported	Not Reported	Not Reported	Not Reported	Not Reported	Not Reported	Not Reported	Not Reported	Not Reported	Not Reported	Not Reported	Not Reported	Not Reported	Not Reported
2017	4	2017 Q4	Liquid	0.78	mg	exact	Dulaglutide	51	50s	Female	Acute-on-chronic	>3 mo	Adverse reaction - Drug	Own residence	Health care facility	Patient already in (enroute to) HCF when PCC called	Treated/evaluated and released	Moderate effect	unknown	Dermal	Unknown		Not Reported	Not Reported	Not Reported	Not Reported	Not Reported	Not Reported	Not Reported	Not Reported	Not Reported	Not Reported	Not Reported	Not Reported	Not Reported	Not Reported	Not Reported	Not Reported	Not Reported	Not Reported	Not Reported	Not Reported	Not Reported	Not Reported	Not Reported	Not Reported	Not Reported	Not Reported	Not Reported
2017	4	2017 Q4	Liquid	30	mg	exact	Liraglutide	53	50s	Female	Acute-on-chronic	unknown	Unintentional - Therapeutic error	Own residence	Own residence	Managed on site (non health care facility)	No HCF care needed	No effect		Parenteral	WrongDose		Not Reported	Not Reported	Not Reported	Not Reported	Not Reported	Not Reported	Not Reported	Not Reported	Not Reported	Not Reported	Not Reported	Not Reported	Not Reported	Not Reported	Not Reported	Not Reported	Not Reported	Not Reported	Not Reported	Not Reported	Not Reported	Not Reported	Not Reported	Not Reported	Not Reported	Not Reported	Not Reported
2017	4	2017 Q4	Liquid	10	mcg	exact	GLP-1 RA NOS	32	30s	Female	Chronic	>1 mo <=3 mo	Adverse reaction - Drug	Own residence	Health care facility	Patient already in (enroute to) HCF when PCC called	Treated/evaluated and released	Minor effect	> 8 hours, <= 24 hours	Parenteral	Unknown		Not Reported	Not Reported	Not Reported	Not Reported	Not Reported	Not Reported	Not Reported	Not Reported	Not Reported	Not Reported	Not Reported	Not Reported	Not Reported	Not Reported	Related	Not Reported	Not Reported	Not Reported	Not Reported	Not Reported	Not Reported	Not Reported	Not Reported	Not Reported	Not Reported	Not Reported	Not Reported
2017	4	2017 Q4	Liquid		Unknown		Dulaglutide	45	40s	Male	Acute		Unintentional - Therapeutic error	Own residence	Own residence	Managed on site (non health care facility)	No HCF care needed	Minor effect		Parenteral	WrongDrug		Not Reported	Not Reported	Not Reported	Not Reported	Not Reported	Not Reported	Not Reported	Not Reported	Not Reported	Not Reported	Not Reported	Not Reported	Not Reported	Not Reported	Not Reported	Not Reported	Not Reported	Not Reported	Not Reported	Not Reported	Not Reported	Not Reported	Not Reported	Not Reported	Not Reported	Not Reported	Not Reported
2017	4	2017 Q4	Liquid	18	mg	exact	Liraglutide		40s	Female	Acute-on-chronic	>1 mo <=3 mo	Unintentional - Therapeutic error	Own residence	Own residence	Managed on site (non health care facility)	No HCF care needed	Minor effect		Ingestion	WrongDose	Unknown If therapy Provided	Not Reported	Not Reported	Not Reported	Not Reported	Not Reported	Not Reported	Not Reported	Not Reported	Not Reported	Not Reported	Not Reported	Not Reported	Not Reported	Not Reported	Not Reported	Not Reported	Not Reported	Not Reported	Not Reported	Not Reported	Not Reported	Not Reported	Not Reported	Not Reported	Not Reported	Not Reported	Not Reported
2017	4	2017 Q4	Liquid	0.5	mg	estimate	Exenatide	60	60s	Female	Acute-on-chronic	unknown	Unintentional - Therapeutic error	Own residence	Health care facility	Patient already in (enroute to) HCF when PCC called	Admitted to noncritical care unit	No effect		Parenteral	WrongDose		Not Reported	Not Reported	Not Reported	Not Reported	Not Reported	Not Reported	Not Reported	Not Reported	Not Reported	Not Reported	Not Reported	Not Reported	Not Reported	Not Reported	Not Reported	Not Reported	Not Reported	Not Reported	Not Reported	Not Reported	Not Reported	Not Reported	Not Reported	Not Reported	Not Reported	Not Reported	Not Reported
2017	4	2017 Q4	Liquid	1.8	mg	exact	Liraglutide	30	30s	Female	Acute-on-chronic	>3 mo	Adverse reaction - Drug	Own residence	Own residence	Managed on site (non health care facility)	No HCF care needed	Minor effect	<= 2 hours	Parenteral	Unknown		Related	Not Reported	Not Reported	Not Reported	Not Reported	Not Reported	Not Reported	Not Reported	Not Reported	Not Reported	Not Reported	Not Reported	Not Reported	Not Reported	Not Reported	Not Reported	Not Reported	Not Reported	Not Reported	Not Reported	Not Reported	Not Reported	Not Reported	Not Reported	Not Reported	Related	Not Reported
2017	4	2017 Q4	Liquid	1.8	mg	estimate	Liraglutide	53	50s	Female	Acute-on-chronic	>3 mo	Unintentional - Therapeutic error	Own residence	Own residence	Managed on site (non health care facility)	No HCF care needed	No effect		Parenteral	WrongTime		Not Reported	Not Reported	Not Reported	Not Reported	Not Reported	Not Reported	Not Reported	Not Reported	Not Reported	Not Reported	Not Reported	Not Reported	Not Reported	Not Reported	Not Reported	Not Reported	Not Reported	Not Reported	Not Reported	Not Reported	Not Reported	Not Reported	Not Reported	Not Reported	Not Reported	Not Reported	Not Reported
2017	4	2017 Q4	Liquid	2	mg	exact	Exenatide	61	60s	Female	Chronic	>1 week <=1 mo	Adverse reaction - Drug	Own residence	Other	Managed on site (non health care facility)	No HCF care needed	Minor effect	unknown	Parenteral	Unknown		Not Reported	Not Reported	Not Reported	Not Reported	Not Reported	Not Reported	Not Reported	Not Reported	Not Reported	Not Reported	Not Reported	Not Reported	Not Reported	Not Reported	Not Reported	Not Reported	Unknown If Related	Not Reported	Not Reported	Not Reported	Not Reported	Not Reported	Not Reported	Not Reported	Not Reported	Not Reported	Not Reported
2017	4	2017 Q4	Liquid	1.8	IU / units	estimate	Liraglutide	79	70s	Female	Acute		Unintentional - Therapeutic error	Own residence	Own residence	Managed on site (non health care facility)	No HCF care needed	Minor effect		Ingestion	WrongDrug		Not Reported	Not Reported	Not Reported	Not Reported	Not Reported	Not Reported	Not Reported	Not Reported	Not Reported	Not Reported	Not Reported	Not Reported	Not Reported	Not Reported	Not Reported	Not Reported	Not Reported	Not Reported	Not Reported	Not Reported	Not Reported	Not Reported	Not Reported	Not Reported	Not Reported	Not Reported	Not Reported
2017	4	2017 Q4	Liquid	4	mg	maximum possible	Exenatide	61	60s	Male	Acute-on-chronic	>1 week <=1 mo	Unintentional - Therapeutic error	Own residence	Health care facility	Patient already in (enroute to) HCF when PCC called	Treated/evaluated and released	No effect		Ingestion	Other		Not Reported	Not Reported	Not Reported	Not Reported	Not Reported	Not Reported	Not Reported	Not Reported	Not Reported	Not Reported	Not Reported	Not Reported	Not Reported	Not Reported	Not Reported	Not Reported	Not Reported	Not Reported	Not Reported	Not Reported	Not Reported	Not Reported	Not Reported	Not Reported	Not Reported	Not Reported	Not Reported
2017	4	2017 Q4	Liquid		Unknown	estimate	Dulaglutide	60	60s	Female	Acute		Unintentional - General	Own residence	Own residence	Managed on site (non health care facility)	No HCF care needed	No effect		Parenteral	Unknown		Not Reported	Not Reported	Not Reported	Not Reported	Not Reported	Not Reported	Not Reported	Not Reported	Not Reported	Not Reported	Not Reported	Not Reported	Not Reported	Not Reported	Not Reported	Not Reported	Not Reported	Not Reported	Not Reported	Not Reported	Not Reported	Not Reported	Not Reported	Not Reported	Not Reported	Not Reported	Not Reported
2017	4	2017 Q4	Liquid	1.5	mg	estimate	Dulaglutide	65	60s	Female	Acute		Adverse reaction - Drug	Own residence	Own residence	Patient was referred by PCC to a HCF	Lost to F/U	Moderate effect	unknown	Parenteral	Unknown		Not Reported	Not Reported	Not Reported	Not Reported	Not Reported	Not Reported	Not Reported	Not Reported	Not Reported	Not Reported	Not Reported	Not Reported	Not Reported	Not Reported	Not Reported	Not Reported	Not Reported	Not Reported	Not Reported	Not Reported	Not Reported	Not Reported	Not Reported	Not Reported	Not Reported	Not Reported	Not Reported
2017	4	2017 Q4	Liquid	10.8	mg	exact	Liraglutide	39	30s	Male	Acute-on-chronic	>3 mo	Unintentional - Therapeutic error	Own residence	Own residence	Managed on site (non health care facility)	No HCF care needed	Minor effect		Parenteral	WrongDrug		Not Reported	Not Reported	Not Reported	Not Reported	Not Reported	Not Reported	Not Reported	Not Reported	Not Reported	Not Reported	Not Reported	Not Reported	Not Reported	Not Reported	Not Reported	Not Reported	Not Reported	Not Reported	Not Reported	Not Reported	Not Reported	Not Reported	Not Reported	Not Reported	Not Reported	Not Reported	Not Reported
2017	4	2017 Q4	Liquid	5	mcg	maximum possible	Exenatide	74	70s	Female	Chronic	>8 hr <=24 hr	Adverse reaction - Drug	Own residence	Own residence	Managed on site (non health care facility)	No HCF care needed	Moderate effect	<= 2 hours	Ingestion	Unknown		Not Reported	Not Reported	Not Reported	Not Reported	Not Reported	Not Reported	Not Reported	Not Reported	Not Reported	Not Reported	Not Reported	Not Reported	Not Reported	Not Reported	Not Reported	Not Reported	Not Reported	Not Reported	Not Reported	Not Reported	Not Reported	Not Reported	Not Reported	Not Reported	Not Reported	Not Reported	Not Reported
2017	4	2017 Q4	Liquid	1	each (e.g. bites / stings)	exact	Dulaglutide	69	60s	Female	Acute		Unintentional - Therapeutic error	Other residence	Own residence	Managed on site (non health care facility)	No HCF care needed	Minor effect		Parenteral	WrongPatient		Not Reported	Not Reported	Not Reported	Not Reported	Not Reported	Not Reported	Not Reported	Not Reported	Not Reported	Not Reported	Not Reported	Not Reported	Not Reported	Not Reported	Not Reported	Not Reported	Not Reported	Not Reported	Not Reported	Not Reported	Not Reported	Not Reported	Not Reported	Not Reported	Not Reported	Not Reported	Not Reported
2017	4	2017 Q4	Liquid	10.8	mg	exact	Liraglutide	70	70s	Female	Acute-on-chronic	>3 mo	Unintentional - Therapeutic error	Own residence	Own residence	Managed on site (non health care facility)	No HCF care needed	No effect		Parenteral	WrongDrug		Not Reported	Not Reported	Not Reported	Not Reported	Not Reported	Not Reported	Not Reported	Not Reported	Not Reported	Not Reported	Not Reported	Not Reported	Not Reported	Not Reported	Not Reported	Not Reported	Not Reported	Not Reported	Not Reported	Not Reported	Not Reported	Not Reported	Not Reported	Not Reported	Not Reported	Not Reported	Not Reported
2017	4	2017 Q4	Liquid	1.2	mg	exact	Liraglutide	66	60s	Female	Acute-on-chronic	>1 week <=1 mo	Unintentional - Therapeutic error	Own residence	Own residence	Managed on site (non health care facility)	No HCF care needed	Minor effect		Ingestion	WrongTime		Not Reported	Not Reported	Not Reported	Not Reported	Not Reported	Not Reported	Not Reported	Not Reported	Not Reported	Not Reported	Not Reported	Not Reported	Not Reported	Not Reported	Not Reported	Not Reported	Not Reported	Not Reported	Not Reported	Not Reported	Not Reported	Not Reported	Not Reported	Not Reported	Not Reported	Not Reported	Not Reported
2017	4	2017 Q4	Liquid	1.2	mg	exact	Liraglutide	55	50s	Female	Acute-on-chronic	>3 mo	Unintentional - Therapeutic error	Own residence	Own residence	Patient was referred by PCC to a HCF	Lost to F/U	No effect		Parenteral	WrongDrug		Not Reported	Not Reported	Not Reported	Not Reported	Not Reported	Not Reported	Not Reported	Not Reported	Not Reported	Not Reported	Not Reported	Not Reported	Not Reported	Not Reported	Not Reported	Not Reported	Not Reported	Not Reported	Not Reported	Not Reported	Not Reported	Not Reported	Not Reported	Not Reported	Not Reported	Not Reported	Not Reported
2017	4	2017 Q4	Liquid	3	mg	exact	Dulaglutide	54	50s	Female	Acute-on-chronic	>3 mo	Unintentional - Therapeutic error	Own residence	Own residence	Managed on site (non health care facility)	No HCF care needed	Minor effect		Parenteral	WrongDose		Not Reported	Not Reported	Not Reported	Not Reported	Not Reported	Not Reported	Not Reported	Not Reported	Not Reported	Not Reported	Not Reported	Not Reported	Not Reported	Not Reported	Not Reported	Not Reported	Not Reported	Not Reported	Not Reported	Not Reported	Not Reported	Not Reported	Not Reported	Not Reported	Not Reported	Not Reported	Not Reported
2017	4	2017 Q4	Liquid	3.6	mg	exact	Liraglutide	60	60s	Male	Acute		Unintentional - Therapeutic error	Own residence	Own residence	Managed on site (non health care facility)	No HCF care needed	Minor effect		Other	WrongDose		Not Reported	Not Reported	Not Reported	Not Reported	Not Reported	Not Reported	Not Reported	Not Reported	Not Reported	Not Reported	Not Reported	Not Reported	Not Reported	Not Reported	Not Reported	Not Reported	Not Reported	Not Reported	Not Reported	Not Reported	Not Reported	Not Reported	Not Reported	Not Reported	Not Reported	Not Reported	Not Reported
2017	4	2017 Q4	Liquid	0.06	mg	exact	Liraglutide	71	70s	Male	Chronic	>8 hr <=24 hr	Adverse reaction - Drug	Own residence	Own residence	Managed on site (non health care facility)	No HCF care needed	Minor effect		Parenteral	Unknown		Unknown If Related	Not Reported	Not Reported	Not Reported	Not Reported	Not Reported	Not Reported	Not Reported	Not Reported	Not Reported	Not Reported	Not Reported	Not Reported	Not Reported	Not Reported	Not Reported	Not Reported	Not Reported	Not Reported	Not Reported	Not Reported	Not Reported	Not Reported	Not Reported	Unknown If Related	Unknown If Related	Not Reported
2017	4	2017 Q4	Liquid	0.75	mg	estimate	Dulaglutide	57	50s	Female	Acute		Intentional - Misuse	Own residence	Own residence	Managed on site (non health care facility)	No HCF care needed	No effect		Parenteral	Unknown		Not Reported	Not Reported	Not Reported	Not Reported	Not Reported	Not Reported	Not Reported	Not Reported	Not Reported	Not Reported	Not Reported	Not Reported	Not Reported	Not Reported	Not Reported	Not Reported	Not Reported	Not Reported	Not Reported	Not Reported	Not Reported	Not Reported	Not Reported	Not Reported	Not Reported	Not Reported	Not Reported
2017	4	2017 Q4	Liquid		Unknown	estimate	Dulaglutide	64	60s	Female	Acute		Unintentional - Misuse	Own residence	Own residence	Managed on site (non health care facility)	No HCF care needed	Unable to follow, judged as a potentially toxic exposure		Ocular	Unknown	Unknown If therapy Provided	Not Reported	Not Reported	Not Reported	Not Reported	Not Reported	Not Reported	Not Reported	Not Reported	Not Reported	Not Reported	Not Reported	Not Reported	Not Reported	Not Reported	Not Reported	Not Reported	Not Reported	Not Reported	Not Reported	Not Reported	Not Reported	Not Reported	Not Reported	Not Reported	Not Reported	Not Reported	Not Reported
2018	1	2018 Q1	Liquid	1.8	mL	estimate	Liraglutide	36	30s	Female	Acute		Unintentional - Therapeutic error	Own residence	Health care facility	Patient already in (enroute to) HCF when PCC called	Admitted to noncritical care unit	Minor effect	> 8 hours, <= 24 hours	Parenteral	WrongDose		Not Reported	Not Reported	Not Reported	Not Reported	Not Reported	Not Reported	Not Reported	Not Reported	Not Reported	Not Reported	Not Reported	Not Reported	Not Reported	Not Reported	Not Reported	Not Reported	Not Reported	Not Reported	Unknown If Related	Not Reported	Not Reported	Not Reported	Not Reported	Not Reported	Not Reported	Not Reported	Not Reported
2018	1	2018 Q1	Liquid	0.5	mL	estimate	Dulaglutide	53	50s	Female	Acute		Unintentional - General	Own residence	Own residence	Managed on site (non health care facility)	No HCF care needed	Minor effect		Parenteral	Unknown		Not Reported	Not Reported	Not Reported	Not Reported	Not Reported	Not Reported	Not Reported	Not Reported	Not Reported	Not Reported	Not Reported	Not Reported	Not Reported	Not Reported	Not Reported	Not Reported	Not Reported	Not Reported	Not Reported	Not Reported	Not Reported	Not Reported	Not Reported	Not Reported	Not Reported	Not Reported	Not Reported
2018	1	2018 Q1	Liquid	12	IU / units	exact	Liraglutide	77	70s	Female	Acute-on-chronic	unknown	Unintentional - Therapeutic error	Own residence	Own residence	Patient was referred by PCC to a HCF	Treated/evaluated and released	No effect		Parenteral	WrongDrug		Not Reported	Not Reported	Not Reported	Not Reported	Not Reported	Not Reported	Not Reported	Not Reported	Not Reported	Not Reported	Not Reported	Not Reported	Not Reported	Not Reported	Not Reported	Not Reported	Not Reported	Not Reported	Not Reported	Not Reported	Not Reported	Not Reported	Not Reported	Not Reported	Not Reported	Not Reported	Not Reported
2018	1	2018 Q1	Unknown		Unknown		Dulaglutide	51	50s	Male	Acute		Unintentional - Therapeutic error	Own residence	Own residence	Managed on site (non health care facility)	No HCF care needed	Minor effect		Parenteral	WrongDose		Not Reported	Not Reported	Not Reported	Not Reported	Not Reported	Not Reported	Not Reported	Not Reported	Not Reported	Not Reported	Not Reported	Not Reported	Not Reported	Not Reported	Not Reported	Not Reported	Not Reported	Not Reported	Not Reported	Not Reported	Not Reported	Not Reported	Not Reported	Not Reported	Not Reported	Not Reported	Not Reported
2018	1	2018 Q1	Liquid	0.75	mg	exact	Dulaglutide	49	40s	Female	Acute		Adverse reaction - Drug	Own residence	Own residence	Patient was referred by PCC to a HCF	Lost to F/U	Minor effect		Parenteral	Unknown		Not Reported	Not Reported	Not Reported	Not Reported	Not Reported	Not Reported	Not Reported	Not Reported	Not Reported	Not Reported	Not Reported	Not Reported	Not Reported	Not Reported	Not Reported	Not Reported	Not Reported	Not Reported	Not Reported	Not Reported	Not Reported	Not Reported	Not Reported	Not Reported	Not Reported	Not Reported	Not Reported
2018	1	2018 Q1	Solid (tablets / capsules / caplets)		Unknown		Dulaglutide	63	60s	Female	Acute		Unintentional - Therapeutic error	Own residence	Own residence	Managed on site (non health care facility)	No HCF care needed	Minor effect		Parenteral	WrongDose		Not Reported	Not Reported	Not Reported	Not Reported	Not Reported	Not Reported	Not Reported	Not Reported	Not Reported	Not Reported	Not Reported	Not Reported	Not Reported	Not Reported	Not Reported	Not Reported	Not Reported	Not Reported	Not Reported	Not Reported	Not Reported	Not Reported	Not Reported	Not Reported	Not Reported	Not Reported	Not Reported
2018	1	2018 Q1	Liquid	18	mL	maximum possible	Liraglutide	44	40s	Male	Acute		Unintentional - Therapeutic error	Own residence	Health care facility	Patient already in (enroute to) HCF when PCC called	Treated/evaluated and released	Minor effect	> 8 hours, <= 24 hours	Ingestion	WrongDose		Not Reported	Not Reported	Not Reported	Not Reported	Not Reported	Not Reported	Not Reported	Not Reported	Not Reported	Not Reported	Not Reported	Not Reported	Not Reported	Not Reported	Not Reported	Not Reported	Not Reported	Not Reported	Not Reported	Not Reported	Not Reported	Not Reported	Not Reported	Not Reported	Not Reported	Not Reported	Not Reported
2018	1	2018 Q1	Liquid	9	mL	exact	Liraglutide	72	70s	Male	Acute-on-chronic	unknown	Unintentional - Therapeutic error	Own residence	Health care facility	Patient already in (enroute to) HCF when PCC called	Treated/evaluated and released	Minor effect		Parenteral	WrongDose		Not Reported	Not Reported	Not Reported	Not Reported	Not Reported	Not Reported	Not Reported	Not Reported	Not Reported	Not Reported	Not Reported	Not Reported	Not Reported	Not Reported	Not Reported	Not Reported	Not Reported	Not Reported	Not Reported	Not Reported	Not Reported	Not Reported	Not Reported	Not Reported	Not Reported	Not Reported	Not Reported
2018	1	2018 Q1	Liquid	2	each (e.g. bites / stings)	exact	Dulaglutide	55	50s	Female	Acute-on-chronic	>3 mo	Unintentional - Therapeutic error	Other residence	Own residence	Managed on site (non health care facility)	No HCF care needed	Minor effect		Parenteral	WrongDose		Not Reported	Not Reported	Not Reported	Not Reported	Not Reported	Not Reported	Not Reported	Not Reported	Not Reported	Not Reported	Not Reported	Not Reported	Not Reported	Not Reported	Not Reported	Not Reported	Not Reported	Not Reported	Not Reported	Not Reported	Not Reported	Not Reported	Not Reported	Not Reported	Not Reported	Not Reported	Not Reported
2018	1	2018 Q1	Liquid	2	each (e.g. bites / stings)	estimate	Liraglutide		Unknown adult (>=20 yrs)	Female	Acute-on-chronic	unknown	Unintentional - Therapeutic error	Own residence	Own residence	Managed on site (non health care facility)	No HCF care needed	Minor effect	> 8 hours, <= 24 hours	Parenteral	WrongDose		Not Reported	Not Reported	Not Reported	Not Reported	Not Reported	Not Reported	Not Reported	Not Reported	Not Reported	Not Reported	Not Reported	Not Reported	Not Reported	Not Reported	Not Reported	Not Reported	Not Reported	Not Reported	Not Reported	Not Reported	Not Reported	Not Reported	Not Reported	Not Reported	Not Reported	Not Reported	Not Reported
2018	1	2018 Q1	Other	1	each (e.g. bites / stings)	estimate	Dulaglutide	42	40s	Male	Acute		Unintentional - Therapeutic error	Own residence	Own residence	Managed on site (non health care facility)	No HCF care needed	No effect		Parenteral	WrongTime		Not Reported	Not Reported	Not Reported	Not Reported	Not Reported	Not Reported	Not Reported	Not Reported	Not Reported	Not Reported	Not Reported	Not Reported	Not Reported	Not Reported	Not Reported	Not Reported	Not Reported	Not Reported	Not Reported	Not Reported	Not Reported	Not Reported	Not Reported	Not Reported	Not Reported	Not Reported	Not Reported
2018	1	2018 Q1	Liquid		Unknown	estimate	Dulaglutide	48	40s	Male	Acute-on-chronic	>24 hr <=1 week	Unintentional - Therapeutic error	Own residence	Health care facility	Managed on site (non health care facility)	No HCF care needed	Moderate effect	unknown	Parenteral	WrongDose		Not Reported	Not Reported	Not Reported	Not Reported	Not Reported	Not Reported	Not Reported	Not Reported	Not Reported	Not Reported	Not Reported	Not Reported	Not Reported	Not Reported	Not Reported	Not Reported	Not Reported	Not Reported	Related	Not Reported	Not Reported	Not Reported	Not Reported	Not Reported	Not Reported	Not Reported	Not Reported
2018	1	2018 Q1	Liquid	1.6	mg	exact	Liraglutide	67	60s	Female	Acute		Unintentional - Therapeutic error	Own residence	Own residence	Managed on site (non health care facility)	No HCF care needed	Minor effect		Parenteral	WrongRoute		Not Reported	Not Reported	Not Reported	Not Reported	Not Reported	Not Reported	Not Reported	Not Reported	Not Reported	Not Reported	Not Reported	Not Reported	Not Reported	Not Reported	Not Reported	Not Reported	Not Reported	Not Reported	Not Reported	Not Reported	Not Reported	Not Reported	Not Reported	Not Reported	Not Reported	Not Reported	Not Reported
2018	1	2018 Q1	Unknown	4	each (e.g. bites / stings)	estimate	Liraglutide	68	60s	Female	Acute		Unintentional - Therapeutic error	Own residence	Own residence	Managed on site (non health care facility)	No HCF care needed	Minor effect		Ingestion	WrongDose		Not Reported	Not Reported	Not Reported	Not Reported	Not Reported	Not Reported	Not Reported	Not Reported	Not Reported	Not Reported	Not Reported	Not Reported	Not Reported	Not Reported	Not Reported	Not Reported	Not Reported	Not Reported	Not Reported	Not Reported	Not Reported	Not Reported	Not Reported	Not Reported	Not Reported	Not Reported	Not Reported
2018	1	2018 Q1	Liquid	12	IU / units	exact	Liraglutide	55	50s	Male	Acute		Unintentional - Therapeutic error	Own residence	Own residence	Managed on site (non health care facility)	No HCF care needed	Minor effect		Ingestion	WrongDose		Not Reported	Not Reported	Not Reported	Not Reported	Not Reported	Not Reported	Not Reported	Not Reported	Not Reported	Not Reported	Not Reported	Not Reported	Not Reported	Not Reported	Not Reported	Not Reported	Not Reported	Not Reported	Not Reported	Not Reported	Not Reported	Not Reported	Not Reported	Not Reported	Not Reported	Not Reported	Not Reported
2018	1	2018 Q1	Liquid	5.4	IU / units	exact	Liraglutide	61	60s	Female	Acute-on-chronic	>3 mo	Unintentional - Therapeutic error	Own residence	Own residence	Managed on site (non health care facility)	No HCF care needed	Minor effect	> 8 hours, <= 24 hours	Parenteral	WrongDose		Related	Not Reported	Not Reported	Not Reported	Not Reported	Not Reported	Not Reported	Not Reported	Not Reported	Not Reported	Not Reported	Not Reported	Not Reported	Not Reported	Not Reported	Not Reported	Not Reported	Not Reported	Not Reported	Not Reported	Not Reported	Not Reported	Not Reported	Not Reported	Not Reported	Not Reported	Not Reported
2018	1	2018 Q1	Unknown		Unknown		Dulaglutide	65	60s	Male	Acute		Unintentional - Therapeutic error	Own residence	Own residence	Patient already in (enroute to) HCF when PCC called	Lost to F/U	Minor effect		Parenteral	WrongDose		Not Reported	Not Reported	Not Reported	Not Reported	Not Reported	Not Reported	Not Reported	Not Reported	Not Reported	Not Reported	Not Reported	Not Reported	Not Reported	Not Reported	Not Reported	Not Reported	Not Reported	Not Reported	Not Reported	Not Reported	Not Reported	Not Reported	Not Reported	Not Reported	Not Reported	Not Reported	Not Reported
2018	1	2018 Q1	Liquid	3.6	mg	exact	Liraglutide	72	70s	Female	Acute-on-chronic	unknown	Unintentional - Therapeutic error	Own residence	Health care facility	Patient already in (enroute to) HCF when PCC called	Treated/evaluated and released	Moderate effect	> 2 hours, <= 8 hours	Ingestion	Other		Not Reported	Not Reported	Not Reported	Not Reported	Not Reported	Not Reported	Not Reported	Not Reported	Not Reported	Not Reported	Not Reported	Not Reported	Not Reported	Not Reported	Not Reported	Related	Not Reported	Not Reported	Not Reported	Not Reported	Not Reported	Not Reported	Not Reported	Not Reported	Not Reported	Not Reported	Not Reported
2018	1	2018 Q1	Liquid		Unknown	estimate	Exenatide	64	60s	Female	Acute		Unintentional - Therapeutic error	Own residence	Health care facility	Patient already in (enroute to) HCF when PCC called	Admitted to noncritical care unit	Moderate effect	> 8 hours, <= 24 hours	Ingestion	WrongDrug		Not Reported	Not Reported	Not Related	Not Reported	Not Reported	Not Reported	Not Reported	Not Reported	Not Reported	Not Reported	Not Reported	Not Reported	Not Reported	Not Reported	Not Reported	Unknown If Related	Not Reported	Not Reported	Not Reported	Not Reported	Not Reported	Not Reported	Not Reported	Not Reported	Not Reported	Not Reported	Not Reported
2018	1	2018 Q1	Liquid	1.8	mL	exact	Liraglutide		Unknown adult (>=20 yrs)	Male	Acute-on-chronic	unknown	Unintentional - Therapeutic error	Own residence	Own residence	Managed on site (non health care facility)	No HCF care needed	No effect		Parenteral	WrongTime		Not Reported	Not Reported	Not Reported	Not Reported	Not Reported	Not Reported	Not Reported	Not Reported	Not Reported	Not Reported	Not Reported	Not Reported	Not Reported	Not Reported	Not Reported	Not Reported	Not Reported	Not Reported	Not Reported	Not Reported	Not Reported	Not Reported	Not Reported	Not Reported	Not Reported	Not Reported	Not Reported
2018	1	2018 Q1	Liquid	3.6	mg	maximum possible	Liraglutide		Unknown adult (>=20 yrs)	Female	Acute-on-chronic	>3 mo	Unintentional - Therapeutic error	Own residence	Own residence	Managed on site (non health care facility)	No HCF care needed	Minor effect		Parenteral	WrongDose		Not Reported	Not Reported	Not Reported	Not Reported	Not Reported	Not Reported	Not Reported	Not Reported	Not Reported	Not Reported	Not Reported	Not Reported	Not Reported	Not Reported	Not Reported	Not Reported	Not Reported	Not Reported	Not Reported	Not Reported	Not Reported	Not Reported	Not Reported	Not Reported	Not Reported	Not Reported	Not Reported
2018	1	2018 Q1	Unknown		Unknown		Liraglutide	40	40s	Female	Acute		Unintentional - Therapeutic error	Own residence	Health care facility	Patient already in (enroute to) HCF when PCC called	Treated/evaluated and released	Minor effect		Parenteral	WrongDose		Not Reported	Not Reported	Not Reported	Not Reported	Not Reported	Not Reported	Not Reported	Not Reported	Not Reported	Not Reported	Not Reported	Not Reported	Not Reported	Not Reported	Not Reported	Not Reported	Related	Not Reported	Not Reported	Not Reported	Not Reported	Not Reported	Not Reported	Not Reported	Not Reported	Not Reported	Not Reported
2018	1	2018 Q1	Other		Unknown	estimate	GLP-1 RA NOS	25	20s	Female	Acute-on-chronic	>3 mo	Unintentional - Therapeutic error	Own residence	Other	Patient was referred by PCC to a HCF	Lost to F/U	No effect		Parenteral	Other		Not Reported	Not Reported	Not Reported	Not Reported	Not Reported	Not Reported	Not Reported	Not Reported	Not Reported	Not Reported	Not Reported	Not Reported	Not Reported	Not Reported	Not Reported	Not Reported	Not Reported	Not Reported	Not Reported	Not Reported	Not Reported	Not Reported	Not Reported	Not Reported	Not Reported	Not Reported	Not Reported
2018	1	2018 Q1	Liquid	3.6	mg	exact	Liraglutide	48	40s	Female	Acute-on-chronic	>3 mo	Unintentional - Therapeutic error	Own residence	Own residence	Patient was referred by PCC to a HCF	Treated/evaluated and released	Minor effect	> 8 hours, <= 24 hours	Parenteral	WrongDose		Not Reported	Not Reported	Not Reported	Not Reported	Not Reported	Not Reported	Not Reported	Not Reported	Not Reported	Not Reported	Not Reported	Not Reported	Not Reported	Not Reported	Not Reported	Not Reported	Not Reported	Not Reported	Not Reported	Not Reported	Not Reported	Not Reported	Not Reported	Not Reported	Not Reported	Not Reported	Not Reported
2018	1	2018 Q1	Other	1.5	mg	estimate	Dulaglutide	70	70s	Female	Acute		Unintentional - Therapeutic error	Own residence	Own residence	Managed on site (non health care facility)	No HCF care needed	No effect		Parenteral	WrongTime		Not Reported	Not Reported	Not Reported	Not Reported	Not Reported	Not Reported	Not Reported	Not Reported	Not Reported	Not Reported	Not Reported	Not Reported	Not Reported	Not Reported	Not Reported	Not Reported	Not Reported	Not Reported	Not Reported	Not Reported	Not Reported	Not Reported	Not Reported	Not Reported	Not Reported	Not Reported	Not Reported
2018	1	2018 Q1	Liquid	1.5	mL	estimate	Dulaglutide	62	60s	Female	Acute		Unintentional - Therapeutic error	Own residence	Own residence	Managed on site (non health care facility)	No HCF care needed	Minor effect		Parenteral	WrongDose		Not Reported	Not Reported	Not Reported	Not Reported	Not Reported	Not Reported	Not Reported	Not Reported	Not Reported	Not Reported	Not Reported	Not Reported	Not Reported	Not Reported	Not Reported	Not Reported	Not Reported	Not Reported	Related	Not Reported	Not Reported	Not Reported	Not Reported	Not Reported	Not Reported	Not Reported	Not Reported
2018	1	2018 Q1	Liquid	1.2	mg	exact	Liraglutide		Unknown adult (>=20 yrs)	Female	Acute		Intentional - Misuse	Own residence	Own residence	Managed on site (non health care facility)	No HCF care needed	Minor effect		Parenteral	Unknown	Unknown If therapy Provided	Not Reported	Not Reported	Not Reported	Not Reported	Related	Not Reported	Not Reported	Not Reported	Not Reported	Not Reported	Not Reported	Not Reported	Not Reported	Not Reported	Not Reported	Not Reported	Not Reported	Not Reported	Not Reported	Not Reported	Not Reported	Not Reported	Not Reported	Not Reported	Not Reported	Not Reported	Not Reported
2018	1	2018 Q1	Liquid	1.8	mg	exact	Liraglutide	58	50s	Female	Acute		Unintentional - Therapeutic error	Own residence	Own residence	Managed on site (non health care facility)	No HCF care needed	Minor effect		Parenteral	WrongDose		Not Reported	Not Reported	Not Reported	Not Reported	Not Reported	Not Reported	Not Reported	Not Reported	Not Reported	Not Reported	Not Reported	Not Reported	Not Reported	Not Reported	Not Reported	Not Reported	Not Reported	Not Reported	Not Reported	Not Reported	Not Reported	Not Reported	Not Reported	Not Reported	Not Reported	Not Reported	Not Reported
2018	1	2018 Q1	Liquid	0.5	mL	estimate	Dulaglutide	64	60s	Female	Chronic	>1 week <=1 mo	Unintentional - Therapeutic error	Own residence	Own residence	Managed on site (non health care facility)	No HCF care needed	No effect		Dermal	WrongDose		Not Reported	Not Reported	Not Reported	Not Reported	Not Reported	Not Reported	Not Reported	Not Reported	Not Reported	Not Reported	Not Reported	Not Reported	Not Reported	Not Reported	Not Reported	Not Reported	Not Reported	Not Reported	Not Reported	Not Reported	Not Reported	Not Reported	Not Reported	Not Reported	Not Reported	Not Reported	Not Reported
2018	1	2018 Q1	Liquid	20	mcg	maximum possible	Exenatide	68	60s	Female	Acute		Unintentional - Therapeutic error	Own residence	Own residence	Managed on site (non health care facility)	No HCF care needed	Minor effect		Ingestion	WrongDose		Not Reported	Not Reported	Not Reported	Not Reported	Not Reported	Not Reported	Not Reported	Not Reported	Not Reported	Not Reported	Not Reported	Not Reported	Not Reported	Not Reported	Not Reported	Not Reported	Not Reported	Not Reported	Not Reported	Not Reported	Not Reported	Not Reported	Not Reported	Not Reported	Not Reported	Not Reported	Not Reported
2018	1	2018 Q1	Liquid	1.2	mL	exact	Liraglutide	62	60s	Female	Acute-on-chronic	>3 mo	Unintentional - Therapeutic error	Own residence	Own residence	Managed on site (non health care facility)	No HCF care needed	Minor effect		Parenteral	WrongDrug		Not Reported	Not Reported	Not Reported	Not Reported	Not Reported	Not Reported	Not Reported	Not Reported	Not Reported	Not Reported	Not Reported	Not Reported	Not Reported	Not Reported	Not Reported	Not Reported	Not Reported	Not Reported	Not Reported	Not Reported	Not Reported	Not Reported	Not Reported	Not Reported	Not Reported	Not Reported	Not Reported
2018	1	2018 Q1	Liquid	1.2	mg	estimate	Liraglutide	47	40s	Male	Acute-on-chronic	>24 hr <=1 week	Unintentional - Therapeutic error	Own residence	Health care facility	Patient already in (enroute to) HCF when PCC called	Treated/evaluated and released	Minor effect	> 8 hours, <= 24 hours	Parenteral	Other		Unknown If Related	Not Reported	Not Reported	Unknown If Related	Not Reported	Not Reported	Not Reported	Not Reported	Not Reported	Not Reported	Not Reported	Not Reported	Not Reported	Not Reported	Not Reported	Not Reported	Not Reported	Not Reported	Not Reported	Not Reported	Not Reported	Not Reported	Not Reported	Not Reported	Not Reported	Not Reported	Not Reported
2018	1	2018 Q1	Liquid		Unknown		Exenatide	76	70s	Female	Unknown		Adverse reaction - Drug	Own residence	Health care facility	Patient was referred by PCC to a HCF	Admitted to noncritical care unit	Minor effect	> 2 hours, <= 8 hours	Dermal	Unknown		Not Reported	Not Reported	Not Reported	Not Reported	Not Reported	Not Reported	Not Reported	Not Reported	Not Reported	Not Reported	Not Reported	Not Reported	Not Reported	Not Reported	Not Reported	Not Reported	Not Reported	Not Reported	Related	Not Reported	Not Reported	Not Reported	Not Reported	Not Reported	Not Reported	Not Reported	Not Reported
2018	1	2018 Q1	Liquid	3.6	mg	exact	Dulaglutide	54	50s	Male	Acute-on-chronic	>3 mo	Unintentional - Therapeutic error	Own residence	Health care facility	Patient already in (enroute to) HCF when PCC called	Treated/evaluated and released	Minor effect		Parenteral	WrongDose	Unknown If therapy Provided	Not Reported	Not Reported	Not Reported	Not Reported	Not Reported	Not Reported	Not Reported	Not Reported	Unknown If Related	Not Reported	Not Reported	Not Reported	Not Reported	Not Reported	Not Reported	Not Reported	Not Reported	Not Reported	Not Reported	Not Reported	Not Reported	Not Reported	Not Reported	Not Reported	Not Reported	Not Reported	Not Reported
2018	1	2018 Q1	Liquid	3.6	mg	estimate	Liraglutide	68	60s	Female	Acute		Unintentional - Therapeutic error	Own residence	Own residence	Patient was referred by PCC to a HCF	Admitted to noncritical care unit	No effect		Parenteral	WrongDose		Not Reported	Not Reported	Not Reported	Not Reported	Not Reported	Not Reported	Not Reported	Not Reported	Not Reported	Not Reported	Not Reported	Not Reported	Not Reported	Not Reported	Not Reported	Not Reported	Not Reported	Not Reported	Not Reported	Not Reported	Not Reported	Not Reported	Not Reported	Not Reported	Not Reported	Not Reported	Not Reported
2018	1	2018 Q1	Liquid	1.8	mg	exact	Liraglutide	67	60s	Female	Acute-on-chronic	>3 mo	Unintentional - Therapeutic error	Own residence	Own residence	Managed on site (non health care facility)	No HCF care needed	Minor effect	> 2 hours, <= 8 hours	Parenteral	WrongDose		Not Reported	Not Reported	Not Reported	Not Reported	Not Reported	Not Reported	Not Reported	Not Reported	Not Reported	Not Reported	Not Reported	Not Reported	Not Reported	Not Reported	Not Reported	Not Reported	Not Reported	Not Reported	Not Reported	Not Reported	Not Reported	Not Reported	Not Reported	Not Reported	Not Reported	Not Reported	Not Reported
2018	1	2018 Q1	Liquid	1.2	mg	estimate	Liraglutide	57	50s	Female	Acute-on-chronic	>1 mo <=3 mo	Unintentional - Therapeutic error	Own residence	Own residence	Managed on site (non health care facility)	No HCF care needed	No effect		Parenteral	WrongDrug		Not Reported	Not Reported	Not Reported	Not Reported	Not Reported	Not Reported	Not Reported	Not Reported	Not Reported	Not Reported	Not Reported	Not Reported	Not Reported	Not Reported	Not Reported	Not Reported	Not Reported	Not Reported	Not Reported	Not Reported	Not Reported	Not Reported	Not Reported	Not Reported	Not Reported	Not Reported	Not Reported
2018	1	2018 Q1	Liquid	1.5	mg	maximum possible	Dulaglutide	69	60s	Female	Acute-on-chronic	unknown	Unintentional - Therapeutic error	Own residence	Own residence	Managed on site (non health care facility)	No HCF care needed	Minor effect		Dermal	Other		Not Reported	Not Reported	Not Reported	Not Reported	Not Reported	Not Reported	Not Reported	Not Reported	Not Reported	Not Reported	Not Reported	Not Reported	Not Reported	Not Reported	Not Reported	Not Reported	Not Reported	Not Reported	Not Reported	Not Reported	Not Reported	Not Reported	Not Reported	Not Reported	Not Reported	Not Reported	Not Reported
2018	1	2018 Q1	Liquid	1.8	mg	maximum possible	Liraglutide	39	30s	Female	Acute-on-chronic	>3 mo	Unintentional - Therapeutic error	Own residence	Health care facility	Patient already in (enroute to) HCF when PCC called	Treated/evaluated and released	Minor effect		Parenteral	WrongDose		Not Reported	Not Reported	Not Reported	Not Reported	Not Reported	Not Reported	Not Reported	Not Reported	Not Reported	Not Reported	Not Reported	Not Reported	Not Reported	Not Reported	Not Reported	Not Reported	Not Reported	Not Reported	Not Reported	Not Reported	Not Reported	Not Reported	Not Reported	Not Reported	Not Reported	Not Reported	Not Reported
2018	1	2018 Q1	Liquid		Unknown		Exenatide	65	60s	Male	Acute		Unintentional - General	Own residence	Own residence	Managed on site (non health care facility)	No HCF care needed	No effect		Dermal	Unknown		Not Reported	Not Reported	Not Reported	Not Reported	Not Reported	Not Reported	Not Reported	Not Reported	Not Reported	Not Reported	Not Reported	Not Reported	Not Reported	Not Reported	Not Reported	Not Reported	Not Reported	Not Reported	Not Reported	Not Reported	Not Reported	Not Reported	Not Reported	Not Reported	Not Reported	Not Reported	Not Reported
2018	1	2018 Q1	Liquid	1.8	mg	estimate	Liraglutide	69	60s	Female	Acute		Unintentional - Therapeutic error	Other	Other	Other	No HCF care needed	No effect		Parenteral	WrongTime		Not Reported	Not Reported	Not Reported	Not Reported	Not Reported	Not Reported	Not Reported	Not Reported	Not Reported	Not Reported	Not Reported	Not Reported	Not Reported	Not Reported	Not Reported	Not Reported	Not Reported	Not Reported	Not Reported	Not Reported	Not Reported	Not Reported	Not Reported	Not Reported	Not Reported	Not Reported	Not Reported
2018	1	2018 Q1	Liquid	3.6	mL	exact	Liraglutide	71	70s	Female	Acute-on-chronic	>3 mo	Unintentional - Therapeutic error	Own residence	Own residence	Managed on site (non health care facility)	No HCF care needed	Minor effect		Parenteral	WrongDose		Not Reported	Not Reported	Not Reported	Not Reported	Not Reported	Not Reported	Not Reported	Not Reported	Not Reported	Not Reported	Not Reported	Not Reported	Not Reported	Not Reported	Not Reported	Not Reported	Not Reported	Not Reported	Not Reported	Not Reported	Not Reported	Not Reported	Not Reported	Not Reported	Not Reported	Not Reported	Not Reported
2018	1	2018 Q1	Unknown		Unknown		Liraglutide	59	50s	Female	Acute		Unintentional - Therapeutic error	Own residence	Health care facility	Patient already in (enroute to) HCF when PCC called	Treated/evaluated and released	Minor effect		Parenteral	WrongDose		Not Reported	Not Reported	Not Reported	Not Reported	Not Reported	Not Reported	Not Reported	Not Reported	Not Reported	Not Reported	Not Reported	Not Reported	Not Reported	Not Reported	Not Reported	Not Reported	Related	Not Reported	Not Reported	Not Reported	Not Reported	Not Reported	Not Reported	Not Reported	Not Reported	Not Reported	Not Reported
2018	1	2018 Q1	Liquid	1.5	mg	exact	Dulaglutide	62	60s	Male	Acute-on-chronic	>3 mo	Unintentional - Misuse	Own residence	Own residence	Managed on site (non health care facility)	No HCF care needed	No effect		Dermal	Unknown		Not Reported	Not Reported	Not Reported	Not Reported	Not Reported	Not Reported	Not Reported	Not Reported	Not Reported	Not Reported	Not Reported	Not Reported	Not Reported	Not Reported	Not Reported	Not Reported	Not Reported	Not Reported	Not Reported	Not Reported	Not Reported	Not Reported	Not Reported	Not Reported	Not Reported	Not Reported	Not Reported
2018	1	2018 Q1	Liquid	15	IU / units	maximum possible	Liraglutide	63	60s	Male	Acute		Unintentional - Therapeutic error	Own residence	Other	Managed on site (non health care facility)	No HCF care needed	Minor effect		Parenteral	WrongPatient		Not Reported	Not Reported	Not Reported	Not Reported	Not Reported	Not Reported	Not Reported	Not Reported	Not Reported	Not Reported	Not Reported	Not Reported	Not Reported	Not Reported	Not Reported	Not Reported	Not Reported	Not Reported	Not Reported	Not Reported	Not Reported	Not Reported	Not Reported	Not Reported	Not Reported	Not Reported	Not Reported
2018	1	2018 Q1	Liquid	1	each (e.g. bites / stings)	estimate	Dulaglutide	62	60s	Female	Acute		Unintentional - General	Own residence	Own residence	Managed on site (non health care facility)	No HCF care needed	Minor effect		Parenteral	Unknown		Not Reported	Not Reported	Not Reported	Not Reported	Not Reported	Not Reported	Not Reported	Not Reported	Not Reported	Not Reported	Not Reported	Not Reported	Not Reported	Not Reported	Not Reported	Not Reported	Not Reported	Not Reported	Not Reported	Not Reported	Not Reported	Not Reported	Not Reported	Not Reported	Not Reported	Not Reported	Not Reported
2018	1	2018 Q1	Liquid	2	mg	estimate	Liraglutide	59	50s	Male	Acute-on-chronic	unknown	Unintentional - Therapeutic error	Own residence	Health care facility	Patient already in (enroute to) HCF when PCC called	Admitted to noncritical care unit	Minor effect	<= 2 hours	Parenteral	WrongDrug		Not Reported	Not Reported	Not Reported	Not Reported	Not Reported	Not Reported	Not Reported	Not Reported	Not Reported	Not Reported	Not Reported	Not Reported	Not Reported	Not Reported	Not Reported	Not Reported	Not Reported	Not Reported	Not Reported	Not Reported	Not Reported	Not Reported	Not Reported	Not Reported	Not Reported	Not Reported	Not Reported
2018	1	2018 Q1	Liquid	3.6	mg	estimate	Liraglutide	82	80s	Female	Acute-on-chronic	unknown	Unintentional - Therapeutic error	Own residence	Own residence	Managed on site (non health care facility)	No HCF care needed	No effect		Parenteral	WrongTime		Not Reported	Not Reported	Not Reported	Not Reported	Not Reported	Not Reported	Not Reported	Not Reported	Not Reported	Not Reported	Not Reported	Not Reported	Not Reported	Not Reported	Not Reported	Not Reported	Not Reported	Not Reported	Not Reported	Not Reported	Not Reported	Not Reported	Not Reported	Not Reported	Not Reported	Not Reported	Not Reported
2018	1	2018 Q1	Liquid	1.2	mg	exact	Liraglutide	55	50s	Female	Chronic	>24 hr <=1 week	Adverse reaction - Drug	Own residence	Other	Patient already in (enroute to) HCF when PCC called	Treated/evaluated and released	Minor effect	> 2 hours, <= 8 hours	Parenteral	Unknown		Not Reported	Not Reported	Not Reported	Not Reported	Related	Not Reported	Not Reported	Not Reported	Not Related	Not Reported	Not Reported	Not Reported	Not Reported	Not Reported	Not Reported	Not Reported	Not Reported	Not Reported	Not Reported	Not Reported	Not Reported	Not Reported	Not Reported	Not Reported	Not Reported	Not Reported	Not Reported
2018	1	2018 Q1	Liquid	70	mg	exact	Liraglutide	79	70s	Male	Acute-on-chronic	>3 mo	Unintentional - Therapeutic error	Own residence	Health care facility	Patient already in (enroute to) HCF when PCC called	Treated/evaluated and released	No effect		Parenteral	Multiple Errors		Not Reported	Not Reported	Not Reported	Not Reported	Not Reported	Not Reported	Not Reported	Not Reported	Not Reported	Not Reported	Not Reported	Not Reported	Not Reported	Not Reported	Not Reported	Not Reported	Not Reported	Not Reported	Not Reported	Not Reported	Not Reported	Not Reported	Not Reported	Not Reported	Not Reported	Not Reported	Not Reported
2018	1	2018 Q1	Liquid	1.8	mg	exact	Liraglutide	56	50s	Female	Acute-on-chronic	>3 mo	Unintentional - Therapeutic error	Own residence	Own residence	Managed on site (non health care facility)	No HCF care needed	Minor effect		Parenteral	WrongDrug		Not Reported	Not Reported	Not Reported	Not Reported	Not Reported	Not Reported	Not Reported	Not Reported	Not Reported	Not Reported	Not Reported	Not Reported	Not Reported	Not Reported	Not Reported	Not Reported	Not Reported	Not Reported	Not Reported	Not Reported	Not Reported	Not Reported	Not Reported	Not Reported	Not Reported	Not Reported	Not Reported
2018	1	2018 Q1	Liquid		Unknown		Liraglutide		Unknown adult (>=20 yrs)	Male	Unknown		Unintentional - General	Own residence	Own residence	Managed on site (non health care facility)	No HCF care needed	Unable to follow, judged as a potentially toxic exposure		Parenteral	Unknown		Not Reported	Not Reported	Not Reported	Not Reported	Not Reported	Not Reported	Not Reported	Not Reported	Not Reported	Not Reported	Not Reported	Not Reported	Not Reported	Not Reported	Not Reported	Not Reported	Not Reported	Not Reported	Not Reported	Not Reported	Not Reported	Not Reported	Not Reported	Not Reported	Not Reported	Not Reported	Not Reported
2018	1	2018 Q1	Liquid	3.6	mg	exact	Liraglutide	59	50s	Female	Acute-on-chronic	>3 mo	Unintentional - Therapeutic error	Own residence	Other	Managed on site (non health care facility)	No HCF care needed	Minor effect		Parenteral	WrongDrug		Not Reported	Not Reported	Not Reported	Not Reported	Not Reported	Not Reported	Not Reported	Not Reported	Not Reported	Not Reported	Not Reported	Not Reported	Not Reported	Not Reported	Not Reported	Not Reported	Not Reported	Not Reported	Not Reported	Not Reported	Not Reported	Not Reported	Not Reported	Not Reported	Not Reported	Not Reported	Not Reported
2018	1	2018 Q1	Liquid	3.6	IU / units	exact	GLP-1 RA NOS	67	60s	Male	Acute-on-chronic	>3 mo	Unintentional - Therapeutic error	Own residence	Own residence	Managed on site (non health care facility)	No HCF care needed	Minor effect	unknown	Parenteral	WrongDose		Not Reported	Not Reported	Not Reported	Not Reported	Not Reported	Not Reported	Not Reported	Not Reported	Not Reported	Not Reported	Not Reported	Not Reported	Not Reported	Not Reported	Not Reported	Not Reported	Not Reported	Not Reported	Not Reported	Not Reported	Not Reported	Not Reported	Not Reported	Not Reported	Not Reported	Related	Not Reported
2018	1	2018 Q1	Liquid	3.6	mg	exact	Liraglutide	52	50s	Male	Acute-on-chronic	>3 mo	Unintentional - Therapeutic error	Own residence	Other	Managed on site (non health care facility)	No HCF care needed	Minor effect		Parenteral	WrongTime		Not Reported	Not Reported	Not Reported	Not Reported	Not Reported	Not Reported	Not Reported	Not Reported	Not Reported	Not Reported	Not Reported	Not Reported	Not Reported	Not Reported	Not Reported	Not Reported	Not Reported	Not Reported	Not Reported	Not Reported	Not Reported	Not Reported	Not Reported	Not Reported	Not Reported	Not Reported	Not Reported
2018	1	2018 Q1	Liquid	1.5	mg	exact	Dulaglutide	63	60s	Male	Acute-on-chronic	>3 mo	Unintentional - Therapeutic error	Own residence	Own residence	Managed on site (non health care facility)	No HCF care needed	Minor effect		Parenteral	WrongTime		Not Reported	Not Reported	Not Reported	Not Reported	Not Reported	Not Reported	Not Reported	Not Reported	Not Reported	Not Reported	Not Reported	Not Reported	Not Reported	Not Reported	Not Reported	Not Reported	Not Reported	Not Reported	Not Reported	Not Reported	Not Reported	Not Reported	Not Reported	Not Reported	Not Reported	Not Reported	Not Reported
2018	1	2018 Q1	Liquid	2	each (e.g. bites / stings)	exact	Dulaglutide	42	40s	Female	Acute-on-chronic	unknown	Unintentional - Therapeutic error	Own residence	Health care facility	Managed on site (non health care facility)	No HCF care needed	Minor effect		Parenteral	WrongDose		Not Reported	Not Reported	Not Reported	Not Reported	Not Reported	Not Reported	Not Reported	Not Reported	Not Reported	Not Reported	Not Reported	Not Reported	Not Reported	Not Reported	Not Reported	Not Reported	Not Reported	Not Reported	Not Reported	Not Reported	Not Reported	Not Reported	Not Reported	Not Reported	Not Reported	Not Reported	Not Reported
2018	1	2018 Q1	Liquid	1.5	mg	exact	Dulaglutide	52	50s	Female	Acute		Unintentional - General	Own residence	Health care facility	Patient already in (enroute to) HCF when PCC called	Treated/evaluated and released	Minor effect	> 8 hours, <= 24 hours	Parenteral	Unknown		Not Reported	Not Reported	Not Reported	Not Reported	Not Reported	Not Reported	Not Reported	Not Reported	Not Reported	Not Reported	Not Reported	Not Reported	Not Reported	Not Reported	Not Reported	Not Reported	Not Reported	Not Reported	Not Reported	Not Reported	Not Reported	Not Reported	Not Reported	Not Reported	Not Reported	Not Reported	Not Reported
2018	1	2018 Q1	Liquid	9	mg	maximum possible	Liraglutide	54	50s	Female	Acute-on-chronic	unknown	Unintentional - Therapeutic error	Own residence	Own residence	Managed on site (non health care facility)	No HCF care needed	Minor effect		Parenteral	WrongDose		Not Reported	Not Reported	Not Reported	Not Reported	Not Reported	Not Reported	Not Reported	Not Reported	Not Reported	Not Reported	Not Reported	Not Reported	Not Reported	Not Reported	Not Reported	Not Reported	Not Reported	Not Reported	Not Reported	Not Reported	Not Reported	Not Reported	Not Reported	Not Reported	Not Reported	Not Reported	Not Reported
2018	1	2018 Q1	Liquid	1.2	mL	exact	Liraglutide		Unknown adult (>=20 yrs)	Female	Acute-on-chronic	unknown	Unintentional - Therapeutic error	Own residence	Own residence	Managed on site (non health care facility)	No HCF care needed	No effect		Parenteral	WrongTime		Not Reported	Not Reported	Not Reported	Not Reported	Not Reported	Not Reported	Not Reported	Not Reported	Not Reported	Not Reported	Not Reported	Not Reported	Not Reported	Not Reported	Not Reported	Not Reported	Not Reported	Not Reported	Not Reported	Not Reported	Not Reported	Not Reported	Not Reported	Not Reported	Not Reported	Not Reported	Not Reported
2018	1	2018 Q1	Liquid	2	each (e.g. bites / stings)	estimate	Dulaglutide	69	60s	Female	Acute-on-chronic	unknown	Unintentional - Therapeutic error	Own residence	Own residence	Managed on site (non health care facility)	No HCF care needed	Minor effect		Ingestion	WrongTime	Unknown If therapy Provided	Not Reported	Not Reported	Not Reported	Not Reported	Not Reported	Not Reported	Not Reported	Not Reported	Not Reported	Not Reported	Not Reported	Not Reported	Not Reported	Not Reported	Not Reported	Not Reported	Not Reported	Not Reported	Not Reported	Not Reported	Not Reported	Not Reported	Not Reported	Not Reported	Not Reported	Not Reported	Not Reported
2018	1	2018 Q1	Unknown		Unknown		Exenatide	54	50s	Male	Acute		Unintentional - General	Own residence	Own residence	Managed on site (non health care facility)	No HCF care needed	Minor effect		Ingestion	Unknown		Not Reported	Not Reported	Not Reported	Not Reported	Not Reported	Not Reported	Not Reported	Not Reported	Not Reported	Not Reported	Not Reported	Not Reported	Not Reported	Not Reported	Not Reported	Not Reported	Not Reported	Not Reported	Not Reported	Not Reported	Not Reported	Not Reported	Not Reported	Not Reported	Not Reported	Not Reported	Not Reported
2018	1	2018 Q1	Liquid	18	mg	estimate	Liraglutide	68	60s	Female	Acute		Unintentional - Therapeutic error	Own residence	Own residence	Patient was referred by PCC to a HCF	Lost to F/U	Unable to follow, judged as a potentially toxic exposure		Parenteral	WrongDose		Not Reported	Not Reported	Not Reported	Not Reported	Not Reported	Not Reported	Not Reported	Not Reported	Not Reported	Not Reported	Not Reported	Not Reported	Not Reported	Not Reported	Not Reported	Not Reported	Not Reported	Not Reported	Not Reported	Not Reported	Not Reported	Not Reported	Not Reported	Not Reported	Not Reported	Not Reported	Not Reported
2018	1	2018 Q1	Liquid	100	IU / units	estimate	Liraglutide	64	60s	Male	Acute-on-chronic	>3 mo	Unintentional - Therapeutic error	Other	Other	Patient was referred by PCC to a HCF	Admitted to noncritical care unit	Minor effect	> 8 hours, <= 24 hours	Parenteral	WrongDrug		Not Reported	Not Reported	Not Reported	Not Reported	Not Reported	Not Reported	Not Reported	Not Reported	Not Reported	Not Reported	Not Reported	Not Reported	Not Reported	Not Reported	Not Reported	Not Reported	Not Reported	Not Reported	Unknown If Related	Not Reported	Not Reported	Not Reported	Not Reported	Not Reported	Not Reported	Not Reported	Not Reported
2018	1	2018 Q1	Liquid	1.8	mL	exact	Liraglutide	59	50s	Female	Acute-on-chronic	>1 mo <=3 mo	Unintentional - Therapeutic error	Own residence	Own residence	Managed on site (non health care facility)	No HCF care needed	Minor effect		Parenteral	WrongDrug	Unknown If therapy Provided	Not Reported	Not Reported	Not Reported	Not Reported	Not Reported	Not Reported	Not Reported	Not Reported	Not Reported	Not Reported	Not Reported	Not Reported	Not Reported	Not Reported	Not Reported	Not Reported	Not Reported	Not Reported	Not Reported	Not Reported	Not Reported	Not Reported	Not Reported	Not Reported	Not Reported	Not Reported	Not Reported
2018	1	2018 Q1	Liquid	0.5	mL	exact	Dulaglutide	52	50s	Male	Acute-on-chronic	>3 mo	Unintentional - Therapeutic error	Own residence	Other	Managed on site (non health care facility)	No HCF care needed	No effect		Parenteral	WrongTime		Not Reported	Not Reported	Not Reported	Not Reported	Not Reported	Not Reported	Not Reported	Not Reported	Not Reported	Not Reported	Not Reported	Not Reported	Not Reported	Not Reported	Not Reported	Not Reported	Not Reported	Not Reported	Not Reported	Not Reported	Not Reported	Not Reported	Not Reported	Not Reported	Not Reported	Not Reported	Not Reported
2018	1	2018 Q1	Liquid	1.8	mg	exact	Liraglutide		Unknown adult (>=20 yrs)	Male	Acute		Unintentional - Therapeutic error	Own residence	Own residence	Managed on site (non health care facility)	No HCF care needed	Minor effect		Parenteral	WrongTime		Not Reported	Not Reported	Not Reported	Not Reported	Not Reported	Not Reported	Not Reported	Not Reported	Not Reported	Not Reported	Not Reported	Not Reported	Not Reported	Not Reported	Not Reported	Not Reported	Not Reported	Not Reported	Not Reported	Not Reported	Not Reported	Not Reported	Not Reported	Not Reported	Not Reported	Not Reported	Not Reported
2018	1	2018 Q1	Other	3	mg	exact	Liraglutide	25	20s	Female	Acute		Unintentional - Therapeutic error	Own residence	Health care facility	Patient already in (enroute to) HCF when PCC called	Treated/evaluated and released	Minor effect	> 2 hours, <= 8 hours	Parenteral	WrongDose		Not Reported	Not Reported	Not Reported	Not Reported	Not Reported	Not Reported	Not Reported	Not Reported	Not Reported	Not Reported	Not Reported	Not Reported	Not Reported	Not Reported	Not Reported	Not Reported	Not Reported	Not Reported	Not Reported	Not Reported	Not Reported	Not Reported	Not Reported	Not Reported	Not Reported	Not Reported	Not Reported
2018	1	2018 Q1	Liquid	1.2	mL	exact	Liraglutide	64	60s	Female	Acute		Adverse reaction - Drug	Own residence	Own residence	Managed on site (non health care facility)	No HCF care needed	Minor effect	> 24 hours, <= 3 days	Parenteral	Unknown		Not Reported	Not Reported	Not Reported	Not Reported	Not Reported	Not Reported	Not Reported	Not Reported	Not Reported	Not Reported	Not Reported	Not Reported	Not Reported	Not Reported	Not Reported	Not Reported	Not Reported	Not Reported	Not Reported	Not Reported	Not Reported	Not Reported	Not Reported	Not Reported	Not Reported	Not Reported	Not Reported
2018	1	2018 Q1	Liquid	1.8	mg	exact	Liraglutide		Unknown adult (>=20 yrs)	Female	Acute		Unintentional - Therapeutic error	Own residence	Own residence	Managed on site (non health care facility)	No HCF care needed	Minor effect		Parenteral	WrongTime	Unknown If therapy Provided	Not Reported	Not Reported	Not Reported	Not Reported	Not Reported	Not Reported	Not Reported	Not Reported	Not Reported	Not Reported	Not Reported	Not Reported	Not Reported	Not Reported	Not Reported	Not Reported	Not Reported	Not Reported	Not Reported	Not Reported	Not Reported	Not Reported	Not Reported	Not Reported	Not Reported	Not Reported	Not Reported
2018	1	2018 Q1	Liquid	1.8	IU / units	exact	Liraglutide	54	50s	Male	Acute-on-chronic	>24 hr <=1 week	Unintentional - Therapeutic error	Own residence	Own residence	Managed on site (non health care facility)	No HCF care needed	Minor effect		Parenteral	WrongTime	Unknown If therapy Provided	Not Reported	Not Reported	Not Reported	Not Reported	Not Reported	Not Reported	Not Reported	Not Reported	Not Reported	Not Reported	Not Reported	Not Reported	Not Reported	Not Reported	Not Reported	Not Reported	Not Reported	Not Reported	Not Reported	Not Reported	Not Reported	Not Reported	Not Reported	Not Reported	Not Reported	Not Reported	Not Reported
2018	1	2018 Q1	Liquid	18	mg	exact	Liraglutide	63	60s	Male	Acute		Unintentional - Therapeutic error	Own residence	Health care facility	Patient already in (enroute to) HCF when PCC called	Treated/evaluated and released	No effect		Parenteral	WrongDose		Not Reported	Not Reported	Not Reported	Not Reported	Not Reported	Not Reported	Not Reported	Not Reported	Not Reported	Not Reported	Not Reported	Not Reported	Not Reported	Not Reported	Not Reported	Not Reported	Not Reported	Not Reported	Not Reported	Not Reported	Not Reported	Not Reported	Not Reported	Not Reported	Not Reported	Not Reported	Not Reported
2018	1	2018 Q1	Liquid	0.25	mg	exact	GLP-1 RA NOS	64	60s	Female	Chronic	>24 hr <=1 week	Unintentional - Therapeutic error	Own residence	Health care facility	Unknown	No HCF care needed	Minor effect		Parenteral	WrongTime	Unknown If therapy Provided	Not Reported	Not Reported	Not Reported	Not Reported	Not Reported	Not Reported	Not Reported	Not Reported	Not Reported	Not Reported	Not Reported	Not Reported	Not Reported	Not Reported	Not Reported	Not Reported	Not Reported	Not Reported	Not Reported	Not Reported	Not Reported	Not Reported	Not Reported	Not Reported	Not Reported	Not Reported	Not Reported
2018	1	2018 Q1	Liquid	3	mg	estimate	Dulaglutide	60	60s	Male	Acute		Unintentional - Therapeutic error	Own residence	Own residence	Managed on site (non health care facility)	No HCF care needed	Minor effect		Parenteral	WrongTime		Not Reported	Not Reported	Not Reported	Not Reported	Not Reported	Not Reported	Not Reported	Not Reported	Not Reported	Not Reported	Not Reported	Not Reported	Not Reported	Not Reported	Not Reported	Not Reported	Not Reported	Not Reported	Not Reported	Not Reported	Not Reported	Not Reported	Not Reported	Not Reported	Not Reported	Not Reported	Not Reported
2018	1	2018 Q1	Liquid	2	mg	exact	Exenatide	52	50s	Male	Acute-on-chronic	>3 mo	Adverse reaction - Drug	Own residence	Health care facility	Patient already in (enroute to) HCF when PCC called	Treated/evaluated and released	Moderate effect	> 8 hours, <= 24 hours	Ingestion	Unknown		Not Reported	Not Reported	Not Reported	Not Reported	Not Reported	Not Reported	Related	Not Reported	Not Reported	Not Reported	Not Reported	Not Reported	Not Reported	Not Reported	Not Reported	Not Reported	Not Reported	Related	Not Reported	Not Reported	Not Reported	Not Reported	Not Reported	Not Reported	Not Reported	Not Reported	Not Reported
2018	1	2018 Q1	Liquid		Unknown		Liraglutide	51	50s	Male	Acute		Unintentional - Therapeutic error	Own residence	Own residence	Managed on site (non health care facility)	No HCF care needed	Minor effect		Ingestion	WrongPatient		Not Reported	Not Reported	Not Reported	Not Reported	Not Reported	Not Reported	Not Reported	Not Reported	Not Reported	Not Reported	Not Reported	Not Reported	Not Reported	Not Reported	Not Reported	Not Reported	Not Reported	Not Reported	Not Reported	Not Reported	Not Reported	Not Reported	Not Reported	Not Reported	Not Reported	Not Reported	Not Reported
2018	1	2018 Q1	Liquid	1	Unknown	estimate	Liraglutide	78	70s	Female	Acute-on-chronic	unknown	Unintentional - Therapeutic error	Other residence	Other	Other	No HCF care needed	Minor effect		Parenteral	Other		Not Reported	Not Reported	Not Reported	Not Reported	Not Reported	Not Reported	Not Reported	Not Reported	Not Reported	Not Reported	Not Reported	Not Reported	Not Reported	Not Reported	Not Reported	Not Reported	Not Reported	Not Reported	Not Reported	Not Reported	Not Reported	Not Reported	Not Reported	Not Reported	Not Reported	Not Reported	Not Reported
[truncated: 9,374 more rows]
[truncated: 42 more columns]
