# Supplementary material for: National Poison Center Trends in GLP-1 Receptor Agonist Exposures Following FDA Approval for Weight Loss
Source: J Med Toxicol. 2026 Feb 3;22(2):275–85. doi: 10.1007/s13181-026-01121-z (PMC13076849; doi:10.1007/s13181-026-01121-z)
Supplement: Supplementary file 3 — Supplementary Material 3 (XLSX 13.3 MB) [file 13181_2026_1121_MOESM3_ESM.xlsx]

## Sheet: Demographics
Start Date	Start Time	Year	Start Date Month	Case ID (Secure)	Substance Sequence Number	Number of Products	Substance Formulation	Substance Quantity	Substance Quantity Unit	Substance Certainty	Generic Code	Generic Code Name	Product Code	Product Code Name	Case Type	Case Status	Species	Age	Age Unit	Gender	Weight	Pregnancy Duration	Chronicity	Exposure Duration	Reason	Exposure Site	Caller Site	Management Site	Level Of HCF Care	Medical Outcome
03/10/2012	10:34:48 AM	2012	3	320535093432012	1	1	Liquid		Unknown	estimate	0077920	Other Types of Miscellaneous Prescription or Over the Counter Drug	6491924	EXENATIDE AND RELATED AGENTS	Exposure	Closed	Human	81	Years	Male			Acute		Unintentional - General	Own residence	Own residence	Patient was referred by PCC to a HCF	Treated/evaluated and released	No effect
03/16/2012	9:47:56 PM	2012	3	23810633092012	1	1	Liquid	1.8	mg	estimate	0077920	Other Types of Miscellaneous Prescription or Over the Counter Drug	6491924	EXENATIDE AND RELATED AGENTS	Exposure	Closed	Human	43	Years	Female			Acute		Intentional - Misuse	Own residence	Own residence	Managed on site (non health care facility)		Minor effect
04/10/2012	8:19:55 PM	2012	4	20044233782012	1	1	Liquid	10	mcg	exact	0077920	Other Types of Miscellaneous Prescription or Over the Counter Drug	6491924	EXENATIDE AND RELATED AGENTS	Exposure	Closed	Human	69	Years	Male			Acute		Unintentional - Therapeutic error	Own residence	Own residence	Managed on site (non health care facility)		Moderate effect
04/25/2012	7:13:47 PM	2012	4	19582333472012	1	1	Unknown	2	mg	exact	0077920	Other Types of Miscellaneous Prescription or Over the Counter Drug	6491924	EXENATIDE AND RELATED AGENTS	Exposure	Closed	Human	71	Years	Female			Acute-on-chronic	>24 hr <=1 week	Unintentional - Therapeutic error	Own residence	Own residence	Managed on site (non health care facility)		Not followed, minimal clinical effects possible (no more than minor effect possible)
05/05/2012	3:44:00 PM	2012	5	18546323282012	1	1	Liquid	2.4	mg	exact	0077920	Other Types of Miscellaneous Prescription or Over the Counter Drug	6491924	EXENATIDE AND RELATED AGENTS	Exposure	Closed	Human	59	Years	Male			Acute-on-chronic	>3 mo	Unintentional - Therapeutic error	Own residence	Own residence	Managed on site (non health care facility)		Not followed, minimal clinical effects possible (no more than minor effect possible)
07/03/2012	5:37:17 PM	2012	7	320835153432012	1	1	Other	1.8	mg	exact	0077920	Other Types of Miscellaneous Prescription or Over the Counter Drug	6491924	EXENATIDE AND RELATED AGENTS	Exposure	Closed	Human	54	Years	Male			Acute-on-chronic	>3 mo	Unintentional - Therapeutic error	Own residence	Own residence	Managed on site (non health care facility)		No effect
11/07/2012	12:01:04 AM	2012	11	19987043472012	1	1	Unknown		Unknown		0077920	Other Types of Miscellaneous Prescription or Over the Counter Drug	6491924	EXENATIDE AND RELATED AGENTS	Exposure	Closed	Human	58	Years	Male	20.5		Acute-on-chronic	>3 mo	Unintentional - Therapeutic error	Own residence	Health care facility	Patient was referred by PCC to a HCF	Patient refused referral / did not arrive at HCF	Not followed, minimal clinical effects possible (no more than minor effect possible)
04/09/2013	9:12:00 AM	2013	4	5430063332013	1	1	Liquid	9	mL	exact	0077920	Other Types of Miscellaneous Prescription or Over the Counter Drug	6491924	EXENATIDE AND RELATED AGENTS	Exposure	Closed	Human	64	Years	Male	93.18		Acute-on-chronic	>1 week <=1 mo	Unintentional - Therapeutic error	Own residence	Own residence	Patient was referred by PCC to a HCF	Patient refused referral / did not arrive at HCF	No effect
04/12/2013	7:31:59 PM	2013	4	11548503862013	1	1	Liquid	4	mg	exact	0077920	Other Types of Miscellaneous Prescription or Over the Counter Drug	6491924	EXENATIDE AND RELATED AGENTS	Exposure	Closed	Human	57	Years	Female			Acute		Unintentional - Therapeutic error	Own residence	Health care facility	Patient already in (enroute to) HCF when PCC called	Admitted to noncritical care unit	Moderate effect
05/14/2013	9:17:37 AM	2013	5	11606603862013	1	1	Liquid	3.6	mg	exact	0077920	Other Types of Miscellaneous Prescription or Over the Counter Drug	6491924	EXENATIDE AND RELATED AGENTS	Exposure	Closed	Human	62	Years	Female			Acute		Unintentional - Therapeutic error	Own residence	Health care facility	Patient already in (enroute to) HCF when PCC called	Treated/evaluated and released	No effect
05/28/2013	11:24:00 PM	2013	5	18718653532013	1	1	Other	20	mcg	exact	0077920	Other Types of Miscellaneous Prescription or Over the Counter Drug	6491924	EXENATIDE AND RELATED AGENTS	Exposure	Closed	Human	57	Years	Male	102.15		Acute-on-chronic	>3 mo	Unintentional - Therapeutic error	Own residence	Own residence	Managed on site (non health care facility)		Not followed, minimal clinical effects possible (no more than minor effect possible)
08/02/2013	10:27:25 AM	2013	8	10490693472013	1	1	Unknown		Unknown		0077920	Other Types of Miscellaneous Prescription or Over the Counter Drug	6491924	EXENATIDE AND RELATED AGENTS	Exposure	Closed	Human	63	Years	Female			Acute		Unintentional - Therapeutic error	Own residence	Health care facility	Patient already in (enroute to) HCF when PCC called	Treated/evaluated and released	Not followed, minimal clinical effects possible (no more than minor effect possible)
09/13/2013	9:45:00 PM	2013	9	19755513742013	1	1	Liquid	10	mcg	exact	0077920	Other Types of Miscellaneous Prescription or Over the Counter Drug	6491924	EXENATIDE AND RELATED AGENTS	Exposure	Closed	Human	62	Years	Female	90.8		Acute-on-chronic	>3 mo	Unintentional - Therapeutic error	Own residence	Own residence	Managed on site (non health care facility)		No effect
10/06/2013	8:52:00 PM	2013	10	18863113142013	1	1	Liquid		Unknown		0077920	Other Types of Miscellaneous Prescription or Over the Counter Drug	6491924	EXENATIDE AND RELATED AGENTS	Exposure	Closed	Human		60s	Female			Acute		Unintentional - Therapeutic error	Own residence	Health care facility	Patient already in (enroute to) HCF when PCC called	Treated/evaluated and released	No effect
12/18/2013	4:26:43 PM	2013	12	21735933322013	1	1	Liquid	1.2	mL	exact	0077920	Other Types of Miscellaneous Prescription or Over the Counter Drug	6491924	EXENATIDE AND RELATED AGENTS	Exposure	Closed	Human	61	Years	Female			Acute		Adverse reaction - Drug	Own residence	Own residence	Patient was referred by PCC to a HCF	Treated/evaluated and released	Minor effect
02/17/2014	7:20:25 PM	2014	2	40742713392014	1	1	Unknown		Unknown		0077920	Other Types of Miscellaneous Prescription or Over the Counter Drug	6491924	EXENATIDE AND RELATED AGENTS	Exposure	Closed	Human	75	Years	Female			Acute		Adverse reaction - Drug	Own residence	Health care facility	Patient already in (enroute to) HCF when PCC called	Treated/evaluated and released	Moderate effect
04/28/2014	8:59:27 PM	2014	4	10236183122014	1	1	Liquid	20	mcg	exact	0077920	Other Types of Miscellaneous Prescription or Over the Counter Drug	6491924	EXENATIDE AND RELATED AGENTS	Exposure	Closed	Human	61	Years	Male	122.73		Acute		Unintentional - Therapeutic error	Own residence	Own residence	Managed on site (non health care facility)		Minor effect
05/17/2014	8:39:30 PM	2014	5	24112113012014	1	1	Liquid	1.8	mg	exact	0077920	Other Types of Miscellaneous Prescription or Over the Counter Drug	6491924	EXENATIDE AND RELATED AGENTS	Exposure	Closed	Human	59	Years	Male			Acute-on-chronic	>3 mo	Unintentional - Therapeutic error	Own residence	Own residence	Managed on site (non health care facility)		Not followed, minimal clinical effects possible (no more than minor effect possible)
08/04/2014	7:25:00 PM	2014	8	19774803532014	1	1	Liquid	3.6	mg	exact	0077920	Other Types of Miscellaneous Prescription or Over the Counter Drug	6491924	EXENATIDE AND RELATED AGENTS	Exposure	Closed	Human	62	Years	Female	172.974		Acute-on-chronic	>3 mo	Unintentional - Therapeutic error	Own residence	Own residence	Managed on site (non health care facility)		Not followed, minimal clinical effects possible (no more than minor effect possible)
09/14/2014	3:33:29 PM	2014	9	41133953392014	1	1	Liquid	18	mg	exact	0077920	Other Types of Miscellaneous Prescription or Over the Counter Drug	6491924	EXENATIDE AND RELATED AGENTS	Exposure	Closed	Human	65	Years	Male			Acute		Unintentional - Therapeutic error	Own residence	Health care facility	Patient already in (enroute to) HCF when PCC called	Admitted to noncritical care unit	Moderate effect
03/25/2015	11:38:45 AM	2015	3	4609993842015	1	1	Solid (tablets / capsules / caplets)	2	tabs / pills / capsules	estimate	0233000	Hypoglycemics: Other or Unknown	7858834	Liraglutide	Exposure	Closed	Human	36	Years	Female	159.09		Acute		Unintentional - Therapeutic error	Own residence	Own residence	Managed on site (non health care facility)		Not followed, minimal clinical effects possible (no more than minor effect possible)
04/23/2015	10:05:26 PM	2015	4	736183853542015	1	1	Other		Unknown		0233000	Hypoglycemics: Other or Unknown	6491924	EXENATIDE AND RELATED AGENTS	Exposure	Closed	Human	47	Years	Male			Chronic	unknown	Adverse reaction - Drug	Own residence	Health care facility	Patient already in (enroute to) HCF when PCC called	Treated/evaluated and released	Minor effect
05/04/2015	9:31:00 PM	2015	5	20440123532015	1	1	Solid (tablets / capsules / caplets)	20	mcg	estimate	0233000	Hypoglycemics: Other or Unknown	6491924	EXENATIDE AND RELATED AGENTS	Exposure	Closed	Human	53	Years	Female	99.88		Acute-on-chronic	>3 mo	Unintentional - Therapeutic error	Own residence	Own residence	Managed on site (non health care facility)		Not followed, minimal clinical effects possible (no more than minor effect possible)
06/13/2015	7:06:43 PM	2015	6	11595433472015	1	1	Unknown		Unknown		0233000	Hypoglycemics: Other or Unknown	6491924	EXENATIDE AND RELATED AGENTS	Exposure	Closed	Human	87	Years	Male			Acute		Unintentional - Therapeutic error	Own residence	Own residence	Managed on site (non health care facility)		Minor effect
07/17/2015	9:05:09 AM	2015	7	11340383852015	1	1	Liquid	1	Unknown	estimate	0233000	Hypoglycemics: Other or Unknown	7858834	Liraglutide	Exposure	Closed	Human	70	Years	Male			Acute-on-chronic	unknown	Adverse reaction - Drug	Own residence	Health care facility	Patient already in (enroute to) HCF when PCC called	Treated/evaluated and released	Moderate effect
09/03/2015	9:38:19 PM	2015	9	737098753602015	1	1	Liquid	30	mg	exact	0077920	Other Types of Miscellaneous Prescription or Over the Counter Drug	7817385	Albiglutide	Exposure	Closed	Human	26	Years	Female			Acute-on-chronic	>8 hr <=24 hr	Unintentional - Therapeutic error	Own residence	Own residence	Managed on site (non health care facility)		No effect
10/03/2015	5:06:32 AM	2015	10	5664003642015	1	1	Liquid	1	Unknown	estimate	0233000	Hypoglycemics: Other or Unknown	6491924	EXENATIDE AND RELATED AGENTS	Exposure	Closed	Human	72	Years	Male			Acute-on-chronic	>24 hr <=1 week	Unintentional - Therapeutic error	Own residence	Health care facility	Patient already in (enroute to) HCF when PCC called	Admitted to noncritical care unit	No effect
10/11/2015	4:17:19 PM	2015	10	11047443122015	1	1	Other	30	mg	estimate	0233000	Hypoglycemics: Other or Unknown	7858834	Liraglutide	Exposure	Closed	Human	37	Years	Female	89.09		Acute-on-chronic	>1 mo <=3 mo	Unintentional - Therapeutic error	Own residence	Own residence	Managed on site (non health care facility)		Not followed, minimal clinical effects possible (no more than minor effect possible)
11/02/2015	8:09:26 AM	2015	11	209300363752015	1	1	Other	5	IU / units	exact	0233000	Hypoglycemics: Other or Unknown	6491924	EXENATIDE AND RELATED AGENTS	Exposure	Closed	Human	63	Years	Female			Acute		Unintentional - Therapeutic error	Own residence	Own residence	Patient was referred by PCC to a HCF	Patient lost to follow-up / left AMA	Unable to follow, judged as a potentially toxic exposure
11/02/2015	10:48:00 PM	2015	11	20898653532015	1	1	Liquid	2	each (e.g. bites / stings)	maximum possible	0233000	Hypoglycemics: Other or Unknown	7858842	Dulaglutide	Exposure	Closed	Human	36	Years	Female	102.15		Acute-on-chronic	unknown	Unintentional - Therapeutic error	Own residence	Own residence	Managed on site (non health care facility)		Not followed, minimal clinical effects possible (no more than minor effect possible)
12/18/2015	9:56:12 PM	2015	12	150774863402015	1	1	Liquid	0.5	mL	exact	0233000	Hypoglycemics: Other or Unknown	7858842	Dulaglutide	Exposure	Closed	Human	50	Years	Female			Acute		Adverse reaction - Drug	Own residence	Own residence	Managed on site (non health care facility)		Not followed, minimal clinical effects possible (no more than minor effect possible)
12/20/2015	11:58:23 PM	2015	12	737790833292015	1	1	Liquid		Unknown	estimate	0233000	Hypoglycemics: Other or Unknown	7858834	Liraglutide	Exposure	Closed	Human	46	Years	Female			Acute-on-chronic	>24 hr <=1 week	Adverse reaction - Drug	Own residence	Own residence	Managed on site (non health care facility)		Moderate effect
02/17/2016	12:26:00 PM	2016	2	19882463142016	1	1	Liquid	20	mcg	exact	0233000	Hypoglycemics: Other or Unknown	6491924	EXENATIDE AND RELATED AGENTS	Exposure	Closed	Human	58	Years	Female	104.42		Acute		Unintentional - Therapeutic error	Own residence	Own residence	Managed on site (non health care facility)		Not followed, judged as nontoxic exposure (clinical effects not expected)
03/04/2016	6:36:06 PM	2016	3	12032063472016	1	1	Unknown		Unknown		0310100	Hypoglycemics: Glucagon-Like Peptide-1 (GLP-1) Receptor Agonists	7034749	Victoza	Exposure	Closed	Human	76	Years	Female			Acute		Unintentional - Therapeutic error	Own residence	Own residence	Patient was referred by PCC to a HCF	Patient lost to follow-up / left AMA	Unable to follow, judged as a potentially toxic exposure
03/06/2016	11:56:52 PM	2016	3	18692473412016	1	1	Liquid	1.8	mg	exact	0310100	Hypoglycemics: Glucagon-Like Peptide-1 (GLP-1) Receptor Agonists	7034749	Victoza	Exposure	Closed	Human	72	Years	Male	98.2		Acute-on-chronic	unknown	Unintentional - Therapeutic error	Own residence	Other	Managed on site (non health care facility)		Not followed, minimal clinical effects possible (no more than minor effect possible)
03/12/2016	2:47:31 PM	2016	3	10365993372016	1	1	Liquid	6	mg	exact	0310100	Hypoglycemics: Glucagon-Like Peptide-1 (GLP-1) Receptor Agonists	7034749	Victoza	Exposure	Closed	Human	66	Years	Male			Acute-on-chronic	>8 hr <=24 hr	Unintentional - Therapeutic error	Own residence	Health care facility	Patient already in (enroute to) HCF when PCC called	Admitted to noncritical care unit	Major effect
03/16/2016	7:58:22 PM	2016	3	24198643132016	1	1	Liquid				0310100	Hypoglycemics: Glucagon-Like Peptide-1 (GLP-1) Receptor Agonists	7034749	Victoza	Exposure	Closed	Human	55	Years	Male			Acute		Unintentional - Therapeutic error	Own residence	Own residence	Managed on site (non health care facility)		Not followed, minimal clinical effects possible (no more than minor effect possible)
03/19/2016	7:12:05 PM	2016	3	18707743412016	1	1	Liquid	12	mg	exact	0310100	Hypoglycemics: Glucagon-Like Peptide-1 (GLP-1) Receptor Agonists	7034749	Victoza	Exposure	Closed	Human		Unknown adult (>=20 yrs)	Female			Acute		Unintentional - General	Own residence	Own residence	Managed on site (non health care facility)		Not followed, minimal clinical effects possible (no more than minor effect possible)
03/21/2016	11:50:43 PM	2016	3	18710683412016	1	1	Liquid	1.8	mg	exact	0310100	Hypoglycemics: Glucagon-Like Peptide-1 (GLP-1) Receptor Agonists	7034749	Victoza	Exposure	Closed	Human	62	Years	Male			Acute-on-chronic	unknown	Unintentional - Therapeutic error	Own residence	Own residence	Managed on site (non health care facility)		Not followed, judged as nontoxic exposure (clinical effects not expected)
03/24/2016	8:02:17 AM	2016	3	24218563392016	1	1	Solid (tablets / capsules / caplets)		Unknown		0310100	Hypoglycemics: Glucagon-Like Peptide-1 (GLP-1) Receptor Agonists	7859189	Trulicity	Exposure	Closed	Human	60	Years	Female			Acute		Unintentional - Therapeutic error	Own residence	Own residence	Managed on site (non health care facility)		Not followed, minimal clinical effects possible (no more than minor effect possible)
03/30/2016	8:23:54 PM	2016	3	25099823012016	1	1	Liquid	1.8	mL	maximum possible	0310100	Hypoglycemics: Glucagon-Like Peptide-1 (GLP-1) Receptor Agonists	7034749	Victoza	Exposure	Closed	Human		Unknown adult (>=20 yrs)	Female			Acute		Unintentional - Therapeutic error	Own residence	Own residence	Managed on site (non health care facility)		Not followed, minimal clinical effects possible (no more than minor effect possible)
04/06/2016	9:57:43 PM	2016	4	9536863712016	1	1	Solid (tablets / capsules / caplets)	1	each (e.g. bites / stings)	estimate	0310100	Hypoglycemics: Glucagon-Like Peptide-1 (GLP-1) Receptor Agonists	7877298	Saxenda	Exposure	Closed	Human	49	Years	Female			Acute		Adverse reaction - Drug	Own residence	Health care facility	Patient already in (enroute to) HCF when PCC called	Treated/evaluated and released	Moderate effect
04/08/2016	11:44:39 PM	2016	4	10094273442016	1	1	Liquid	3.6	mg	estimate	0310100	Hypoglycemics: Glucagon-Like Peptide-1 (GLP-1) Receptor Agonists	7034749	Victoza	Exposure	Closed	Human	55	Years	Female			Acute-on-chronic	>3 mo	Unintentional - Therapeutic error	Own residence	Own residence	Managed on site (non health care facility)		Not followed, minimal clinical effects possible (no more than minor effect possible)
04/13/2016	10:45:04 PM	2016	4	8285303272016	1	1	Liquid	3	mg	exact	0310100	Hypoglycemics: Glucagon-Like Peptide-1 (GLP-1) Receptor Agonists	7858834	Liraglutide	Exposure	Closed	Human	57	Years	Female			Acute-on-chronic	>3 mo	Unintentional - Therapeutic error	Own residence	Other	Managed on site (non health care facility)		No effect
04/16/2016	9:22:03 AM	2016	4	738518823542016	1	1	Liquid	1	each (e.g. bites / stings)	estimate	0310100	Hypoglycemics: Glucagon-Like Peptide-1 (GLP-1) Receptor Agonists	6491924	EXENATIDE AND RELATED AGENTS	Exposure	Closed	Human	39	Years	Female			Acute-on-chronic	>24 hr <=1 week	Adverse reaction - Drug	Own residence	Health care facility	Patient already in (enroute to) HCF when PCC called	Treated/evaluated and released	Moderate effect
04/16/2016	2:20:28 PM	2016	4	21898583222016	1	1	Liquid	3.2	mL	exact	0310100	Hypoglycemics: Glucagon-Like Peptide-1 (GLP-1) Receptor Agonists	7034749	Victoza	Exposure	Closed	Human	36	Years	Female	93.18		Acute-on-chronic	>8 hr <=24 hr	Unintentional - Therapeutic error	Own residence	Own residence	Managed on site (non health care facility)		No effect
04/16/2016	10:04:46 PM	2016	4	21957953312016	1	1	Liquid	1.2	mg	exact	0310100	Hypoglycemics: Glucagon-Like Peptide-1 (GLP-1) Receptor Agonists	7034749	Victoza	Exposure	Closed	Human	59	Years	Female			Acute-on-chronic	>3 mo	Unintentional - Therapeutic error	Own residence	Own residence	Managed on site (non health care facility)		Not followed, minimal clinical effects possible (no more than minor effect possible)
04/17/2016	11:25:24 PM	2016	4	26783923092016	1	1	Liquid	5	mcg	estimate	0310100	Hypoglycemics: Glucagon-Like Peptide-1 (GLP-1) Receptor Agonists	6595049	Byetta	Exposure	Closed	Human	42	Years	Female			Acute-on-chronic	>3 mo	Unintentional - Therapeutic error	Own residence	Own residence	Patient was referred by PCC to a HCF	Admitted to noncritical care unit	No effect
04/18/2016	12:44:46 AM	2016	4	10512233212016	1	1	Liquid	10	mcg	exact	0310100	Hypoglycemics: Glucagon-Like Peptide-1 (GLP-1) Receptor Agonists	6595049	Byetta	Exposure	Closed	Human	82	Years	Female			Acute		Unintentional - Therapeutic error	Own residence	Own residence	Managed on site (non health care facility)		No effect
04/18/2016	5:23:11 PM	2016	4	21902113222016	1	1	Liquid	10	mg	estimate	0310100	Hypoglycemics: Glucagon-Like Peptide-1 (GLP-1) Receptor Agonists	6595049	Byetta	Exposure	Closed	Human	63	Years	Female			Acute-on-chronic	unknown	Unintentional - Therapeutic error	Own residence	Own residence	Managed on site (non health care facility)		No effect
04/20/2016	11:33:00 AM	2016	4	25130223012016	1	1	Liquid		Unknown	exact	0310100	Hypoglycemics: Glucagon-Like Peptide-1 (GLP-1) Receptor Agonists	7859254	Trulicity	Exposure	Closed	Human		Unknown adult (>=20 yrs)	Female			Acute		Unintentional - General	Own residence	Own residence	Managed on site (non health care facility)		No effect
04/20/2016	8:41:42 PM	2016	4	323487373432016	1	1	Solid (tablets / capsules / caplets)	2.4	mg	exact	0310100	Hypoglycemics: Glucagon-Like Peptide-1 (GLP-1) Receptor Agonists	7034749	Victoza	Exposure	Closed	Human	56	Years	Female	109.09		Acute-on-chronic	>1 week <=1 mo	Unintentional - Therapeutic error	Own residence	Own residence	Managed on site (non health care facility)		Not followed, minimal clinical effects possible (no more than minor effect possible)
04/21/2016	8:26:00 PM	2016	4	738554183542016	1	1	Liquid		Unknown	estimate	0310100	Hypoglycemics: Glucagon-Like Peptide-1 (GLP-1) Receptor Agonists	7859254	Trulicity	Exposure	Closed	Human	62	Years	Female			Acute		Adverse reaction - Drug	Health care facility	Own residence	Managed on site (non health care facility)		Moderate effect
04/23/2016	9:18:00 PM	2016	4	25135483012016	1	1	Liquid	1.8	each (e.g. bites / stings)	estimate	0310100	Hypoglycemics: Glucagon-Like Peptide-1 (GLP-1) Receptor Agonists	7034749	Victoza	Exposure	Closed	Human	54	Years	Female			Acute-on-chronic	>3 mo	Unintentional - Therapeutic error	Own residence	Own residence	Managed on site (non health care facility)		Not followed, minimal clinical effects possible (no more than minor effect possible)
04/24/2016	10:46:34 PM	2016	4	4962203842016	1	1	Other	0.5	mL	estimate	0310100	Hypoglycemics: Glucagon-Like Peptide-1 (GLP-1) Receptor Agonists	7859189	Trulicity	Exposure	Closed	Human	47	Years	Male			Acute		Unintentional - Therapeutic error	Own residence	Own residence	Managed on site (non health care facility)		Not followed, minimal clinical effects possible (no more than minor effect possible)
04/25/2016	10:50:44 PM	2016	4	21914003222016	1	1	Liquid	1.8	mg	exact	0310100	Hypoglycemics: Glucagon-Like Peptide-1 (GLP-1) Receptor Agonists	7034749	Victoza	Exposure	Closed	Human	61	Years	Female			Acute-on-chronic	>3 mo	Unintentional - Therapeutic error	Own residence	Own residence	Managed on site (non health care facility)		Not followed, minimal clinical effects possible (no more than minor effect possible)
04/27/2016	5:45:50 PM	2016	4	25141083012016	1	1	Liquid	1.2	mL	exact	0310100	Hypoglycemics: Glucagon-Like Peptide-1 (GLP-1) Receptor Agonists	7034749	Victoza	Exposure	Closed	Human	48	Years	Female			Acute		Unintentional - Therapeutic error	Own residence	Own residence	Managed on site (non health care facility)		Not followed, minimal clinical effects possible (no more than minor effect possible)
04/27/2016	5:54:27 PM	2016	4	12114633472016	1	1	Liquid	20	mcg	exact	0310100	Hypoglycemics: Glucagon-Like Peptide-1 (GLP-1) Receptor Agonists	6595049	Byetta	Exposure	Closed	Human	69	Years	Female			Acute-on-chronic	>1 mo <=3 mo	Unintentional - Therapeutic error	Own residence	Own residence	Patient was referred by PCC to a HCF	Patient lost to follow-up / left AMA	Not followed, minimal clinical effects possible (no more than minor effect possible)
04/27/2016	7:29:08 PM	2016	4	9562773712016	1	1	Liquid	10	mcg	estimate	0310100	Hypoglycemics: Glucagon-Like Peptide-1 (GLP-1) Receptor Agonists	6595049	Byetta	Exposure	Closed	Human	55	Years	Male			Acute-on-chronic	>3 mo	Unintentional - Therapeutic error	Own residence	Own residence	Managed on site (non health care facility)		Moderate effect
04/27/2016	10:27:58 PM	2016	4	12115033472016	1	1	Unknown		Unknown		0310100	Hypoglycemics: Glucagon-Like Peptide-1 (GLP-1) Receptor Agonists	7034749	Victoza	Exposure	Closed	Human	25	Years	Female			Acute-on-chronic	>3 mo	Adverse reaction - Drug	Own residence	Own residence	Managed on site (non health care facility)		Not followed, minimal clinical effects possible (no more than minor effect possible)
04/28/2016	7:25:36 AM	2016	4	12449573722016	1	1	Solid (tablets / capsules / caplets)	1	each (e.g. bites / stings)	estimate	0310100	Hypoglycemics: Glucagon-Like Peptide-1 (GLP-1) Receptor Agonists	7034749	Victoza	Exposure	Closed	Human	15	Years	Male	90.91		Acute-on-chronic	>3 mo	Unintentional - Therapeutic error	Own residence	Own residence	Managed on site (non health care facility)		Moderate effect
04/28/2016	12:19:25 PM	2016	4	26804353092016	1	1	Liquid		Unknown	exact	0310100	Hypoglycemics: Glucagon-Like Peptide-1 (GLP-1) Receptor Agonists	7859254	Trulicity	Exposure	Closed	Human	61	Years	Female			Acute-on-chronic	unknown	Unintentional - Misuse	Own residence	Own residence	Managed on site (non health care facility)		Not followed, minimal clinical effects possible (no more than minor effect possible)
05/01/2016	12:34:40 PM	2016	5	7946333162016	1	1	Liquid	3.6	mL	exact	0310100	Hypoglycemics: Glucagon-Like Peptide-1 (GLP-1) Receptor Agonists	7034749	Victoza	Exposure	Closed	Human	61	Years	Male			Acute-on-chronic	>3 mo	Unintentional - Therapeutic error	Own residence	Own residence	Managed on site (non health care facility)		No effect
05/01/2016	9:23:41 PM	2016	5	738625873542016	1	1	Liquid		Unknown	estimate	0310100	Hypoglycemics: Glucagon-Like Peptide-1 (GLP-1) Receptor Agonists	7859254	Trulicity	Exposure	Closed	Human	53	Years	Female			Acute		Unintentional - General	Own residence	Own residence	Managed on site (non health care facility)		Not followed, minimal clinical effects possible (no more than minor effect possible)
05/04/2016	8:01:00 PM	2016	5	20917513742016	1	1	Liquid	2	mg	exact	0310100	Hypoglycemics: Glucagon-Like Peptide-1 (GLP-1) Receptor Agonists	7840451	BYDUREON Pen	Exposure	Closed	Human	57	Years	Female			Acute		Adverse reaction - Drug	Own residence	Own residence	Managed on site (non health care facility)		Minor effect
05/05/2016	9:43:49 PM	2016	5	2391283672016	1	1	Liquid	2	each (e.g. bites / stings)	exact	0310100	Hypoglycemics: Glucagon-Like Peptide-1 (GLP-1) Receptor Agonists	7840451	BYDUREON Pen	Exposure	Closed	Human	43	Years	Female			Acute		Unintentional - Therapeutic error	Own residence	Own residence	Patient was referred by PCC to a HCF	Admitted to critical care unit	Minor effect
05/06/2016	4:21:55 PM	2016	5	13556833862016	1	1	Liquid	3.6	mg	estimate	0310100	Hypoglycemics: Glucagon-Like Peptide-1 (GLP-1) Receptor Agonists	7034749	Victoza	Exposure	Closed	Human	71	Years	Female			Acute-on-chronic	>3 mo	Unintentional - Therapeutic error	Own residence	Own residence	Managed on site (non health care facility)		Not followed, minimal clinical effects possible (no more than minor effect possible)
05/07/2016	10:52:23 AM	2016	5	21992213312016	1	1	Liquid	15	mcg	exact	0310100	Hypoglycemics: Glucagon-Like Peptide-1 (GLP-1) Receptor Agonists	6595049	Byetta	Exposure	Closed	Human	66	Years	Female			Acute-on-chronic	unknown	Unintentional - Therapeutic error	Own residence	Own residence	Managed on site (non health care facility)		No effect
05/08/2016	1:52:38 PM	2016	5	32822103582016	1	1	Other	20	mg	estimate	0310100	Hypoglycemics: Glucagon-Like Peptide-1 (GLP-1) Receptor Agonists	6595049	Byetta	Exposure	Closed	Human	63	Years	Male			Acute		Unintentional - Therapeutic error	Own residence	Own residence	Managed on site (non health care facility)		Not followed, minimal clinical effects possible (no more than minor effect possible)
05/08/2016	10:01:49 PM	2016	5	10450073372016	1	1	Liquid	1.8	mg	exact	0310100	Hypoglycemics: Glucagon-Like Peptide-1 (GLP-1) Receptor Agonists	7034749	Victoza	Exposure	Closed	Human	62	Years	Male			Acute		Unintentional - Therapeutic error	Own residence	Own residence	Patient was referred by PCC to a HCF	Treated/evaluated and released	No effect
05/10/2016	1:05:00 AM	2016	5	21346673532016	1	1	Liquid		Unknown		0310100	Hypoglycemics: Glucagon-Like Peptide-1 (GLP-1) Receptor Agonists	7034749	Victoza	Exposure	Closed	Human	31	Years	Female			Acute		Unintentional - General	Own residence	Own residence	Managed on site (non health care facility)		Not followed, minimal clinical effects possible (no more than minor effect possible)
05/11/2016	12:38:45 AM	2016	5	323521573432016	1	1	Liquid	1.8	mg	exact	0310100	Hypoglycemics: Glucagon-Like Peptide-1 (GLP-1) Receptor Agonists	7034749	Victoza	Exposure	Closed	Human	45	Years	Female	68.18		Acute-on-chronic	>3 mo	Unintentional - Therapeutic error	Own residence	Own residence	Managed on site (non health care facility)		No effect
05/12/2016	9:52:26 PM	2016	5	17352943492016	1	1	Liquid	3	mg	maximum possible	0310100	Hypoglycemics: Glucagon-Like Peptide-1 (GLP-1) Receptor Agonists	7034749	Victoza	Exposure	Closed	Human	70	Years	Female			Acute		Unintentional - Therapeutic error	Own residence	Own residence	Managed on site (non health care facility)		Moderate effect
05/12/2016	11:50:00 PM	2016	5	21354693532016	1	1	Liquid		Unknown		0310100	Hypoglycemics: Glucagon-Like Peptide-1 (GLP-1) Receptor Agonists	7034749	Victoza	Exposure	Closed	Human	31	Years	Female	86.26		Acute		Unintentional - Therapeutic error	Own residence	Own residence	Managed on site (non health care facility)		Not followed, minimal clinical effects possible (no more than minor effect possible)
05/13/2016	11:40:00 AM	2016	5	16021503792016	1	1	Liquid	18	mg	exact	0310100	Hypoglycemics: Glucagon-Like Peptide-1 (GLP-1) Receptor Agonists	7034749	Victoza	Exposure	Closed	Human	67	Years	Female			Acute		Unintentional - Therapeutic error	Own residence	Health care facility	Patient was referred by PCC to a HCF	Patient refused referral / did not arrive at HCF	Unable to follow, judged as a potentially toxic exposure
05/13/2016	10:07:19 PM	2016	5	13570603862016	1	1	Liquid	18	IU / units	exact	0310100	Hypoglycemics: Glucagon-Like Peptide-1 (GLP-1) Receptor Agonists	7034749	Victoza	Exposure	Closed	Human		Unknown adult (>=20 yrs)	Female			Acute		Unintentional - Therapeutic error	Own residence	Other	Managed on site (non health care facility)		Not followed, minimal clinical effects possible (no more than minor effect possible)
05/16/2016	9:41:57 PM	2016	5	738728093292016	1	1	Other	2	each (e.g. bites / stings)	exact	0310100	Hypoglycemics: Glucagon-Like Peptide-1 (GLP-1) Receptor Agonists	7034749	Victoza	Exposure	Closed	Human		Unknown adult (>=20 yrs)	Female			Acute		Unintentional - Therapeutic error	Own residence	Own residence	Managed on site (non health care facility)		Not followed, minimal clinical effects possible (no more than minor effect possible)
05/17/2016	8:49:04 PM	2016	5	26847403092016	1	1	Liquid	0.6	mL	estimate	0310100	Hypoglycemics: Glucagon-Like Peptide-1 (GLP-1) Receptor Agonists	7034749	Victoza	Exposure	Closed	Human	51	Years	Female			Acute		Unintentional - Therapeutic error	Own residence	Own residence	Managed on site (non health care facility)		Not followed, minimal clinical effects possible (no more than minor effect possible)
05/19/2016	10:48:01 PM	2016	5	10467403372016	1	1	Liquid	1	mg	exact	0310100	Hypoglycemics: Glucagon-Like Peptide-1 (GLP-1) Receptor Agonists	7034749	Victoza	Exposure	Closed	Human	66	Years	Female	89.55		Acute-on-chronic	>3 mo	Unintentional - Therapeutic error	Own residence	Own residence	Managed on site (non health care facility)		No effect
05/21/2016	11:31:42 AM	2016	5	11900963852016	1	1	Liquid	1	each (e.g. bites / stings)	exact	0310100	Hypoglycemics: Glucagon-Like Peptide-1 (GLP-1) Receptor Agonists	7034749	Victoza	Exposure	Closed	Human	57	Years	Male			Acute		Adverse reaction - Drug	Own residence	Own residence	Patient was referred by PCC to a HCF	Patient refused referral / did not arrive at HCF	Not followed, minimal clinical effects possible (no more than minor effect possible)
05/22/2016	4:25:28 PM	2016	5	22018533312016	1	1	Liquid	1	each (e.g. bites / stings)	estimate	0310100	Hypoglycemics: Glucagon-Like Peptide-1 (GLP-1) Receptor Agonists	7840451	BYDUREON Pen	Exposure	Closed	Human	59	Years	Female	74.55		Acute		Unintentional - Misuse	Own residence	Own residence	Managed on site (non health care facility)		Not followed, minimal clinical effects possible (no more than minor effect possible)
05/24/2016	11:49:46 AM	2016	5	160308713402016	1	1	Liquid	0.04	mL	estimate	0310100	Hypoglycemics: Glucagon-Like Peptide-1 (GLP-1) Receptor Agonists	6595049	Byetta	Exposure	Closed	Human	53	Years	Female			Chronic	unknown	Adverse reaction - Drug	Own residence	Own residence	Managed on site (non health care facility)		Not followed, minimal clinical effects possible (no more than minor effect possible)
05/24/2016	12:27:40 PM	2016	5	7950313512016	1	1	Liquid	4.8	mg	exact	0310100	Hypoglycemics: Glucagon-Like Peptide-1 (GLP-1) Receptor Agonists	7034749	Victoza	Exposure	Closed	Human	50	Years	Female			Acute		Unintentional - Therapeutic error	Own residence	Health care facility	Patient already in (enroute to) HCF when PCC called	Treated/evaluated and released	No effect
05/25/2016	9:19:31 PM	2016	5	26864243092016	1	1	Liquid	3.6	mL	exact	0310100	Hypoglycemics: Glucagon-Like Peptide-1 (GLP-1) Receptor Agonists	7858834	Liraglutide	Exposure	Closed	Human	51	Years	Female	123.18		Acute		Unintentional - General	Own residence	Own residence	Managed on site (non health care facility)		No effect
05/25/2016	11:45:39 PM	2016	5	323546703432016	1	1	Liquid	2	mg	exact	0310100	Hypoglycemics: Glucagon-Like Peptide-1 (GLP-1) Receptor Agonists	7840451	BYDUREON Pen	Exposure	Closed	Human	61	Years	Female			Acute		Unintentional - Therapeutic error	Own residence	Own residence	Managed on site (non health care facility)		Not followed, minimal clinical effects possible (no more than minor effect possible)
05/28/2016	3:05:28 PM	2016	5	4991673842016	1	1	Liquid		Unknown		0310100	Hypoglycemics: Glucagon-Like Peptide-1 (GLP-1) Receptor Agonists	7034749	Victoza	Exposure	Closed	Human	54	Years	Female			Chronic	>1 week <=1 mo	Adverse reaction - Drug	Own residence	Own residence	Managed on site (non health care facility)		Not followed, minimal clinical effects possible (no more than minor effect possible)
06/01/2016	9:22:56 AM	2016	6	13604413862016	1	1	Liquid	3.2	mg	maximum possible	0310100	Hypoglycemics: Glucagon-Like Peptide-1 (GLP-1) Receptor Agonists	7034749	Victoza	Exposure	Closed	Human	74	Years	Female			Acute		Unintentional - General	Own residence	Own residence	Managed on site (non health care facility)		Not followed, minimal clinical effects possible (no more than minor effect possible)
06/01/2016	5:48:24 PM	2016	6	738833873052016	1	1	Liquid	1.8	mL	estimate	0310100	Hypoglycemics: Glucagon-Like Peptide-1 (GLP-1) Receptor Agonists	7034749	Victoza	Exposure	Closed	Human		Unknown adult (>=20 yrs)	Male			Acute		Unintentional - Therapeutic error	Own residence	Own residence	Managed on site (non health care facility)		Minor effect
06/01/2016	8:55:35 PM	2016	6	25192623012016	1	1	Solid (tablets / capsules / caplets)	2	each (e.g. bites / stings)	estimate	0310100	Hypoglycemics: Glucagon-Like Peptide-1 (GLP-1) Receptor Agonists	7034749	Victoza	Exposure	Closed	Human		Unknown adult (>=20 yrs)	Female			Acute		Unintentional - Therapeutic error	Own residence	Own residence	Managed on site (non health care facility)		Not followed, minimal clinical effects possible (no more than minor effect possible)
06/05/2016	8:09:10 AM	2016	6	26886883092016	1	1	Liquid		Unknown	estimate	0310100	Hypoglycemics: Glucagon-Like Peptide-1 (GLP-1) Receptor Agonists	7859189	Trulicity	Exposure	Closed	Human	47	Years	Male	118.18		Acute		Unintentional - Therapeutic error	Own residence	Other residence	Managed on site (non health care facility)		No effect
06/05/2016	9:58:17 PM	2016	6	26888533092016	1	1	Liquid	1.8	mL	exact	0310100	Hypoglycemics: Glucagon-Like Peptide-1 (GLP-1) Receptor Agonists	7034749	Victoza	Exposure	Closed	Human	46	Years	Female	108.18		Acute-on-chronic	unknown	Unintentional - Therapeutic error	Own residence	Own residence	Managed on site (non health care facility)		Unable to follow, judged as a potentially toxic exposure
06/08/2016	8:20:45 AM	2016	6	21982603222016	1	1	Liquid	3	mg	estimate	0310100	Hypoglycemics: Glucagon-Like Peptide-1 (GLP-1) Receptor Agonists	7877298	Saxenda	Exposure	Closed	Human	39	Years	Female			Acute		Adverse reaction - Drug	Own residence	Own residence	Managed on site (non health care facility)		Minor effect
06/08/2016	9:33:41 AM	2016	6	738877393292016	1	1	Liquid	3.6	mg	estimate	0310100	Hypoglycemics: Glucagon-Like Peptide-1 (GLP-1) Receptor Agonists	7034749	Victoza	Exposure	Closed	Human	43	Years	Female			Acute		Unintentional - Therapeutic error	Own residence	Own residence	Managed on site (non health care facility)		Not followed, minimal clinical effects possible (no more than minor effect possible)
06/08/2016	2:20:32 PM	2016	6	738878913602016	1	1	Liquid	1	each (e.g. bites / stings)	estimate	0310100	Hypoglycemics: Glucagon-Like Peptide-1 (GLP-1) Receptor Agonists	7859254	Trulicity	Exposure	Closed	Human	22	Years	Female			Acute		Intentional - Misuse	Own residence	Health care facility	Patient already in (enroute to) HCF when PCC called	Treated/evaluated and released	Moderate effect
06/09/2016	6:46:53 AM	2016	6	160345793402016	1	1	Liquid	24	mg	exact	0310100	Hypoglycemics: Glucagon-Like Peptide-1 (GLP-1) Receptor Agonists	7877298	Saxenda	Exposure	Closed	Human	29	Years	Female			Acute		Unintentional - Therapeutic error	Own residence	Own residence	Managed on site (non health care facility)		Not followed, minimal clinical effects possible (no more than minor effect possible)
06/09/2016	3:07:05 PM	2016	6	5639169003732016	1	1	Liquid	1.6	IU / units	maximum possible	0310100	Hypoglycemics: Glucagon-Like Peptide-1 (GLP-1) Receptor Agonists	7034749	Victoza	Exposure	Closed	Human	65	Years	Female			Acute-on-chronic	unknown	Unintentional - Therapeutic error	Own residence	Own residence	Managed on site (non health care facility)		No effect
06/09/2016	10:35:55 PM	2016	6	28038613612016	1	1	Liquid	1.8	IU / units	maximum possible	0310100	Hypoglycemics: Glucagon-Like Peptide-1 (GLP-1) Receptor Agonists	7034749	Victoza	Exposure	Closed	Human	76	Years	Female	113.18		Acute-on-chronic	>3 mo	Unintentional - Therapeutic error	Own residence	Own residence	Managed on site (non health care facility)		No effect
06/13/2016	10:32:53 PM	2016	6	4406613352016	1	1	Other	1.8	IU / units	exact	0310100	Hypoglycemics: Glucagon-Like Peptide-1 (GLP-1) Receptor Agonists	7034749	Victoza	Exposure	Closed	Human	41	Years	Female	127		Acute		Unintentional - Therapeutic error	Own residence	Own residence	Managed on site (non health care facility)		No effect
06/14/2016	8:43:49 AM	2016	6	160356773402016	1	1	Liquid	3	mL	estimate	0310100	Hypoglycemics: Glucagon-Like Peptide-1 (GLP-1) Receptor Agonists	7859254	Trulicity	Exposure	Closed	Human	52	Years	Female			Acute-on-chronic	>8 hr <=24 hr	Unintentional - Therapeutic error	Own residence	Own residence	Patient was referred by PCC to a HCF	Patient refused referral / did not arrive at HCF	Minor effect
06/14/2016	3:43:26 PM	2016	6	24462793132016	1	1	Liquid		Unknown		0310100	Hypoglycemics: Glucagon-Like Peptide-1 (GLP-1) Receptor Agonists	7034749	Victoza	Exposure	Closed	Human	69	Years	Male			Acute-on-chronic	unknown	Unintentional - Therapeutic error	Own residence	Health care facility	Patient already in (enroute to) HCF when PCC called	Treated/evaluated and released	No effect
06/14/2016	9:32:43 PM	2016	6	28044333612016	1	1	Liquid	1.8	IU / units	estimate	0310100	Hypoglycemics: Glucagon-Like Peptide-1 (GLP-1) Receptor Agonists	7034749	Victoza	Exposure	Closed	Human	63	Years	Female	88.64		Acute-on-chronic	>3 mo	Unintentional - Therapeutic error	Own residence	Own residence	Managed on site (non health care facility)		Not followed, minimal clinical effects possible (no more than minor effect possible)
06/14/2016	9:55:00 PM	2016	6	40674943322016	1	1	Liquid	1.8	mg	exact	0310100	Hypoglycemics: Glucagon-Like Peptide-1 (GLP-1) Receptor Agonists	7034749	Victoza	Exposure	Closed	Human	64	Years	Female			Acute		Unintentional - Therapeutic error	Own residence	Own residence	Managed on site (non health care facility)		No effect
06/15/2016	11:28:00 AM	2016	6	20539483282016	1	1	Liquid	1.5	mg	exact	0310100	Hypoglycemics: Glucagon-Like Peptide-1 (GLP-1) Receptor Agonists	7859189	Trulicity	Exposure	Closed	Human	47	Years	Female			Acute-on-chronic	>3 mo	Unintentional - Therapeutic error	Own residence	Own residence	Managed on site (non health care facility)		Not followed, minimal clinical effects possible (no more than minor effect possible)
06/15/2016	8:41:41 PM	2016	6	323585643432016	1	1	Liquid	3.6	mL	exact	0310100	Hypoglycemics: Glucagon-Like Peptide-1 (GLP-1) Receptor Agonists	7034749	Victoza	Exposure	Closed	Human		Unknown adult (>=20 yrs)	Male			Acute-on-chronic	unknown	Unintentional - Therapeutic error	Own residence	Own residence	Managed on site (non health care facility)		Not followed, minimal clinical effects possible (no more than minor effect possible)
06/16/2016	10:13:42 PM	2016	6	12525823722016	1	1	Liquid	1.8	mg	exact	0310100	Hypoglycemics: Glucagon-Like Peptide-1 (GLP-1) Receptor Agonists	7034749	Victoza	Exposure	Closed	Human	67	Years	Male	136.36		Acute-on-chronic	>8 hr <=24 hr	Unintentional - Therapeutic error	Own residence	Own residence	Managed on site (non health care facility)		Not followed, judged as nontoxic exposure (clinical effects not expected)
06/16/2016	11:11:36 PM	2016	6	12208423702016	1	1	Other	2.4	mg	exact	0310100	Hypoglycemics: Glucagon-Like Peptide-1 (GLP-1) Receptor Agonists	7034749	Victoza	Exposure	Closed	Human	62	Years	Female			Acute		Unintentional - Therapeutic error	Own residence	Health care facility	Patient already in (enroute to) HCF when PCC called	Treated/evaluated and released	No effect
06/17/2016	9:16:21 PM	2016	6	738944213262016	1	1	Liquid	5	mcg	exact	0310100	Hypoglycemics: Glucagon-Like Peptide-1 (GLP-1) Receptor Agonists	6595049	Byetta	Exposure	Closed	Human	59	Years	Female			Acute		Adverse reaction - Drug	Own residence	Health care facility	Patient already in (enroute to) HCF when PCC called	Treated/evaluated and released	Moderate effect
06/18/2016	10:07:16 PM	2016	6	5643503003732016	1	1	Liquid	6	mg	estimate	0310100	Hypoglycemics: Glucagon-Like Peptide-1 (GLP-1) Receptor Agonists	7034749	Victoza	Exposure	Closed	Human	80	Years	Female			Acute-on-chronic	unknown	Unintentional - Therapeutic error	Own residence	Own residence	Managed on site (non health care facility)		Not followed, judged as nontoxic exposure (clinical effects not expected)
06/22/2016	2:08:22 PM	2016	6	738975303102016	1	1	Liquid		Unknown		0310100	Hypoglycemics: Glucagon-Like Peptide-1 (GLP-1) Receptor Agonists	7877298	Saxenda	Exposure	Closed	Human	36	Years	Female			Acute-on-chronic	>1 week <=1 mo	Unintentional - Therapeutic error	Own residence	Own residence	Patient was referred by PCC to a HCF	Patient refused referral / did not arrive at HCF	Not followed, minimal clinical effects possible (no more than minor effect possible)
06/24/2016	7:35:08 PM	2016	6	323602153432016	1	1	Liquid	30	mg	exact	0310100	Hypoglycemics: Glucagon-Like Peptide-1 (GLP-1) Receptor Agonists	7818523	Tanzeum	Exposure	Closed	Human	60	Years	Female			Acute		Unintentional - Therapeutic error	Own residence	Own residence	Managed on site (non health care facility)		No effect
06/25/2016	8:03:13 AM	2016	6	6799343242016	1	1	Liquid	3.6	mg	exact	0310100	Hypoglycemics: Glucagon-Like Peptide-1 (GLP-1) Receptor Agonists	7034749	Victoza	Exposure	Closed	Human	56	Years	Male	132.73		Acute-on-chronic	>3 mo	Unintentional - Therapeutic error	Own residence	Own residence	Managed on site (non health care facility)		No effect
06/26/2016	11:07:00 AM	2016	6	20986953742016	1	1	Other		Unknown		0310100	Hypoglycemics: Glucagon-Like Peptide-1 (GLP-1) Receptor Agonists	7840451	BYDUREON Pen	Exposure	Closed	Human	37	Years	Female			Acute		Unintentional - General	Own residence	Own residence	Managed on site (non health care facility)		No effect
06/26/2016	8:55:00 PM	2016	6	26933623092016	1	1	Other	1.2	mg	exact	0310100	Hypoglycemics: Glucagon-Like Peptide-1 (GLP-1) Receptor Agonists	7034749	Victoza	Exposure	Closed	Human	55	Years	Female	68.18		Acute-on-chronic	unknown	Unintentional - Therapeutic error	Own residence	Own residence	Unknown		Not followed, minimal clinical effects possible (no more than minor effect possible)
06/27/2016	12:46:59 AM	2016	6	26934023092016	1	1	Liquid	18	IU / units	exact	0310100	Hypoglycemics: Glucagon-Like Peptide-1 (GLP-1) Receptor Agonists	7034749	Victoza	Exposure	Closed	Human	71	Years	Female	113.64		Acute		Unintentional - Therapeutic error	Own residence	Own residence	Managed on site (non health care facility)		No effect
06/27/2016	10:29:30 PM	2016	6	12224903702016	1	1	Liquid	1.2	mg	exact	0310100	Hypoglycemics: Glucagon-Like Peptide-1 (GLP-1) Receptor Agonists	7858834	Liraglutide	Exposure	Closed	Human	54	Years	Female			Acute-on-chronic	>3 mo	Unintentional - Therapeutic error	Own residence	Own residence	Managed on site (non health care facility)		Not followed, minimal clinical effects possible (no more than minor effect possible)
06/28/2016	7:06:34 AM	2016	6	12217533472016	1	1	Unknown		Unknown		0310100	Hypoglycemics: Glucagon-Like Peptide-1 (GLP-1) Receptor Agonists	7034749	Victoza	Exposure	Closed	Human	64	Years	Female			Acute-on-chronic	unknown	Unintentional - Therapeutic error	Own residence	Own residence	Managed on site (non health care facility)		Not followed, minimal clinical effects possible (no more than minor effect possible)
06/30/2016	7:40:33 PM	2016	6	26942103092016	1	1	Liquid	2.5	mg	estimate	0310100	Hypoglycemics: Glucagon-Like Peptide-1 (GLP-1) Receptor Agonists	7877298	Saxenda	Exposure	Closed	Human	40	Years	Female			Acute		Unintentional - Therapeutic error	Own residence	Own residence	Managed on site (non health care facility)		Minor effect
07/03/2016	11:08:46 AM	2016	7	160397203402016	1	1	Liquid	0.75	mg	exact	0310100	Hypoglycemics: Glucagon-Like Peptide-1 (GLP-1) Receptor Agonists	7859254	Trulicity	Exposure	Closed	Human	42	Years	Male			Acute-on-chronic	>3 mo	Adverse reaction - Drug	Own residence	Health care facility	Patient already in (enroute to) HCF when PCC called	Admitted to noncritical care unit	Moderate effect
07/05/2016	12:36:27 AM	2016	7	2386763362016	1	1	Liquid	3	mg	exact	0310100	Hypoglycemics: Glucagon-Like Peptide-1 (GLP-1) Receptor Agonists	7877298	Saxenda	Exposure	Closed	Human		Unknown adult (>=20 yrs)	Female			Acute		Unintentional - Therapeutic error	Own residence	Own residence	Managed on site (non health care facility)		Not followed, minimal clinical effects possible (no more than minor effect possible)
07/05/2016	6:33:47 PM	2016	7	22099223312016	1	1	Liquid	1.8	mg	maximum possible	0310100	Hypoglycemics: Glucagon-Like Peptide-1 (GLP-1) Receptor Agonists	7034749	Victoza	Exposure	Closed	Human	73	Years	Female			Acute		Unintentional - Therapeutic error	Own residence	Own residence	Managed on site (non health care facility)		Minor effect
07/06/2016	10:14:31 PM	2016	7	8016403162016	1	1	Liquid	1.5	mg	exact	0310100	Hypoglycemics: Glucagon-Like Peptide-1 (GLP-1) Receptor Agonists	7034749	Victoza	Exposure	Closed	Human	74	Years	Female			Acute-on-chronic	>3 mo	Unintentional - Therapeutic error	Own residence	Own residence	Managed on site (non health care facility)		No effect
07/06/2016	11:29:57 PM	2016	7	12555713722016	1	1	Liquid	0.5	mL	exact	0310100	Hypoglycemics: Glucagon-Like Peptide-1 (GLP-1) Receptor Agonists	7859189	Trulicity	Exposure	Closed	Human	59	Years	Male			Acute		Unintentional - Therapeutic error	Own residence	Health care facility	Patient already in (enroute to) HCF when PCC called	Treated/evaluated and released	Not followed, judged as nontoxic exposure (clinical effects not expected)
07/07/2016	9:25:20 AM	2016	7	12237813702016	1	1	Liquid	50	mg	estimate	0310100	Hypoglycemics: Glucagon-Like Peptide-1 (GLP-1) Receptor Agonists	7818028	Tanzeum	Exposure	Closed	Human		Unknown adult (>=20 yrs)	Male			Acute-on-chronic	>3 mo	Unintentional - Therapeutic error	Other	Other	Managed on site (non health care facility)		Not followed, judged as nontoxic exposure (clinical effects not expected)
07/09/2016	4:06:26 PM	2016	7	12241073702016	1	1	Liquid	10.4	mg	estimate	0310100	Hypoglycemics: Glucagon-Like Peptide-1 (GLP-1) Receptor Agonists	7877298	Saxenda	Exposure	Closed	Human	57	Years	Male	84.09		Acute		Unintentional - Therapeutic error	Own residence	Health care facility	Managed on site (non health care facility)		Not followed, judged as nontoxic exposure (clinical effects not expected)
07/10/2016	12:50:00 AM	2016	7	20058993142016	1	1	Liquid	1.8	mL	exact	0310100	Hypoglycemics: Glucagon-Like Peptide-1 (GLP-1) Receptor Agonists	7034749	Victoza	Exposure	Closed	Human	59	Years	Male	116.224		Acute-on-chronic	>3 mo	Unintentional - Therapeutic error	Own residence	Own residence	Managed on site (non health care facility)		Not followed, minimal clinical effects possible (no more than minor effect possible)
07/10/2016	1:29:33 AM	2016	7	23542593782016	1	1	Liquid				0310100	Hypoglycemics: Glucagon-Like Peptide-1 (GLP-1) Receptor Agonists	7034749	Victoza	Exposure	Closed	Human	66	Years	Female			Acute		Unintentional - Therapeutic error	Own residence	Health care facility	Patient already in (enroute to) HCF when PCC called	Treated/evaluated and released	No effect
07/14/2016	12:04:23 AM	2016	7	10552983372016	1	1	Liquid	1.8	mg	exact	0310100	Hypoglycemics: Glucagon-Like Peptide-1 (GLP-1) Receptor Agonists	7034749	Victoza	Exposure	Closed	Human	72	Years	Female			Acute-on-chronic	unknown	Unintentional - Therapeutic error	Own residence	Own residence	Managed on site (non health care facility)		No effect
07/16/2016	2:53:16 PM	2016	7	160425063402016	1	1	Liquid	4.8	mg	exact	0310100	Hypoglycemics: Glucagon-Like Peptide-1 (GLP-1) Receptor Agonists	7858834	Liraglutide	Exposure	Closed	Human	57	Years	Female	190		Acute-on-chronic	unknown	Unintentional - Therapeutic error	Own residence	Own residence	Managed on site (non health care facility)		Not followed, minimal clinical effects possible (no more than minor effect possible)
07/17/2016	7:01:06 PM	2016	7	18859583412016	1	1	Liquid		Unknown		0310100	Hypoglycemics: Glucagon-Like Peptide-1 (GLP-1) Receptor Agonists	7034749	Victoza	Exposure	Closed	Human	79	Years	Female			Acute-on-chronic	>3 mo	Unintentional - Therapeutic error	Own residence	Own residence	Managed on site (non health care facility)		No effect
07/17/2016	10:47:10 PM	2016	7	12253383702016	1	1	Liquid	72	mg	estimate	0310100	Hypoglycemics: Glucagon-Like Peptide-1 (GLP-1) Receptor Agonists	7034749	Victoza	Exposure	Closed	Human	45	Years	Female	100		Acute-on-chronic	>3 mo	Unintentional - Therapeutic error	Own residence	Own residence	Managed on site (non health care facility)		No effect
07/21/2016	2:02:21 AM	2016	7	160435163402016	1	1	Liquid	3	mL	exact	0310100	Hypoglycemics: Glucagon-Like Peptide-1 (GLP-1) Receptor Agonists	7877298	Saxenda	Exposure	Closed	Human	47	Years	Female			Acute-on-chronic	>3 mo	Adverse reaction - Drug	Own residence	Own residence	Managed on site (non health care facility)		Not followed, minimal clinical effects possible (no more than minor effect possible)
07/21/2016	12:54:51 PM	2016	7	23569213782016	1	1	Liquid	1.8	mg	exact	0310100	Hypoglycemics: Glucagon-Like Peptide-1 (GLP-1) Receptor Agonists	7034749	Victoza	Exposure	Closed	Human	46	Years	Female			Acute		Unintentional - Therapeutic error	Own residence	Health care facility	Patient already in (enroute to) HCF when PCC called	Treated/evaluated and released	No effect
07/23/2016	10:38:47 PM	2016	7	739186193052016	1	1	Liquid	1.8	mL	exact	0310100	Hypoglycemics: Glucagon-Like Peptide-1 (GLP-1) Receptor Agonists	7034749	Victoza	Exposure	Closed	Human	34	Years	Female			Acute-on-chronic	unknown	Unintentional - Therapeutic error	Own residence	Own residence	Managed on site (non health care facility)		Not followed, minimal clinical effects possible (no more than minor effect possible)
07/24/2016	2:17:56 PM	2016	7	20661383192016	1	1	Liquid	3.6	mg	maximum possible	0310100	Hypoglycemics: Glucagon-Like Peptide-1 (GLP-1) Receptor Agonists	7034749	Victoza	Exposure	Closed	Human		Unknown adult (>=20 yrs)	Female			Acute-on-chronic	unknown	Unintentional - Therapeutic error	Own residence	Own residence	Managed on site (non health care facility)		No effect
07/25/2016	7:24:55 PM	2016	7	23578173782016	1	1	Solid (tablets / capsules / caplets)	1000	mcg	exact	0310100	Hypoglycemics: Glucagon-Like Peptide-1 (GLP-1) Receptor Agonists	6595049	Byetta	Exposure	Closed	Human	35	Years	Female			Acute-on-chronic	>1 week <=1 mo	Unintentional - Therapeutic error	Own residence	Other	Patient was referred by PCC to a HCF	Treated/evaluated and released	Moderate effect
07/25/2016	9:25:42 PM	2016	7	42165513392016	1	1	Unknown		Unknown		0310100	Hypoglycemics: Glucagon-Like Peptide-1 (GLP-1) Receptor Agonists	7034749	Victoza	Exposure	Closed	Human	26	Years	Female			Acute		Unintentional - Therapeutic error	Own residence	Own residence	Managed on site (non health care facility)		Not followed, minimal clinical effects possible (no more than minor effect possible)
07/28/2016	3:23:40 AM	2016	7	32928503582016	1	1	Liquid	1	each (e.g. bites / stings)	estimate	0310100	Hypoglycemics: Glucagon-Like Peptide-1 (GLP-1) Receptor Agonists	7368909	BYDUREON Single Dose Tray	Exposure	Closed	Human	40	Years	Male			Acute		Unintentional - Therapeutic error	Workplace	Own residence	Managed on site (non health care facility)		Not followed, minimal clinical effects possible (no more than minor effect possible)
07/30/2016	8:34:22 AM	2016	7	5928643302016	1	1	Liquid	1.8	mg	exact	0310100	Hypoglycemics: Glucagon-Like Peptide-1 (GLP-1) Receptor Agonists	7034749	Victoza	Exposure	Closed	Human	49	Years	Male			Acute-on-chronic	>3 mo	Adverse reaction - Drug	Own residence	Other	Managed on site (non health care facility)		Minor effect
07/31/2016	12:10:39 AM	2016	7	20670713192016	1	1	Liquid	1.5	mg	exact	0310100	Hypoglycemics: Glucagon-Like Peptide-1 (GLP-1) Receptor Agonists	7859189	Trulicity	Exposure	Closed	Human	49	Years	Female	152.27		Acute-on-chronic	>3 mo	Unintentional - Therapeutic error	Own residence	Own residence	Managed on site (non health care facility)		Minor effect
07/31/2016	9:15:41 PM	2016	7	28102373612016	1	1	Liquid	1.5	mg	maximum possible	0310100	Hypoglycemics: Glucagon-Like Peptide-1 (GLP-1) Receptor Agonists	7859189	Trulicity	Exposure	Closed	Human	60	Years	Female	100.45		Acute		Unintentional - Misuse	Other residence	Own residence	Managed on site (non health care facility)		Minor effect
08/02/2016	10:40:34 PM	2016	8	34319363522016	1	1	Liquid		Unknown		0310100	Hypoglycemics: Glucagon-Like Peptide-1 (GLP-1) Receptor Agonists	7859254	Trulicity	Exposure	Closed	Human	48	Years	Female			Acute		Unintentional - Therapeutic error	Own residence	Own residence	Managed on site (non health care facility)		Not followed, minimal clinical effects possible (no more than minor effect possible)
08/05/2016	2:43:42 AM	2016	8	739266663542016	1	1	Other	1	each (e.g. bites / stings)	exact	0310100	Hypoglycemics: Glucagon-Like Peptide-1 (GLP-1) Receptor Agonists	7859189	Trulicity	Exposure	Closed	Human		60s	Female			Acute		Unintentional - Therapeutic error	Own residence	Health care facility	Patient already in (enroute to) HCF when PCC called	Treated/evaluated and released	No effect
08/07/2016	2:40:29 AM	2016	8	24613973392016	1	1	Liquid		Unknown		0310100	Hypoglycemics: Glucagon-Like Peptide-1 (GLP-1) Receptor Agonists	6595049	Byetta	Exposure	Closed	Human	66	Years	Male			Acute		Unintentional - Therapeutic error	Own residence	Own residence	Patient was referred by PCC to a HCF	Treated/evaluated and released	No effect
08/07/2016	6:40:24 PM	2016	8	8033453512016	1	1	Liquid	1.2	mL	estimate	0310100	Hypoglycemics: Glucagon-Like Peptide-1 (GLP-1) Receptor Agonists	7034749	Victoza	Exposure	Closed	Human	37	Years	Female			Acute-on-chronic	>24 hr <=1 week	Unintentional - Therapeutic error	Own residence	Own residence	Managed on site (non health care facility)		No effect
08/07/2016	9:40:31 PM	2016	8	25290973012016	1	1	Liquid	1	mL	estimate	0310100	Hypoglycemics: Glucagon-Like Peptide-1 (GLP-1) Receptor Agonists	7034749	Victoza	Exposure	Closed	Human	58	Years	Female			Acute		Unintentional - Therapeutic error	Own residence	Own residence	Managed on site (non health care facility)		Not followed, minimal clinical effects possible (no more than minor effect possible)
08/08/2016	9:57:19 AM	2016	8	13731873862016	1	1	Liquid		Unknown	estimate	0310100	Hypoglycemics: Glucagon-Like Peptide-1 (GLP-1) Receptor Agonists	7818523	Tanzeum	Exposure	Closed	Human		Unknown adult (>=20 yrs)	Male			Acute-on-chronic	>24 hr <=1 week	Unintentional - Therapeutic error	Own residence	Health care facility	Patient already in (enroute to) HCF when PCC called	Treated/evaluated and released	Not followed, minimal clinical effects possible (no more than minor effect possible)
08/09/2016	11:13:37 AM	2016	8	160477703402016	1	1	Liquid	1	each (e.g. bites / stings)	exact	0310100	Hypoglycemics: Glucagon-Like Peptide-1 (GLP-1) Receptor Agonists	7859254	Trulicity	Exposure	Closed	Human	75	Years	Female			Acute-on-chronic	>3 mo	Unintentional - Therapeutic error	Own residence	Own residence	Managed on site (non health care facility)		Moderate effect
08/09/2016	7:03:06 PM	2016	8	160478563402016	1	1	Liquid	3.6	mg	exact	0310100	Hypoglycemics: Glucagon-Like Peptide-1 (GLP-1) Receptor Agonists	7034749	Victoza	Exposure	Closed	Human	69	Years	Female			Acute-on-chronic	>3 mo	Unintentional - Therapeutic error	Own residence	Own residence	Managed on site (non health care facility)		No effect
08/10/2016	11:26:57 AM	2016	8	18888823412016	1	1	Liquid	2	each (e.g. bites / stings)	exact	0310100	Hypoglycemics: Glucagon-Like Peptide-1 (GLP-1) Receptor Agonists	7034749	Victoza	Exposure	Closed	Human	54	Years	Female			Acute		Unintentional - Therapeutic error	Own residence	Own residence	Managed on site (non health care facility)		Not followed, minimal clinical effects possible (no more than minor effect possible)
08/11/2016	6:53:05 PM	2016	8	10625413212016	1	1	Liquid	3.6	mg	exact	0310100	Hypoglycemics: Glucagon-Like Peptide-1 (GLP-1) Receptor Agonists	7034749	Victoza	Exposure	Closed	Human	66	Years	Female			Acute		Unintentional - Therapeutic error	Own residence	Own residence	Managed on site (non health care facility)		No effect
08/12/2016	9:23:12 PM	2016	8	22087043222016	1	1	Liquid	20	mcg	exact	0310100	Hypoglycemics: Glucagon-Like Peptide-1 (GLP-1) Receptor Agonists	6595049	Byetta	Exposure	Closed	Human	40	Years	Male			Acute		Unintentional - Therapeutic error	Own residence	Own residence	Managed on site (non health care facility)		Not followed, minimal clinical effects possible (no more than minor effect possible)
08/13/2016	7:50:36 PM	2016	8	10282443442016	1	1	Liquid	18	mg	exact	0310100	Hypoglycemics: Glucagon-Like Peptide-1 (GLP-1) Receptor Agonists	7034749	Victoza	Exposure	Closed	Human	38	Years	Male			Acute-on-chronic	unknown	Unintentional - Therapeutic error	Own residence	Own residence	Managed on site (non health care facility)		No effect
08/14/2016	12:28:46 AM	2016	8	209666983752016	1	1	Liquid	1.2	mcg	exact	0310100	Hypoglycemics: Glucagon-Like Peptide-1 (GLP-1) Receptor Agonists	7034749	Victoza	Exposure	Closed	Human	59	Years	Female			Acute		Unintentional - General	Own residence	Health care facility	Patient already in (enroute to) HCF when PCC called	Patient lost to follow-up / left AMA	Unable to follow, judged as a potentially toxic exposure
08/14/2016	5:55:45 PM	2016	8	2448723672016	1	1	Liquid	1	each (e.g. bites / stings)	maximum possible	0310100	Hypoglycemics: Glucagon-Like Peptide-1 (GLP-1) Receptor Agonists	7840451	BYDUREON Pen	Exposure	Closed	Human	36	Years	Female	136.36		Acute		Unintentional - Misuse	Own residence	Own residence	Managed on site (non health care facility)		No effect
08/15/2016	12:00:29 AM	2016	8	209668323752016	1	1	Liquid	2	each (e.g. bites / stings)	exact	0310100	Hypoglycemics: Glucagon-Like Peptide-1 (GLP-1) Receptor Agonists	7034749	Victoza	Exposure	Closed	Human		50s	Male			Acute		Unintentional - Therapeutic error	Own residence	Own residence	Managed on site (non health care facility)		Not followed, judged as nontoxic exposure (clinical effects not expected)
08/17/2016	7:10:44 PM	2016	8	18898033412016	1	1	Liquid	0.75	mg	exact	0310100	Hypoglycemics: Glucagon-Like Peptide-1 (GLP-1) Receptor Agonists	7859254	Trulicity	Exposure	Closed	Human	50	Years	Male			Acute		Unintentional - Therapeutic error	Own residence	Own residence	Managed on site (non health care facility)		Not followed, minimal clinical effects possible (no more than minor effect possible)
08/17/2016	8:52:28 PM	2016	8	5944303302016	1	1	Liquid	1.5	mg	exact	0310100	Hypoglycemics: Glucagon-Like Peptide-1 (GLP-1) Receptor Agonists	7859189	Trulicity	Exposure	Closed	Human	58	Years	Male			Acute-on-chronic	>24 hr <=1 week	Unintentional - Therapeutic error	Own residence	Own residence	Managed on site (non health care facility)		No effect
08/18/2016	11:20:03 PM	2016	8	18899713412016	1	1	Liquid		Unknown		0310100	Hypoglycemics: Glucagon-Like Peptide-1 (GLP-1) Receptor Agonists	7034749	Victoza	Exposure	Closed	Human	66	Years	Male			Acute-on-chronic	>3 mo	Unintentional - Therapeutic error	Own residence	Own residence	Managed on site (non health care facility)		Not followed, minimal clinical effects possible (no more than minor effect possible)
08/20/2016	3:10:40 AM	2016	8	5064733842016	1	1	Liquid	0.75	mcg	exact	0310100	Hypoglycemics: Glucagon-Like Peptide-1 (GLP-1) Receptor Agonists	7859254	Trulicity	Exposure	Closed	Human	51	Years	Male			Acute		Unintentional - General	Own residence	Own residence	Managed on site (non health care facility)		Minor effect
08/20/2016	9:35:59 AM	2016	8	42197433392016	1	1	Liquid	20	IU / units	exact	0310100	Hypoglycemics: Glucagon-Like Peptide-1 (GLP-1) Receptor Agonists	7034749	Victoza	Exposure	Closed	Human		Unknown adult (>=20 yrs)	Female			Acute		Unintentional - Therapeutic error	Own residence	Own residence	Managed on site (non health care facility)		Not followed, minimal clinical effects possible (no more than minor effect possible)
08/20/2016	5:52:44 PM	2016	8	160502603402016	1	1	Liquid	1.5	mg	exact	0310100	Hypoglycemics: Glucagon-Like Peptide-1 (GLP-1) Receptor Agonists	7859254	Trulicity	Exposure	Closed	Human	50	Years	Female			Acute-on-chronic	unknown	Unintentional - Therapeutic error	Own residence	Health care facility	Patient already in (enroute to) HCF when PCC called	Treated/evaluated and released	Not followed, minimal clinical effects possible (no more than minor effect possible)
08/22/2016	5:53:36 PM	2016	8	10636053212016	1	1	Liquid	2	mg	exact	0310100	Hypoglycemics: Glucagon-Like Peptide-1 (GLP-1) Receptor Agonists	7840451	BYDUREON Pen	Exposure	Closed	Human		Unknown adult (>=20 yrs)	Female			Chronic	>1 week <=1 mo	Adverse reaction - Drug	Own residence	Own residence	Managed on site (non health care facility)		Not followed, minimal clinical effects possible (no more than minor effect possible)
08/22/2016	10:13:39 PM	2016	8	2453273672016	1	1	Liquid	75	mg	estimate	0310100	Hypoglycemics: Glucagon-Like Peptide-1 (GLP-1) Receptor Agonists	7859254	Trulicity	Exposure	Closed	Human	61	Years	Female	90.91		Acute		Unintentional - Therapeutic error	Own residence	Own residence	Managed on site (non health care facility)		Not followed, minimal clinical effects possible (no more than minor effect possible)
08/28/2016	9:39:35 PM	2016	8	739418533542016	1	1	Liquid	0.6	mL	exact	0310100	Hypoglycemics: Glucagon-Like Peptide-1 (GLP-1) Receptor Agonists	7034749	Victoza	Exposure	Closed	Human	73	Years	Female			Acute-on-chronic	>3 mo	Unintentional - Therapeutic error	Own residence	Own residence	Managed on site (non health care facility)		No effect
08/30/2016	7:19:21 PM	2016	8	25325473012016	1	1	Liquid	3	mL	exact	0310100	Hypoglycemics: Glucagon-Like Peptide-1 (GLP-1) Receptor Agonists	7034749	Victoza	Exposure	Closed	Human	31	Years	Female			Acute		Unintentional - Therapeutic error	Own residence	Health care facility	Patient was referred by PCC to a HCF	Admitted to noncritical care unit	Moderate effect
09/01/2016	9:56:41 PM	2016	9	12642043722016	1	1	Liquid	10	mcg	exact	0310100	Hypoglycemics: Glucagon-Like Peptide-1 (GLP-1) Receptor Agonists	6595049	Byetta	Exposure	Closed	Human	67	Years	Male	77.27		Acute-on-chronic	unknown	Unintentional - Therapeutic error	Own residence	Own residence	Managed on site (non health care facility)		Not followed, minimal clinical effects possible (no more than minor effect possible)
09/01/2016	11:21:30 PM	2016	9	27076263092016	1	1	Liquid	2	mL	exact	0310100	Hypoglycemics: Glucagon-Like Peptide-1 (GLP-1) Receptor Agonists	7034749	Victoza	Exposure	Closed	Human	68	Years	Male	54.55		Acute		Unintentional - Therapeutic error	Other residence	Own residence	Unknown		Not followed, minimal clinical effects possible (no more than minor effect possible)
09/03/2016	10:55:28 PM	2016	9	34364683522016	1	1	Liquid	3.6	mg	exact	0310100	Hypoglycemics: Glucagon-Like Peptide-1 (GLP-1) Receptor Agonists	7034749	Victoza	Exposure	Closed	Human	50	Years	Female			Acute-on-chronic	>3 mo	Unintentional - Therapeutic error	Own residence	Own residence	Managed on site (non health care facility)		Not followed, minimal clinical effects possible (no more than minor effect possible)
09/04/2016	4:13:26 AM	2016	9	8078503162016	1	1	Liquid		Unknown		0310100	Hypoglycemics: Glucagon-Like Peptide-1 (GLP-1) Receptor Agonists	7034749	Victoza	Exposure	Closed	Human	61	Years	Female			Acute-on-chronic	>3 mo	Unintentional - Therapeutic error	Own residence	Own residence	Patient was referred by PCC to a HCF	Patient refused referral / did not arrive at HCF	Moderate effect
09/07/2016	7:36:00 AM	2016	9	25335853012016	1	1	Liquid	1	each (e.g. bites / stings)	exact	0310100	Hypoglycemics: Glucagon-Like Peptide-1 (GLP-1) Receptor Agonists	7859189	Trulicity	Exposure	Closed	Human	73	Years	Male	90.91		Acute-on-chronic	unknown	Unintentional - Therapeutic error	Own residence	Own residence	Managed on site (non health care facility)		Not followed, minimal clinical effects possible (no more than minor effect possible)
09/14/2016	10:18:59 AM	2016	9	160555183402016	1	1	Liquid	6	mg	exact	0310100	Hypoglycemics: Glucagon-Like Peptide-1 (GLP-1) Receptor Agonists	7877298	Saxenda	Exposure	Closed	Human	22	Years	Female			Acute		Unintentional - Therapeutic error	Own residence	Own residence	Managed on site (non health care facility)		Not followed, minimal clinical effects possible (no more than minor effect possible)
09/14/2016	11:50:13 PM	2016	9	739533363602016	1	1	Liquid	40	IU / units	exact	0310100	Hypoglycemics: Glucagon-Like Peptide-1 (GLP-1) Receptor Agonists	7034749	Victoza	Exposure	Closed	Human	37	Years	Female			Acute-on-chronic	unknown	Unintentional - Therapeutic error	Own residence	Own residence	Patient was referred by PCC to a HCF	Patient lost to follow-up / left AMA	Unable to follow, judged as a potentially toxic exposure
09/18/2016	11:21:20 PM	2016	9	2468993672016	1	1	Liquid	10	mcg	exact	0310100	Hypoglycemics: Glucagon-Like Peptide-1 (GLP-1) Receptor Agonists	6595049	Byetta	Exposure	Closed	Human	70	Years	Male	102.27		Acute		Unintentional - Therapeutic error	Own residence	Own residence	Managed on site (non health care facility)		Not followed, minimal clinical effects possible (no more than minor effect possible)
09/22/2016	11:02:14 PM	2016	9	22245453312016	1	1	Liquid	1.8	mg	exact	0310100	Hypoglycemics: Glucagon-Like Peptide-1 (GLP-1) Receptor Agonists	7034749	Victoza	Exposure	Closed	Human	38	Years	Female	143.18		Acute-on-chronic	>3 mo	Unintentional - General	Own residence	Own residence	Managed on site (non health care facility)		Not followed, minimal clinical effects possible (no more than minor effect possible)
09/25/2016	12:08:44 AM	2016	9	160578293402016	1	1	Liquid	3	mg	exact	0310100	Hypoglycemics: Glucagon-Like Peptide-1 (GLP-1) Receptor Agonists	7877298	Saxenda	Exposure	Closed	Human	55	Years	Female			Acute		Adverse reaction - Drug	Own residence	Own residence	Managed on site (non health care facility)		Not followed, minimal clinical effects possible (no more than minor effect possible)
09/28/2016	6:08:10 AM	2016	9	9766633712016	1	1	Liquid	3.2	mL	estimate	0310100	Hypoglycemics: Glucagon-Like Peptide-1 (GLP-1) Receptor Agonists	7877298	Saxenda	Exposure	Closed	Human	42	Years	Male			Acute-on-chronic	>1 week <=1 mo	Unintentional - Misuse	Own residence	Own residence	Managed on site (non health care facility)		Not followed, minimal clinical effects possible (no more than minor effect possible)
09/28/2016	9:55:00 PM	2016	9	40856683322016	1	1	Liquid	40	mcg	exact	0310100	Hypoglycemics: Glucagon-Like Peptide-1 (GLP-1) Receptor Agonists	6491924	EXENATIDE AND RELATED AGENTS	Exposure	Closed	Human	75	Years	Male			Acute		Unintentional - Therapeutic error	Own residence	Own residence	Managed on site (non health care facility)		Not followed, minimal clinical effects possible (no more than minor effect possible)
09/28/2016	11:08:34 PM	2016	9	2594133362016	1	1	Liquid	3	mg	exact	0310100	Hypoglycemics: Glucagon-Like Peptide-1 (GLP-1) Receptor Agonists	7877298	Saxenda	Exposure	Closed	Human	22	Years	Female			Acute		Adverse reaction - Drug	Own residence	Health care facility	Patient already in (enroute to) HCF when PCC called	Admitted to critical care unit	Moderate effect
10/01/2016	7:43:14 PM	2016	10	10676183212016	1	1	Liquid	10	mcg	estimate	0310100	Hypoglycemics: Glucagon-Like Peptide-1 (GLP-1) Receptor Agonists	6595049	Byetta	Exposure	Closed	Human	60	Years	Female			Acute-on-chronic	>3 mo	Unintentional - Therapeutic error	Own residence	Own residence	Managed on site (non health care facility)		No effect
10/04/2016	9:58:22 AM	2016	10	323775103432016	1	1	Liquid		Unknown	estimate	0310100	Hypoglycemics: Glucagon-Like Peptide-1 (GLP-1) Receptor Agonists	7034749	Victoza	Exposure	Closed	Human	77	Years	Male			Acute		Unintentional - Therapeutic error	Own residence	Own residence	Managed on site (non health care facility)		No effect
10/05/2016	9:44:49 PM	2016	10	160601303402016	1	1	Liquid	10.8	mg	estimate	0310100	Hypoglycemics: Glucagon-Like Peptide-1 (GLP-1) Receptor Agonists	7034749	Victoza	Exposure	Closed	Human	49	Years	Female			Acute		Unintentional - Therapeutic error	Own residence	Own residence	Managed on site (non health care facility)		Not followed, minimal clinical effects possible (no more than minor effect possible)
10/06/2016	6:37:05 PM	2016	10	160602673402016	1	1	Liquid	1.8	IU / units	exact	0310100	Hypoglycemics: Glucagon-Like Peptide-1 (GLP-1) Receptor Agonists	7034749	Victoza	Exposure	Closed	Human	51	Years	Male			Acute-on-chronic	>3 mo	Unintentional - Therapeutic error	Own residence	Own residence	Managed on site (non health care facility)		Not followed, minimal clinical effects possible (no more than minor effect possible)
10/07/2016	10:46:50 PM	2016	10	8113263162016	1	1	Liquid	20	IU / units	exact	0310100	Hypoglycemics: Glucagon-Like Peptide-1 (GLP-1) Receptor Agonists	7034749	Victoza	Exposure	Closed	Human	68	Years	Female			Acute-on-chronic	>1 mo <=3 mo	Unintentional - Therapeutic error	Own residence	Own residence	Managed on site (non health care facility)		No effect
10/09/2016	10:24:36 AM	2016	10	12379273702016	1	1	Liquid	1.8	mg	exact	0310100	Hypoglycemics: Glucagon-Like Peptide-1 (GLP-1) Receptor Agonists	7034749	Victoza	Exposure	Closed	Human	55	Years	Female			Acute-on-chronic	>3 mo	Unintentional - Therapeutic error	Own residence	Own residence	Managed on site (non health care facility)		Not followed, minimal clinical effects possible (no more than minor effect possible)
10/09/2016	9:16:11 PM	2016	10	739694623542016	1	1	Liquid	0.65	mL	exact	0310100	Hypoglycemics: Glucagon-Like Peptide-1 (GLP-1) Receptor Agonists	7840451	BYDUREON Pen	Exposure	Closed	Human	49	Years	Female			Acute-on-chronic	>1 week <=1 mo	Unintentional - Therapeutic error	Own residence	Other	Managed on site (non health care facility)		Not followed, minimal clinical effects possible (no more than minor effect possible)
10/13/2016	11:32:00 AM	2016	10	21739153532016	1	1	Liquid	1.8	mg	exact	0310100	Hypoglycemics: Glucagon-Like Peptide-1 (GLP-1) Receptor Agonists	7877298	Saxenda	Exposure	Closed	Human	37	Years	Female			Acute		Unintentional - Therapeutic error	Own residence	Own residence	Managed on site (non health care facility)		Not followed, minimal clinical effects possible (no more than minor effect possible)
10/13/2016	9:05:00 PM	2016	10	21134863742016	1	1	Liquid	1.2	mL	exact	0310100	Hypoglycemics: Glucagon-Like Peptide-1 (GLP-1) Receptor Agonists	7034749	Victoza	Exposure	Closed	Human	61	Years	Female			Acute		Unintentional - General	Own residence	Own residence	Managed on site (non health care facility)		No effect
10/15/2016	4:11:53 AM	2016	10	17465613492016	1	1	Liquid		Unknown	estimate	0310100	Hypoglycemics: Glucagon-Like Peptide-1 (GLP-1) Receptor Agonists	7859254	Trulicity	Exposure	Closed	Human	51	Years	Female	96.3		Chronic	>1 week <=1 mo	Adverse reaction - Drug	Own residence	Health care facility	Patient already in (enroute to) HCF when PCC called	Treated/evaluated and released	Moderate effect
10/15/2016	8:34:01 AM	2016	10	23759933782016	1	1	Unknown		Unknown		0310100	Hypoglycemics: Glucagon-Like Peptide-1 (GLP-1) Receptor Agonists	6595049	Byetta	Exposure	Closed	Human	58	Years	Female	91.8		Acute		Unintentional - Therapeutic error	Own residence	Own residence	Managed on site (non health care facility)		No effect
10/20/2016	9:15:00 PM	2016	10	20185693142016	1	1	Liquid	2	mL	exact	0310100	Hypoglycemics: Glucagon-Like Peptide-1 (GLP-1) Receptor Agonists	6491924	EXENATIDE AND RELATED AGENTS	Exposure	Closed	Human	38	Years	Female			Acute-on-chronic	>3 mo	Unintentional - Therapeutic error	Own residence	Own residence	Managed on site (non health care facility)		Not followed, judged as nontoxic exposure (clinical effects not expected)
10/21/2016	2:10:45 AM	2016	10	12185303852016	1	1	Liquid	0.8	mL	exact	0310100	Hypoglycemics: Glucagon-Like Peptide-1 (GLP-1) Receptor Agonists	7034749	Victoza	Exposure	Closed	Human	52	Years	Female			Acute		Unintentional - Misuse	Own residence	Own residence	Managed on site (non health care facility)		Not followed, judged as nontoxic exposure (clinical effects not expected)
10/23/2016	5:23:24 PM	2016	10	2649973362016	1	1	Liquid	18	mg	exact	0310100	Hypoglycemics: Glucagon-Like Peptide-1 (GLP-1) Receptor Agonists	7034749	Victoza	Exposure	Closed	Human	61	Years	Female			Chronic	>8 hr <=24 hr	Unintentional - Therapeutic error	Own residence	Health care facility	Patient already in (enroute to) HCF when PCC called	Treated/evaluated and released	Moderate effect
10/25/2016	8:38:40 PM	2016	10	209760533752016	1	1	Liquid	1	taste / lick / drop	estimate	0310100	Hypoglycemics: Glucagon-Like Peptide-1 (GLP-1) Receptor Agonists	7859189	Trulicity	Exposure	Closed	Human	65	Years	Male			Acute		Unintentional - Therapeutic error	Own residence	Own residence	Managed on site (non health care facility)		Not followed, judged as nontoxic exposure (clinical effects not expected)
10/26/2016	11:19:13 PM	2016	10	12415103472016	1	1	Unknown		Unknown		0310100	Hypoglycemics: Glucagon-Like Peptide-1 (GLP-1) Receptor Agonists	7034749	Victoza	Exposure	Closed	Human	64	Years	Male	66.8		Acute		Unintentional - Therapeutic error	Own residence	Health care facility	Patient was referred by PCC to a HCF	Patient lost to follow-up / left AMA	Unable to follow, judged as a potentially toxic exposure
10/27/2016	11:19:39 PM	2016	10	12720353722016	1	1	Liquid	1.8	mg	exact	0310100	Hypoglycemics: Glucagon-Like Peptide-1 (GLP-1) Receptor Agonists	7034749	Victoza	Exposure	Closed	Human	64	Years	Female			Acute		Unintentional - Therapeutic error	Own residence	Own residence	Managed on site (non health care facility)		No effect
11/02/2016	7:10:38 PM	2016	11	10706083212016	1	1	Liquid	1.2	mg	estimate	0310100	Hypoglycemics: Glucagon-Like Peptide-1 (GLP-1) Receptor Agonists	7034749	Victoza	Exposure	Closed	Human	62	Years	Female			Acute-on-chronic	>8 hr <=24 hr	Unintentional - Therapeutic error	Own residence	Own residence	Managed on site (non health care facility)		Minor effect
11/03/2016	5:42:37 PM	2016	11	27201963092016	1	1	Liquid	2.4	mg	estimate	0310100	Hypoglycemics: Glucagon-Like Peptide-1 (GLP-1) Receptor Agonists	7034749	Victoza	Exposure	Closed	Human	64	Years	Female	90.91		Acute-on-chronic	unknown	Unintentional - Therapeutic error	Own residence	Own residence	Unknown		Not followed, minimal clinical effects possible (no more than minor effect possible)
11/10/2016	9:21:30 PM	2016	11	739899933292016	1	1	Liquid	1.2	mL	exact	0310100	Hypoglycemics: Glucagon-Like Peptide-1 (GLP-1) Receptor Agonists	7877298	Saxenda	Exposure	Closed	Human	45	Years	Female			Acute-on-chronic	>8 hr <=24 hr	Unintentional - Therapeutic error	Own residence	Other	Managed on site (non health care facility)		Not followed, minimal clinical effects possible (no more than minor effect possible)
11/10/2016	10:15:11 PM	2016	11	22227213222016	1	1	Liquid	28	mg	maximum possible	0310100	Hypoglycemics: Glucagon-Like Peptide-1 (GLP-1) Receptor Agonists	7034749	Victoza	Exposure	Closed	Human	62	Years	Male			Acute-on-chronic	unknown	Unintentional - Therapeutic error	Own residence	Health care facility	Patient already in (enroute to) HCF when PCC called	Treated/evaluated and released	Minor effect
11/10/2016	10:15:11 PM	2016	11	739900173542016	1	1	Liquid	3.6	mL	estimate	0310100	Hypoglycemics: Glucagon-Like Peptide-1 (GLP-1) Receptor Agonists	7034749	Victoza	Exposure	Closed	Human	48	Years	Female			Acute-on-chronic	unknown	Unintentional - Therapeutic error	Own residence	Own residence	Managed on site (non health care facility)		Not followed, minimal clinical effects possible (no more than minor effect possible)
11/11/2016	1:13:51 PM	2016	11	10408423442016	1	1	Liquid	6	mg	exact	0310100	Hypoglycemics: Glucagon-Like Peptide-1 (GLP-1) Receptor Agonists	7840451	BYDUREON Pen	Exposure	Closed	Human	60	Years	Female			Acute		Unintentional - Therapeutic error	Own residence	Own residence	Patient was referred by PCC to a HCF	Admitted to noncritical care unit	Moderate effect
11/13/2016	8:26:00 PM	2016	11	20212693142016	1	1	Liquid	20	mcg	exact	0310100	Hypoglycemics: Glucagon-Like Peptide-1 (GLP-1) Receptor Agonists	6595049	Byetta	Exposure	Closed	Human	62	Years	Female			Acute		Unintentional - Therapeutic error	Own residence	Own residence	Managed on site (non health care facility)		Not followed, minimal clinical effects possible (no more than minor effect possible)
11/17/2016	4:40:57 PM	2016	11	2704913362016	1	1	Liquid		Unknown		0310100	Hypoglycemics: Glucagon-Like Peptide-1 (GLP-1) Receptor Agonists	7877298	Saxenda	Exposure	Closed	Human	29	Years	Female			Chronic	>24 hr <=1 week	Adverse reaction - Drug	Own residence	Health care facility	Patient already in (enroute to) HCF when PCC called	Patient lost to follow-up / left AMA	Unable to follow, judged as a potentially toxic exposure
11/17/2016	5:46:40 PM	2016	11	42316103392016	1	1	Liquid	4.8	mL	exact	0310100	Hypoglycemics: Glucagon-Like Peptide-1 (GLP-1) Receptor Agonists	6595049	Byetta	Exposure	Closed	Human	62	Years	Female			Acute		Unintentional - Therapeutic error	Own residence	Other	Managed on site (non health care facility)		Not followed, minimal clinical effects possible (no more than minor effect possible)
11/18/2016	1:34:06 AM	2016	11	25433213012016	1	1	Liquid	1	each (e.g. bites / stings)	exact	0310100	Hypoglycemics: Glucagon-Like Peptide-1 (GLP-1) Receptor Agonists	6491924	EXENATIDE AND RELATED AGENTS	Exposure	Closed	Human	51	Years	Male			Acute		Adverse reaction - Drug	Own residence	Health care facility	Patient already in (enroute to) HCF when PCC called	Treated/evaluated and released	Minor effect
11/19/2016	3:08:53 AM	2016	11	12238013852016	1	1	Liquid	3.2	mL	exact	0310100	Hypoglycemics: Glucagon-Like Peptide-1 (GLP-1) Receptor Agonists	7034749	Victoza	Exposure	Closed	Human	57	Years	Male			Acute		Unintentional - Therapeutic error	Own residence	Other	Managed on site (non health care facility)		Not followed, minimal clinical effects possible (no more than minor effect possible)
11/20/2016	12:01:45 AM	2016	11	84861483112016	1	1	Liquid	2	each (e.g. bites / stings)	exact	0310100	Hypoglycemics: Glucagon-Like Peptide-1 (GLP-1) Receptor Agonists	7034749	Victoza	Exposure	Closed	Human	43	Years	Female			Acute-on-chronic	>3 mo	Unintentional - Therapeutic error	Own residence	Own residence	Managed on site (non health care facility)		Not followed, minimal clinical effects possible (no more than minor effect possible)
11/21/2016	11:42:04 PM	2016	11	160695533402016	1	1	Liquid	1	mL	estimate	0310100	Hypoglycemics: Glucagon-Like Peptide-1 (GLP-1) Receptor Agonists	6595049	Byetta	Exposure	Closed	Human	43	Years	Female			Acute		Unintentional - Therapeutic error	Own residence	Own residence	Patient was referred by PCC to a HCF	Treated/evaluated and released	Minor effect
11/22/2016	7:42:00 AM	2016	11	21182773742016	1	1	Liquid	2.4	mg	exact	0310100	Hypoglycemics: Glucagon-Like Peptide-1 (GLP-1) Receptor Agonists	7034749	Victoza	Exposure	Closed	Human	62	Years	Male			Acute-on-chronic	>3 mo	Unintentional - Therapeutic error	Own residence	Own residence	Managed on site (non health care facility)		No effect
11/22/2016	11:22:30 PM	2016	11	8158413162016	1	1	Liquid	1.2	mL	exact	0310100	Hypoglycemics: Glucagon-Like Peptide-1 (GLP-1) Receptor Agonists	7034749	Victoza	Exposure	Closed	Human	56	Years	Female			Acute-on-chronic	>3 mo	Unintentional - Therapeutic error	Own residence	Own residence	Managed on site (non health care facility)		No effect
11/23/2016	11:02:00 PM	2016	11	21833873532016	1	1	Liquid	1.8	mg	exact	0310100	Hypoglycemics: Glucagon-Like Peptide-1 (GLP-1) Receptor Agonists	7034749	Victoza	Exposure	Closed	Human	69	Years	Male	104.42		Acute-on-chronic	unknown	Unintentional - Therapeutic error	Own residence	Own residence	Managed on site (non health care facility)		Not followed, minimal clinical effects possible (no more than minor effect possible)
11/24/2016	4:11:21 PM	2016	11	160700383402016	1	1	Liquid	1	each (e.g. bites / stings)	exact	0310100	Hypoglycemics: Glucagon-Like Peptide-1 (GLP-1) Receptor Agonists	7840451	BYDUREON Pen	Exposure	Closed	Human	65	Years	Female	113.64		Acute		Unintentional - Therapeutic error	Own residence	Own residence	Managed on site (non health care facility)		No effect
11/24/2016	9:55:32 PM	2016	11	24902173582016	1	1	Unknown		Unknown		0310100	Hypoglycemics: Glucagon-Like Peptide-1 (GLP-1) Receptor Agonists	7034749	Victoza	Exposure	Closed	Human	82	Years	Male			Acute		Unintentional - Therapeutic error	Own residence	Health care facility	Patient already in (enroute to) HCF when PCC called	Treated/evaluated and released	Not followed, minimal clinical effects possible (no more than minor effect possible)
11/26/2016	9:31:58 AM	2016	11	16153553792016	1	1	Liquid	3.6	mg	estimate	0310100	Hypoglycemics: Glucagon-Like Peptide-1 (GLP-1) Receptor Agonists	7034749	Victoza	Exposure	Closed	Human	70	Years	Male			Acute-on-chronic	>3 mo	Unintentional - Therapeutic error	Own residence	Own residence	Managed on site (non health care facility)		Minor effect
11/26/2016	9:43:22 AM	2016	11	160703133402016	1	1	Liquid	3.6	mg	estimate	0310100	Hypoglycemics: Glucagon-Like Peptide-1 (GLP-1) Receptor Agonists	7034749	Victoza	Exposure	Closed	Human	53	Years	Female			Acute-on-chronic	>3 mo	Unintentional - Therapeutic error	Public area	Other	Managed on site (non health care facility)		Not followed, minimal clinical effects possible (no more than minor effect possible)
11/26/2016	2:06:09 PM	2016	11	10428503442016	1	1	Liquid	2	each (e.g. bites / stings)	estimate	0310100	Hypoglycemics: Glucagon-Like Peptide-1 (GLP-1) Receptor Agonists	7034749	Victoza	Exposure	Closed	Human	31	Years	Female			Acute-on-chronic	>1 mo <=3 mo	Unintentional - Therapeutic error	Own residence	Own residence	Managed on site (non health care facility)		Unable to follow, judged as a potentially toxic exposure
11/26/2016	11:54:50 PM	2016	11	8154843512016	1	1	Liquid	3	mg	exact	0310100	Hypoglycemics: Glucagon-Like Peptide-1 (GLP-1) Receptor Agonists	7859189	Trulicity	Exposure	Closed	Human	22	Years	Male	79.55		Acute-on-chronic	unknown	Unintentional - Therapeutic error	Own residence	Own residence	Managed on site (non health care facility)		Not followed, minimal clinical effects possible (no more than minor effect possible)
11/28/2016	11:09:58 PM	2016	11	740006683542016	1	1	Liquid	1.2	mL	exact	0310100	Hypoglycemics: Glucagon-Like Peptide-1 (GLP-1) Receptor Agonists	7034749	Victoza	Exposure	Closed	Human	37	Years	Male			Acute-on-chronic	>3 mo	Unintentional - Therapeutic error	Own residence	Own residence	Managed on site (non health care facility)		Not followed, minimal clinical effects possible (no more than minor effect possible)
12/04/2016	4:46:30 AM	2016	12	740037113542016	1	1	Liquid	0.5	mL	estimate	0310100	Hypoglycemics: Glucagon-Like Peptide-1 (GLP-1) Receptor Agonists	7859254	Trulicity	Exposure	Closed	Human	75	Years	Female			Acute		Adverse reaction - Drug	Own residence	Own residence	Managed on site (non health care facility)		Minor effect
12/04/2016	8:11:57 PM	2016	12	12264493852016	1	1	Liquid	3.6	mg	exact	0310100	Hypoglycemics: Glucagon-Like Peptide-1 (GLP-1) Receptor Agonists			Exposure	Closed	Human	50	Years	Female	81.36		Acute-on-chronic	>3 mo	Unintentional - Therapeutic error	Own residence	Other	Managed on site (non health care facility)		Not followed, minimal clinical effects possible (no more than minor effect possible)
12/06/2016	6:11:14 PM	2016	12	28256693612016	1	1	Liquid	3.6	mg	exact	0310100	Hypoglycemics: Glucagon-Like Peptide-1 (GLP-1) Receptor Agonists	7034749	Victoza	Exposure	Closed	Human	58	Years	Female	84.55		Acute-on-chronic	>3 mo	Unintentional - Therapeutic error	Own residence	Own residence	Managed on site (non health care facility)		No effect
12/06/2016	9:46:49 PM	2016	12	40956763322016	1	1	Liquid	20	mcg	exact	0310100	Hypoglycemics: Glucagon-Like Peptide-1 (GLP-1) Receptor Agonists	6491924	EXENATIDE AND RELATED AGENTS	Exposure	Closed	Human	62	Years	Female			Acute		Unintentional - Therapeutic error	Own residence	Health care facility	Patient already in (enroute to) HCF when PCC called	Treated/evaluated and released	Minor effect
12/07/2016	10:58:36 PM	2016	12	27267583092016	1	1	Liquid	3	mg	estimate	0310100	Hypoglycemics: Glucagon-Like Peptide-1 (GLP-1) Receptor Agonists	7859189	Trulicity	Exposure	Closed	Human	57	Years	Female			Acute		Unintentional - Therapeutic error	Own residence	Own residence	Managed on site (non health care facility)		Not followed, minimal clinical effects possible (no more than minor effect possible)
12/07/2016	11:15:17 PM	2016	12	28258393612016	1	1	Liquid	3.6	mg	exact	0310100	Hypoglycemics: Glucagon-Like Peptide-1 (GLP-1) Receptor Agonists	7034749	Victoza	Exposure	Closed	Human	58	Years	Female	84.55		Acute-on-chronic	>3 mo	Unintentional - Therapeutic error	Own residence	Own residence	Managed on site (non health care facility)		No effect
12/08/2016	5:05:07 PM	2016	12	740064243292016	1	1	Other	1.8	mL	estimate	0310100	Hypoglycemics: Glucagon-Like Peptide-1 (GLP-1) Receptor Agonists	7034749	Victoza	Exposure	Closed	Human	58	Years	Female			Acute		Unintentional - Therapeutic error	Own residence	Own residence	Managed on site (non health care facility)		Not followed, minimal clinical effects possible (no more than minor effect possible)
12/09/2016	1:21:21 PM	2016	12	40959953322016	1	1	Liquid	3	mg	exact	0310100	Hypoglycemics: Glucagon-Like Peptide-1 (GLP-1) Receptor Agonists	7858834	Liraglutide	Exposure	Closed	Human	36	Years	Female			Acute		Unintentional - Therapeutic error	Own residence	Health care facility	Patient already in (enroute to) HCF when PCC called	Treated/evaluated and released	Moderate effect
12/09/2016	2:35:43 PM	2016	12	22374893312016	1	1	Liquid	3	mg	exact	0310100	Hypoglycemics: Glucagon-Like Peptide-1 (GLP-1) Receptor Agonists	7859254	Trulicity	Exposure	Closed	Human	45	Years	Female	67.27		Acute-on-chronic	>3 mo	Unintentional - Therapeutic error	Own residence	Own residence	Managed on site (non health care facility)		Minor effect
12/10/2016	2:37:22 PM	2016	12	27272373092016	1	1	Liquid		Unknown	exact	0310100	Hypoglycemics: Glucagon-Like Peptide-1 (GLP-1) Receptor Agonists	7818028	Tanzeum	Exposure	Closed	Human	53	Years	Female			Acute		Adverse reaction - Drug	Own residence	Own residence	Patient already in (enroute to) HCF when PCC called	Patient lost to follow-up / left AMA	Unable to follow, judged as a potentially toxic exposure
12/11/2016	5:24:00 PM	2016	12	21873723532016	1	1	Liquid	0.75	mg	estimate	0310100	Hypoglycemics: Glucagon-Like Peptide-1 (GLP-1) Receptor Agonists	7859254	Trulicity	Exposure	Closed	Human	55	Years	Female	64.468		Acute		Unintentional - General	Own residence	Own residence	Managed on site (non health care facility)		No effect
12/12/2016	12:13:47 AM	2016	12	8169663512016	1	1	Liquid	3.6	mg	exact	0310100	Hypoglycemics: Glucagon-Like Peptide-1 (GLP-1) Receptor Agonists	7034749	Victoza	Exposure	Closed	Human	38	Years	Female			Acute-on-chronic	>3 mo	Unintentional - Therapeutic error	Own residence	Own residence	Managed on site (non health care facility)		Not followed, minimal clinical effects possible (no more than minor effect possible)
12/13/2016	7:26:17 PM	2016	12	25465573012016	1	1	Liquid		Unknown	maximum possible	0310100	Hypoglycemics: Glucagon-Like Peptide-1 (GLP-1) Receptor Agonists	7034749	Victoza	Exposure	Closed	Human		Unknown adult (>=20 yrs)	Female			Acute		Adverse reaction - Drug	Own residence	Own residence	Managed on site (non health care facility)		Not followed, minimal clinical effects possible (no more than minor effect possible)
12/14/2016	11:18:48 PM	2016	12	740104273542016	1	1	Liquid	0.6	mL	exact	0310100	Hypoglycemics: Glucagon-Like Peptide-1 (GLP-1) Receptor Agonists	7034749	Victoza	Exposure	Closed	Human	70	Years	Female	86.36		Acute		Unintentional - Therapeutic error	Own residence	Other	Managed on site (non health care facility)		Not followed, judged as nontoxic exposure (clinical effects not expected)
12/15/2016	12:19:41 AM	2016	12	8179143162016	1	1	Liquid	1.6	mg	exact	0310100	Hypoglycemics: Glucagon-Like Peptide-1 (GLP-1) Receptor Agonists	7034749	Victoza	Exposure	Closed	Human	50	Years	Female			Acute-on-chronic	>3 mo	Unintentional - Therapeutic error	Own residence	Own residence	Patient was referred by PCC to a HCF	Patient refused referral / did not arrive at HCF	Unable to follow, judged as a potentially toxic exposure
12/15/2016	9:32:45 AM	2016	12	160741693402016	1	1	Liquid	1	each (e.g. bites / stings)	exact	0310100	Hypoglycemics: Glucagon-Like Peptide-1 (GLP-1) Receptor Agonists	7859189	Trulicity	Exposure	Closed	Human	53	Years	Female			Acute-on-chronic	>3 mo	Unintentional - Therapeutic error	Own residence	Own residence	Managed on site (non health care facility)		Minor effect
12/17/2016	11:32:42 PM	2016	12	13965133862016	1	1	Liquid	1.8	mg	exact	0310100	Hypoglycemics: Glucagon-Like Peptide-1 (GLP-1) Receptor Agonists	7034749	Victoza	Exposure	Closed	Human	55	Years	Female			Acute-on-chronic	>3 mo	Unintentional - Therapeutic error	Own residence	Own residence	Managed on site (non health care facility)		Not followed, minimal clinical effects possible (no more than minor effect possible)
12/18/2016	11:30:00 PM	2016	12	42352263392016	1	1	Liquid	3	mg	exact	0310100	Hypoglycemics: Glucagon-Like Peptide-1 (GLP-1) Receptor Agonists	7859189	Trulicity	Exposure	Closed	Human	60	Years	Female			Acute		Unintentional - Therapeutic error	Own residence	Health care facility	Patient already in (enroute to) HCF when PCC called	Treated/evaluated and released	No effect
12/21/2016	2:59:46 PM	2016	12	5733653232016	1	1	Liquid	5.4	mg	estimate	0310100	Hypoglycemics: Glucagon-Like Peptide-1 (GLP-1) Receptor Agonists	7034749	Victoza	Exposure	Closed	Human	71	Years	Male			Acute		Unintentional - Therapeutic error	Own residence	Other	Managed on site (non health care facility)		Moderate effect
12/21/2016	3:00:42 PM	2016	12	160752403402016	1	1	Liquid	1	each (e.g. bites / stings)	exact	0310100	Hypoglycemics: Glucagon-Like Peptide-1 (GLP-1) Receptor Agonists	7859189	Trulicity	Exposure	Closed	Human	60	Years	Female			Acute-on-chronic	>3 mo	Unintentional - Therapeutic error	Own residence	Other	Managed on site (non health care facility)		Not followed, minimal clinical effects possible (no more than minor effect possible)
12/21/2016	6:38:08 PM	2016	12	22286803222016	1	1	Liquid	20	mcg	exact	0310100	Hypoglycemics: Glucagon-Like Peptide-1 (GLP-1) Receptor Agonists	6595049	Byetta	Exposure	Closed	Human	71	Years	Female			Acute		Unintentional - Therapeutic error	Own residence	Own residence	Managed on site (non health care facility)		No effect
12/29/2016	5:14:26 AM	2016	12	13983653862016	1	1	Liquid	12.6	mg	exact	0310100	Hypoglycemics: Glucagon-Like Peptide-1 (GLP-1) Receptor Agonists	7034749	Victoza	Exposure	Closed	Human	61	Years	Male			Acute		Unintentional - Therapeutic error	Own residence	Own residence	Managed on site (non health care facility)		Not followed, minimal clinical effects possible (no more than minor effect possible)
12/29/2016	6:00:18 PM	2016	12	10755393212016	1	1	Liquid	3.6	IU / units	exact	0310100	Hypoglycemics: Glucagon-Like Peptide-1 (GLP-1) Receptor Agonists	7034749	Victoza	Exposure	Closed	Human	45	Years	Female			Acute-on-chronic	unknown	Unintentional - Therapeutic error	Own residence	Health care facility	Unknown		Not followed, minimal clinical effects possible (no more than minor effect possible)
12/30/2016	9:32:15 PM	2016	12	22298363222016	1	1	Liquid	1.8	mg	exact	0310100	Hypoglycemics: Glucagon-Like Peptide-1 (GLP-1) Receptor Agonists	7034749	Victoza	Exposure	Closed	Human	64	Years	Female			Acute		Unintentional - Therapeutic error	Own residence	Own residence	Managed on site (non health care facility)		Minor effect
12/30/2016	10:12:00 PM	2016	12	4529863352016	1	1	Liquid	1.8	IU / units	exact	0310100	Hypoglycemics: Glucagon-Like Peptide-1 (GLP-1) Receptor Agonists	7858834	Liraglutide	Exposure	Closed	Human	40	Years	Male	131.82		Acute		Unintentional - Therapeutic error	Own residence	Own residence	Managed on site (non health care facility)		No effect
01/05/2017	12:41:15 PM	2017	1	22304853222017	1	1	Liquid	3	mg	maximum possible	0310100	Hypoglycemics: Glucagon-Like Peptide-1 (GLP-1) Receptor Agonists	7877298	Saxenda	Exposure	Closed	Human	57	Years	Female			Acute		Unintentional - Therapeutic error	Own residence	Own residence	Managed on site (non health care facility)		Not followed, minimal clinical effects possible (no more than minor effect possible)
01/07/2017	11:44:54 AM	2017	1	42374563392017	1	1	Liquid		Unknown		0310100	Hypoglycemics: Glucagon-Like Peptide-1 (GLP-1) Receptor Agonists	7034749	Victoza	Exposure	Closed	Human	68	Years	Female			Acute		Unintentional - Therapeutic error	Own residence	Own residence	Managed on site (non health care facility)		Not followed, minimal clinical effects possible (no more than minor effect possible)
01/10/2017	6:09:21 PM	2017	1	323933933432017	1	1	Liquid	20	mg	exact	0310100	Hypoglycemics: Glucagon-Like Peptide-1 (GLP-1) Receptor Agonists	6595049	Byetta	Exposure	Closed	Human	70	Years	Male			Acute		Unintentional - Therapeutic error	Own residence	Own residence	Managed on site (non health care facility)		No effect
01/11/2017	6:54:36 PM	2017	1	12534833472017	1	1	Unknown	1.8	mg	exact	0310100	Hypoglycemics: Glucagon-Like Peptide-1 (GLP-1) Receptor Agonists	7034749	Victoza	Exposure	Closed	Human	44	Years	Female			Acute		Unintentional - Therapeutic error	Own residence	Own residence	Managed on site (non health care facility)		Not followed, minimal clinical effects possible (no more than minor effect possible)
01/13/2017	11:42:27 AM	2017	1	22316123222017	1	1	Liquid	18	mg	exact	0310100	Hypoglycemics: Glucagon-Like Peptide-1 (GLP-1) Receptor Agonists	7034749	Victoza	Exposure	Closed	Human	54	Years	Female			Acute		Unintentional - Therapeutic error	Own residence	Health care facility	Patient already in (enroute to) HCF when PCC called	Admitted to noncritical care unit	Minor effect
01/13/2017	3:02:27 PM	2017	1	740276353262017	1	1	Liquid	5	mL	exact	0310100	Hypoglycemics: Glucagon-Like Peptide-1 (GLP-1) Receptor Agonists	7859254	Trulicity	Exposure	Closed	Human	46	Years	Female			Acute-on-chronic	>1 week <=1 mo	Unintentional - Therapeutic error	Own residence	Own residence	Patient was referred by PCC to a HCF	Patient lost to follow-up / left AMA	Not followed, minimal clinical effects possible (no more than minor effect possible)
01/13/2017	8:07:07 PM	2017	1	28043362017	1	1	Liquid	3.6	mg	estimate	0310100	Hypoglycemics: Glucagon-Like Peptide-1 (GLP-1) Receptor Agonists	7034749	Victoza	Exposure	Closed	Human	59	Years	Male			Acute		Unintentional - Therapeutic error	Other residence	Other residence	Managed on site (non health care facility)		Not followed, minimal clinical effects possible (no more than minor effect possible)
01/14/2017	2:33:00 PM	2017	1	84946643112017	1	1	Liquid	1.2	mL	exact	0310100	Hypoglycemics: Glucagon-Like Peptide-1 (GLP-1) Receptor Agonists	7034749	Victoza	Exposure	Closed	Human	57	Years	Female			Acute-on-chronic	>3 mo	Unintentional - Therapeutic error	Own residence	Own residence	Managed on site (non health care facility)		Not followed, minimal clinical effects possible (no more than minor effect possible)
01/15/2017	9:59:04 PM	2017	1	31903362017	1	1	Liquid	3.6	mg	exact	0310100	Hypoglycemics: Glucagon-Like Peptide-1 (GLP-1) Receptor Agonists	7034749	Victoza	Exposure	Closed	Human		Unknown adult (>=20 yrs)	Female			Acute-on-chronic	>3 mo	Unintentional - General	Own residence	Own residence	Managed on site (non health care facility)		Not followed, judged as nontoxic exposure (clinical effects not expected)
01/16/2017	6:12:30 PM	2017	1	33833362017	1	1	Liquid	1	each (e.g. bites / stings)	exact	0310100	Hypoglycemics: Glucagon-Like Peptide-1 (GLP-1) Receptor Agonists	7818028	Tanzeum	Exposure	Closed	Human		Unknown adult (>=20 yrs)	Female			Acute		Adverse reaction - Drug	Own residence	Own residence	Patient was referred by PCC to a HCF	Patient lost to follow-up / left AMA	No effect
01/16/2017	8:53:21 PM	2017	1	8594913272017	1	1	Powder / granules		Unknown		0310100	Hypoglycemics: Glucagon-Like Peptide-1 (GLP-1) Receptor Agonists	7818028	Tanzeum	Exposure	Closed	Human	57	Years	Female			Chronic	>3 mo	Unintentional - Therapeutic error	Own residence	Own residence	Managed on site (non health care facility)		Not followed, minimal clinical effects possible (no more than minor effect possible)
01/22/2017	8:57:21 PM	2017	1	740332453262017	1	1	Liquid	30	mg	exact	0310100	Hypoglycemics: Glucagon-Like Peptide-1 (GLP-1) Receptor Agonists	7818028	Tanzeum	Exposure	Closed	Human	56	Years	Female			Acute		Adverse reaction - Drug	Own residence	Own residence	Managed on site (non health care facility)		Moderate effect
01/27/2017	9:09:00 PM	2017	1	34585923522017	1	1	Liquid	21.6	mg	estimate	0310100	Hypoglycemics: Glucagon-Like Peptide-1 (GLP-1) Receptor Agonists	7034749	Victoza	Exposure	Closed	Human	47	Years	Female	59.1		Acute-on-chronic	>3 mo	Unintentional - Therapeutic error	Own residence	Own residence	Managed on site (non health care facility)		Unable to follow, judged as a potentially toxic exposure
01/29/2017	9:26:18 PM	2017	1	740375253102017	1	1	Liquid	50	mg	estimate	0310100	Hypoglycemics: Glucagon-Like Peptide-1 (GLP-1) Receptor Agonists	7034749	Victoza	Exposure	Closed	Human	64	Years	Female			Acute-on-chronic	>8 hr <=24 hr	Unintentional - Therapeutic error	Own residence	Own residence	Managed on site (non health care facility)		Not followed, minimal clinical effects possible (no more than minor effect possible)
01/29/2017	11:18:36 PM	2017	1	8220243512017	1	1	Liquid		Unknown		0310100	Hypoglycemics: Glucagon-Like Peptide-1 (GLP-1) Receptor Agonists	7859189	Trulicity	Exposure	Closed	Human	44	Years	Female			Acute-on-chronic	>24 hr <=1 week	Unintentional - Therapeutic error	Own residence	Own residence	Patient was referred by PCC to a HCF	Admitted to noncritical care unit	Minor effect
02/04/2017	10:53:49 AM	2017	2	5196963842017	1	1	Liquid	3	mg	maximum possible	0310100	Hypoglycemics: Glucagon-Like Peptide-1 (GLP-1) Receptor Agonists	7859189	Trulicity	Exposure	Closed	Human	60	Years	Male	163.64		Acute-on-chronic	>1 mo <=3 mo	Intentional - Misuse	Own residence	Own residence	Managed on site (non health care facility)		Not followed, minimal clinical effects possible (no more than minor effect possible)
02/05/2017	1:00:12 AM	2017	2	24000033782017	1	1	Liquid	1.8	mg	exact	0310100	Hypoglycemics: Glucagon-Like Peptide-1 (GLP-1) Receptor Agonists	7034749	Victoza	Exposure	Closed	Human	31	Years	Female			Acute		Unintentional - Therapeutic error	Own residence	Own residence	Managed on site (non health care facility)		Not followed, minimal clinical effects possible (no more than minor effect possible)
02/05/2017	7:37:00 PM	2017	2	21997903532017	1	1	Liquid	3	mL	estimate	0310100	Hypoglycemics: Glucagon-Like Peptide-1 (GLP-1) Receptor Agonists	7034749	Victoza	Exposure	Closed	Human	58	Years	Female	143.918		Acute-on-chronic	>3 mo	Unintentional - Therapeutic error	Own residence	Own residence	Managed on site (non health care facility)		No effect
02/06/2017	2:15:30 PM	2017	2	10852673372017	1	1	Liquid	1	each (e.g. bites / stings)	exact	0310100	Hypoglycemics: Glucagon-Like Peptide-1 (GLP-1) Receptor Agonists	7859254	Trulicity	Exposure	Closed	Human	52	Years	Male	111		Acute-on-chronic	unknown	Unintentional - Therapeutic error	Own residence	Health care facility	Patient already in (enroute to) HCF when PCC called	Treated/evaluated and released	Minor effect
02/07/2017	6:49:00 PM	2017	2	1014763212017	1	1	Liquid	4	mL	exact	0310100	Hypoglycemics: Glucagon-Like Peptide-1 (GLP-1) Receptor Agonists	7034749	Victoza	Exposure	Closed	Human		Unknown adult (>=20 yrs)	Female			Acute		Unintentional - Therapeutic error	Own residence	Own residence	Patient was referred by PCC to a HCF	Patient lost to follow-up / left AMA	Unable to follow, judged as a potentially toxic exposure
02/08/2017	3:21:00 PM	2017	2	21276123742017	1	1	Liquid	1.8	mg	estimate	0310100	Hypoglycemics: Glucagon-Like Peptide-1 (GLP-1) Receptor Agonists	7858834	Liraglutide	Exposure	Closed	Human	49	Years	Female			Acute		Unintentional - Therapeutic error	Own residence	Own residence	Managed on site (non health care facility)		No effect
02/09/2017	6:00:00 PM	2017	2	22006763532017	1	1	Liquid	0.75	mg	exact	0310100	Hypoglycemics: Glucagon-Like Peptide-1 (GLP-1) Receptor Agonists	7859254	Trulicity	Exposure	Closed	Human	59	Years	Female	68.1		Acute		Adverse reaction - Drug	Own residence	Own residence	Unknown		Unable to follow, judged as a potentially toxic exposure
02/09/2017	8:46:45 PM	2017	2	8229073162017	1	1	Liquid	2	mg	exact	0310100	Hypoglycemics: Glucagon-Like Peptide-1 (GLP-1) Receptor Agonists	7840451	BYDUREON Pen	Exposure	Closed	Human	39	Years	Female			Chronic	unknown	Unintentional - Therapeutic error	Own residence	Other	Managed on site (non health care facility)		No effect
02/09/2017	10:51:41 PM	2017	2	8229223162017	1	1	Liquid	1.8	mcg	exact	0310100	Hypoglycemics: Glucagon-Like Peptide-1 (GLP-1) Receptor Agonists	7034749	Victoza	Exposure	Closed	Human	60	Years	Female			Acute-on-chronic	>3 mo	Unintentional - Therapeutic error	Own residence	Own residence	Managed on site (non health care facility)		No effect
02/10/2017	12:12:36 AM	2017	2	14058663862017	1	1	Liquid	1.8	mg	exact	0310100	Hypoglycemics: Glucagon-Like Peptide-1 (GLP-1) Receptor Agonists	7034749	Victoza	Exposure	Closed	Human	62	Years	Female			Acute-on-chronic	unknown	Unintentional - Therapeutic error	Own residence	Own residence	Managed on site (non health care facility)		Not followed, minimal clinical effects possible (no more than minor effect possible)
02/10/2017	7:44:24 AM	2017	2	12863653722017	1	1	Liquid	1	each (e.g. bites / stings)	exact	0310100	Hypoglycemics: Glucagon-Like Peptide-1 (GLP-1) Receptor Agonists	7859254	Trulicity	Exposure	Closed	Human		Unknown adult (>=20 yrs)	Male			Acute-on-chronic	>1 week <=1 mo	Unintentional - Therapeutic error	Own residence	Own residence	Managed on site (non health care facility)		Not followed, minimal clinical effects possible (no more than minor effect possible)
02/11/2017	10:19:58 AM	2017	2	10528443442017	1	1	Liquid	25	IU / units	exact	0310100	Hypoglycemics: Glucagon-Like Peptide-1 (GLP-1) Receptor Agonists	7034749	Victoza	Exposure	Closed	Human	27	Years	Female			Acute		Unintentional - Therapeutic error	Own residence	Health care facility	Patient already in (enroute to) HCF when PCC called	Admitted to noncritical care unit	No effect
02/11/2017	3:49:17 PM	2017	2	170081673402017	1	1	Liquid	2	each (e.g. bites / stings)	estimate	0310100	Hypoglycemics: Glucagon-Like Peptide-1 (GLP-1) Receptor Agonists	7859254	Trulicity	Exposure	Closed	Human	36	Years	Female			Acute-on-chronic	>3 mo	Unintentional - Therapeutic error	Own residence	Own residence	Managed on site (non health care facility)		Not followed, minimal clinical effects possible (no more than minor effect possible)
02/12/2017	6:48:36 AM	2017	2	19106843412017	1	1	Liquid	0.75	mL	exact	0310100	Hypoglycemics: Glucagon-Like Peptide-1 (GLP-1) Receptor Agonists	7859254	Trulicity	Exposure	Closed	Human	67	Years	Female			Chronic	unknown	Adverse reaction - Drug	Own residence	Health care facility	Patient already in (enroute to) HCF when PCC called	Admitted to critical care unit	Moderate effect
02/12/2017	7:49:40 AM	2017	2	170082963402017	1	1	Liquid	2	each (e.g. bites / stings)	exact	0310100	Hypoglycemics: Glucagon-Like Peptide-1 (GLP-1) Receptor Agonists	7859254	Trulicity	Exposure	Closed	Human	51	Years	Female			Acute		Unintentional - Therapeutic error	Own residence	Own residence	Managed on site (non health care facility)		Not followed, minimal clinical effects possible (no more than minor effect possible)
02/13/2017	5:17:11 PM	2017	2	25090743582017	1	1	Solid (tablets / capsules / caplets)		Unknown		0310100	Hypoglycemics: Glucagon-Like Peptide-1 (GLP-1) Receptor Agonists	7840451	BYDUREON Pen	Exposure	Closed	Human	40	Years	Female			Acute		Unintentional - Therapeutic error	Own residence	Own residence	Managed on site (non health care facility)		Not followed, minimal clinical effects possible (no more than minor effect possible)
02/14/2017	1:05:48 AM	2017	2	209891513752017	1	1	Liquid	36	IU / units	exact	0310100	Hypoglycemics: Glucagon-Like Peptide-1 (GLP-1) Receptor Agonists	7034749	Victoza	Exposure	Closed	Human	71	Years	Female	92.73		Acute-on-chronic	unknown	Unintentional - Therapeutic error	Own residence	Own residence	Managed on site (non health care facility)		Not followed, minimal clinical effects possible (no more than minor effect possible)
02/15/2017	9:19:44 PM	2017	2	22364743222017	1	1	Liquid	1.6	mg	maximum possible	0310100	Hypoglycemics: Glucagon-Like Peptide-1 (GLP-1) Receptor Agonists	7034749	Victoza	Exposure	Closed	Human	68	Years	Female			Acute-on-chronic	>8 hr <=24 hr	Unintentional - Therapeutic error	Own residence	Own residence	Managed on site (non health care facility)		Not followed, minimal clinical effects possible (no more than minor effect possible)
02/16/2017	8:14:48 AM	2017	2	19111123412017	1	1	Liquid		Unknown		0310100	Hypoglycemics: Glucagon-Like Peptide-1 (GLP-1) Receptor Agonists	7859254	Trulicity	Exposure	Closed	Human	76	Years	Female			Acute		Unintentional - Therapeutic error	Own residence	Own residence	Managed on site (non health care facility)		Not followed, minimal clinical effects possible (no more than minor effect possible)
02/17/2017	8:06:20 PM	2017	2	14071323862017	1	1	Liquid	1.2	mg	exact	0310100	Hypoglycemics: Glucagon-Like Peptide-1 (GLP-1) Receptor Agonists	7034749	Victoza	Exposure	Closed	Human	56	Years	Female			Acute-on-chronic	>3 mo	Unintentional - Therapeutic error	Own residence	Own residence	Managed on site (non health care facility)		Not followed, minimal clinical effects possible (no more than minor effect possible)
02/18/2017	11:18:53 PM	2017	2	12561663702017	1	1	Liquid	3.6	mL	estimate	0310100	Hypoglycemics: Glucagon-Like Peptide-1 (GLP-1) Receptor Agonists	7034749	Victoza	Exposure	Closed	Human	57	Years	Female	92.27		Acute-on-chronic	>3 mo	Unintentional - Therapeutic error	Own residence	Own residence	Managed on site (non health care facility)		Minor effect
02/19/2017	12:23:25 AM	2017	2	20945623192017	1	1	Liquid	1.8	mg	exact	0310100	Hypoglycemics: Glucagon-Like Peptide-1 (GLP-1) Receptor Agonists	7034749	Victoza	Exposure	Closed	Human	71	Years	Male	95.45		Acute		Unintentional - Therapeutic error	Own residence	Own residence	Managed on site (non health care facility)		Not followed, minimal clinical effects possible (no more than minor effect possible)
02/19/2017	1:52:03 AM	2017	2	12398853852017	1	1	Liquid	36	mg	exact	0310100	Hypoglycemics: Glucagon-Like Peptide-1 (GLP-1) Receptor Agonists	7034749	Victoza	Exposure	Closed	Human	72	Years	Female			Acute-on-chronic	>3 mo	Unintentional - Therapeutic error	Own residence	Own residence	Managed on site (non health care facility)		No effect
02/20/2017	9:08:00 PM	2017	2	17547993492017	1	1	Liquid		Unknown	estimate	0310100	Hypoglycemics: Glucagon-Like Peptide-1 (GLP-1) Receptor Agonists	7034749	Victoza	Exposure	Closed	Human	61	Years	Female			Acute		Adverse reaction - Drug	Own residence	Other	Managed on site (non health care facility)		Not followed, minimal clinical effects possible (no more than minor effect possible)
02/22/2017	7:44:00 PM	2017	2	1024943212017	1	1	Other	1.2	mg	exact	0310100	Hypoglycemics: Glucagon-Like Peptide-1 (GLP-1) Receptor Agonists	7034749	Victoza	Exposure	Closed	Human		Unknown adult (>=20 yrs)	Male			Chronic	>24 hr <=1 week	Adverse reaction - Drug	Own residence	Other	Managed on site (non health care facility)		Not followed, minimal clinical effects possible (no more than minor effect possible)
02/25/2017	12:26:17 AM	2017	2	10546723442017	1	1	Liquid	1.8	mg	estimate	0310100	Hypoglycemics: Glucagon-Like Peptide-1 (GLP-1) Receptor Agonists	7034749	Victoza	Exposure	Closed	Human	58	Years	Female			Acute		Unintentional - Therapeutic error	Own residence	Own residence	Patient was referred by PCC to a HCF	Treated/evaluated and released	Moderate effect
02/25/2017	11:34:49 AM	2017	2	170108673402017	1	1	Liquid		Unknown	estimate	0310100	Hypoglycemics: Glucagon-Like Peptide-1 (GLP-1) Receptor Agonists	7034749	Victoza	Exposure	Closed	Human	50	Years	Female			Acute		Unintentional - Therapeutic error	Own residence	Own residence	Managed on site (non health care facility)		Not followed, minimal clinical effects possible (no more than minor effect possible)
02/25/2017	8:03:19 PM	2017	2	27417673092017	1	1	Liquid	2.4	mg	exact	0310100	Hypoglycemics: Glucagon-Like Peptide-1 (GLP-1) Receptor Agonists	7034749	Victoza	Exposure	Closed	Human	64	Years	Female	86.82		Acute-on-chronic	unknown	Unintentional - Therapeutic error	Own residence	Own residence	Unknown		Not followed, minimal clinical effects possible (no more than minor effect possible)
02/25/2017	9:41:28 PM	2017	2	324010443432017	1	1	Liquid	18	mg	exact	0310100	Hypoglycemics: Glucagon-Like Peptide-1 (GLP-1) Receptor Agonists	7034749	Victoza	Exposure	Closed	Human	71	Years	Female			Acute		Unintentional - General	Own residence	Own residence	Managed on site (non health care facility)		Not followed, minimal clinical effects possible (no more than minor effect possible)
02/26/2017	12:29:39 PM	2017	2	170110803402017	1	1	Liquid	10	IU / units	exact	0310100	Hypoglycemics: Glucagon-Like Peptide-1 (GLP-1) Receptor Agonists	6595049	Byetta	Exposure	Closed	Human	50	Years	Female			Acute-on-chronic	>3 mo	Unintentional - Therapeutic error	Own residence	Own residence	Managed on site (non health care facility)		No effect
02/26/2017	5:27:30 PM	2017	2	2550183672017	1	1	Liquid	1	mL	maximum possible	0310100	Hypoglycemics: Glucagon-Like Peptide-1 (GLP-1) Receptor Agonists	7859254	Trulicity	Exposure	Closed	Human	59	Years	Female	100		Acute		Unintentional - Therapeutic error	Own residence	Own residence	Managed on site (non health care facility)		No effect
02/26/2017	8:47:34 PM	2017	2	4561793352017	1	1	Liquid	0.75	mg	exact	0310100	Hypoglycemics: Glucagon-Like Peptide-1 (GLP-1) Receptor Agonists	7859254	Trulicity	Exposure	Closed	Human	42	Years	Female	94.55		Acute-on-chronic	>24 hr <=1 week	Unintentional - Therapeutic error	Own residence	Own residence	Managed on site (non health care facility)		Not followed, minimal clinical effects possible (no more than minor effect possible)
02/26/2017	10:08:38 PM	2017	2	170111923402017	1	1	Liquid	1.8	mL	exact	0310100	Hypoglycemics: Glucagon-Like Peptide-1 (GLP-1) Receptor Agonists	7034749	Victoza	Exposure	Closed	Human	45	Years	Female			Acute		Unintentional - Therapeutic error	Own residence	Own residence	Managed on site (non health care facility)		Not followed, minimal clinical effects possible (no more than minor effect possible)
02/28/2017	7:20:52 AM	2017	2	14087523862017	1	1	Liquid	1.8	mg	estimate	0310100	Hypoglycemics: Glucagon-Like Peptide-1 (GLP-1) Receptor Agonists	7034749	Victoza	Exposure	Closed	Human	61	Years	Male			Acute-on-chronic	>3 mo	Unintentional - Therapeutic error	Own residence	Other	Managed on site (non health care facility)		No effect
03/02/2017	12:36:57 AM	2017	3	34637053522017	1	1	Other	1.8	IU / units	exact	0310100	Hypoglycemics: Glucagon-Like Peptide-1 (GLP-1) Receptor Agonists	7034749	Victoza	Exposure	Closed	Human	60	Years	Female			Acute-on-chronic	>3 mo	Unintentional - Therapeutic error	Own residence	Own residence	Managed on site (non health care facility)		No effect
03/02/2017	10:26:40 AM	2017	3	17553963492017	1	1	Other		Unknown	estimate	0310100	Hypoglycemics: Glucagon-Like Peptide-1 (GLP-1) Receptor Agonists	7840451	BYDUREON Pen	Exposure	Closed	Human	68	Years	Female			Acute		Unintentional - Therapeutic error	Own residence	Own residence	Managed on site (non health care facility)		Not followed, minimal clinical effects possible (no more than minor effect possible)
03/03/2017	10:12:48 PM	2017	3	6096473302017	1	1	Liquid	0.3	mL	exact	0310100	Hypoglycemics: Glucagon-Like Peptide-1 (GLP-1) Receptor Agonists	7034749	Victoza	Exposure	Closed	Human	56	Years	Female			Acute		Unintentional - Therapeutic error	Own residence	Other	Managed on site (non health care facility)		Not followed, minimal clinical effects possible (no more than minor effect possible)
03/04/2017	6:59:28 PM	2017	3	740585123052017	1	1	Liquid		Unknown	estimate	0310100	Hypoglycemics: Glucagon-Like Peptide-1 (GLP-1) Receptor Agonists	7859254	Trulicity	Exposure	Closed	Human	63	Years	Male			Acute		Unintentional - Therapeutic error	Own residence	Own residence	Other		Not followed, minimal clinical effects possible (no more than minor effect possible)
03/08/2017	7:42:33 PM	2017	3	170131743402017	1	1	Liquid	3	mL	exact	0310100	Hypoglycemics: Glucagon-Like Peptide-1 (GLP-1) Receptor Agonists	7877298	Saxenda	Exposure	Closed	Human	49	Years	Female			Acute		Unintentional - Therapeutic error	Own residence	Own residence	Patient was referred by PCC to a HCF	Admitted to noncritical care unit	Minor effect
03/10/2017	6:05:33 PM	2017	3	9957693712017	1	1	Liquid	1.5	mL	estimate	0310100	Hypoglycemics: Glucagon-Like Peptide-1 (GLP-1) Receptor Agonists	7034749	Victoza	Exposure	Closed	Human	48	Years	Male			Acute		Unintentional - Therapeutic error	Own residence	Other	Patient was referred by PCC to a HCF	Treated/evaluated and released	Minor effect
03/10/2017	9:42:56 PM	2017	3	152023362017	1	1	Liquid	1.8	mg	exact	0310100	Hypoglycemics: Glucagon-Like Peptide-1 (GLP-1) Receptor Agonists	7034749	Victoza	Exposure	Closed	Human	67	Years	Female	107.27		Acute-on-chronic	unknown	Unintentional - Therapeutic error	Own residence	Own residence	Managed on site (non health care facility)		Not followed, minimal clinical effects possible (no more than minor effect possible)
03/11/2017	5:20:39 PM	2017	3	740629613052017	1	1	Liquid		Unknown	estimate	0310100	Hypoglycemics: Glucagon-Like Peptide-1 (GLP-1) Receptor Agonists	7034749	Victoza	Exposure	Closed	Human	40	Years	Male	100		Acute		Unintentional - General	Own residence	Own residence	Managed on site (non health care facility)		Not followed, minimal clinical effects possible (no more than minor effect possible)
03/12/2017	8:56:20 AM	2017	3	7087753242017	1	1	Liquid	18	mg	exact	0310100	Hypoglycemics: Glucagon-Like Peptide-1 (GLP-1) Receptor Agonists	7034749	Victoza	Exposure	Closed	Human	62	Years	Female	75.91		Acute-on-chronic	>1 week <=1 mo	Unintentional - Therapeutic error	Own residence	Other	Patient was referred by PCC to a HCF	Patient refused referral / did not arrive at HCF	Unable to follow, judged as a potentially toxic exposure
03/12/2017	2:11:10 PM	2017	3	12905093722017	1	1	Liquid	1	each (e.g. bites / stings)	exact	0310100	Hypoglycemics: Glucagon-Like Peptide-1 (GLP-1) Receptor Agonists	7859189	Trulicity	Exposure	Closed	Human	60	Years	Male			Acute-on-chronic	>24 hr <=1 week	Unintentional - Therapeutic error	Own residence	Own residence	Managed on site (non health care facility)		Not followed, judged as nontoxic exposure (clinical effects not expected)
03/12/2017	8:28:39 PM	2017	3	8262803512017	1	1	Liquid	3	mg	estimate	0310100	Hypoglycemics: Glucagon-Like Peptide-1 (GLP-1) Receptor Agonists	7859189	Trulicity	Exposure	Closed	Human	36	Years	Female			Acute		Unintentional - Therapeutic error	Own residence	Own residence	Managed on site (non health care facility)		Minor effect
03/12/2017	10:59:20 PM	2017	3	11745933122017	1	1	Liquid	1.2	mg	exact	0310100	Hypoglycemics: Glucagon-Like Peptide-1 (GLP-1) Receptor Agonists	7034749	Victoza	Exposure	Closed	Human	70	Years	Female			Acute-on-chronic	>3 mo	Unintentional - Therapeutic error	Own residence	Own residence	Managed on site (non health care facility)		Not followed, minimal clinical effects possible (no more than minor effect possible)
03/12/2017	11:12:44 PM	2017	3	27446373092017	1	1	Liquid	20	mcg	exact	0310100	Hypoglycemics: Glucagon-Like Peptide-1 (GLP-1) Receptor Agonists	6595049	Byetta	Exposure	Closed	Human	51	Years	Female	155.45		Acute		Unintentional - Therapeutic error	Own residence	Own residence	Managed on site (non health care facility)		Not followed, minimal clinical effects possible (no more than minor effect possible)
03/16/2017	2:59:31 PM	2017	3	25163513132017	1	1	Liquid	2	each (e.g. bites / stings)	estimate	0310100	Hypoglycemics: Glucagon-Like Peptide-1 (GLP-1) Receptor Agonists	7840451	BYDUREON Pen	Exposure	Closed	Human	56	Years	Female			Acute-on-chronic	>3 mo	Unintentional - Therapeutic error	Own residence	Other	Managed on site (non health care facility)		No effect
03/16/2017	7:07:36 PM	2017	3	34658123522017	1	1	Liquid	137.5	mcg	exact	0310100	Hypoglycemics: Glucagon-Like Peptide-1 (GLP-1) Receptor Agonists	6595049	Byetta	Exposure	Closed	Human	48	Years	Female			Acute-on-chronic	>1 mo <=3 mo	Unintentional - Therapeutic error	Own residence	Own residence	Patient was referred by PCC to a HCF	Patient lost to follow-up / left AMA	No effect
03/19/2017	9:59:14 PM	2017	3	170153083402017	1	1	Liquid		Unknown	estimate	0310100	Hypoglycemics: Glucagon-Like Peptide-1 (GLP-1) Receptor Agonists	7859189	Trulicity	Exposure	Closed	Human		Unknown adult (>=20 yrs)	Male			Acute		Unintentional - Therapeutic error	Own residence	Own residence	Managed on site (non health care facility)		Not followed, minimal clinical effects possible (no more than minor effect possible)
03/21/2017	9:40:23 PM	2017	3	740694833542017	1	1	Liquid	1	taste / lick / drop	estimate	0310100	Hypoglycemics: Glucagon-Like Peptide-1 (GLP-1) Receptor Agonists	7034749	Victoza	Exposure	Closed	Human	40	Years	Female			Acute		Unintentional - Therapeutic error	Own residence	Own residence	Managed on site (non health care facility)		Not followed, minimal clinical effects possible (no more than minor effect possible)
03/21/2017	10:01:40 PM	2017	3	740695033602017	1	1	Liquid	1.8	mL	exact	0310100	Hypoglycemics: Glucagon-Like Peptide-1 (GLP-1) Receptor Agonists	7034749	Victoza	Exposure	Closed	Human	40	Years	Male			Acute-on-chronic	>3 mo	Unintentional - Therapeutic error	Own residence	Own residence	Managed on site (non health care facility)		Not followed, minimal clinical effects possible (no more than minor effect possible)
03/22/2017	7:28:06 AM	2017	3	740696483052017	1	1	Liquid	0.6	mg	maximum possible	0310100	Hypoglycemics: Glucagon-Like Peptide-1 (GLP-1) Receptor Agonists	7877298	Saxenda	Exposure	Closed	Human	59	Years	Female			Acute-on-chronic	>3 mo	Unintentional - Therapeutic error	Own residence	Other	Managed on site (non health care facility)		Not followed, minimal clinical effects possible (no more than minor effect possible)
03/22/2017	4:33:41 PM	2017	3	209935133752017	1	1	Liquid	20	IU / units	exact	0310100	Hypoglycemics: Glucagon-Like Peptide-1 (GLP-1) Receptor Agonists	6595049	Byetta	Exposure	Closed	Human	69	Years	Female			Acute		Unintentional - Therapeutic error	Own residence	Own residence	Managed on site (non health care facility)		Not followed, judged as nontoxic exposure (clinical effects not expected)
03/22/2017	10:57:10 PM	2017	3	6112183302017	1	1	Liquid	3	mg	estimate	0310100	Hypoglycemics: Glucagon-Like Peptide-1 (GLP-1) Receptor Agonists	7877298	Saxenda	Exposure	Closed	Human	47	Years	Female	81.82		Acute		Unintentional - Therapeutic error	Own residence	Own residence	Managed on site (non health care facility)		Minor effect
03/23/2017	12:53:45 AM	2017	3	11757173122017	1	1	Liquid	2.4	mL	exact	0310100	Hypoglycemics: Glucagon-Like Peptide-1 (GLP-1) Receptor Agonists	7034749	Victoza	Exposure	Closed	Human	62	Years	Male			Acute		Unintentional - General	Own residence	Own residence	Managed on site (non health care facility)		Not followed, minimal clinical effects possible (no more than minor effect possible)
03/25/2017	7:34:50 AM	2017	3	27469593092017	1	1	Liquid	2	mg	exact	0310100	Hypoglycemics: Glucagon-Like Peptide-1 (GLP-1) Receptor Agonists	7368909	BYDUREON Single Dose Tray	Exposure	Closed	Human	66	Years	Female	100.91		Acute		Unintentional - Therapeutic error	Own residence	Other	Managed on site (non health care facility)		No effect
03/25/2017	8:36:02 AM	2017	3	11760413122017	1	1	Liquid	3.6	mg	maximum possible	0310100	Hypoglycemics: Glucagon-Like Peptide-1 (GLP-1) Receptor Agonists	7034749	Victoza	Exposure	Closed	Human	77	Years	Male	97.73		Acute-on-chronic	unknown	Unintentional - Therapeutic error	Own residence	Own residence	Managed on site (non health care facility)		No effect
03/27/2017	11:18:58 PM	2017	3	6116103302017	1	1	Liquid	0.5	mL	exact	0310100	Hypoglycemics: Glucagon-Like Peptide-1 (GLP-1) Receptor Agonists	7859189	Trulicity	Exposure	Closed	Human	65	Years	Female			Acute-on-chronic	>3 mo	Unintentional - Therapeutic error	Own residence	Own residence	Managed on site (non health care facility)		Not followed, judged as nontoxic exposure (clinical effects not expected)
03/28/2017	3:00:20 PM	2017	3	5776629003732017	1	1	Liquid	0.5	mL	exact	0310100	Hypoglycemics: Glucagon-Like Peptide-1 (GLP-1) Receptor Agonists	7859254	Trulicity	Exposure	Closed	Human	53	Years	Male			Chronic	>24 hr <=1 week	Unintentional - Therapeutic error	Own residence	Own residence	Patient already in (enroute to) HCF when PCC called	Patient lost to follow-up / left AMA	Not followed, minimal clinical effects possible (no more than minor effect possible)
03/28/2017	9:12:23 PM	2017	3	12464693852017	1	1	Liquid	1.5	mg	maximum possible	0310100	Hypoglycemics: Glucagon-Like Peptide-1 (GLP-1) Receptor Agonists	7859189	Trulicity	Exposure	Closed	Human	58	Years	Male			Acute-on-chronic	>3 mo	Unintentional - Therapeutic error	Own residence	Health care facility	Patient already in (enroute to) HCF when PCC called	Treated/evaluated and released	Minor effect
04/01/2017	9:45:29 AM	2017	4	12656513472017	1	1	Unknown	5.4	mg	estimate	0310100	Hypoglycemics: Glucagon-Like Peptide-1 (GLP-1) Receptor Agonists	7034749	Victoza	Exposure	Closed	Human	58	Years	Male			Acute		Unintentional - Therapeutic error	Own residence	Other	Patient was referred by PCC to a HCF	Patient lost to follow-up / left AMA	Unable to follow, judged as a potentially toxic exposure
04/01/2017	11:27:29 AM	2017	4	24120803782017	1	1	Liquid	2.25	mg	estimate	0310100	Hypoglycemics: Glucagon-Like Peptide-1 (GLP-1) Receptor Agonists	7859189	Trulicity	Exposure	Closed	Human	69	Years	Male			Acute		Unintentional - Therapeutic error	Own residence	Other	Patient was referred by PCC to a HCF	Patient refused referral / did not arrive at HCF	Unable to follow, judged as a potentially toxic exposure
04/01/2017	7:11:34 PM	2017	4	22560343312017	1	1	Liquid	1.5	mg	estimate	0310100	Hypoglycemics: Glucagon-Like Peptide-1 (GLP-1) Receptor Agonists	7859254	Trulicity	Exposure	Closed	Human	55	Years	Male			Acute-on-chronic	>1 week <=1 mo	Unintentional - Therapeutic error	Own residence	Own residence	Managed on site (non health care facility)		Not followed, minimal clinical effects possible (no more than minor effect possible)
04/01/2017	8:01:37 PM	2017	4	11768473122017	1	1	Liquid	0.6	mL	exact	0310100	Hypoglycemics: Glucagon-Like Peptide-1 (GLP-1) Receptor Agonists	7034749	Victoza	Exposure	Closed	Human	64	Years	Female			Acute		Unintentional - Therapeutic error	Own residence	Own residence	Managed on site (non health care facility)		Not followed, minimal clinical effects possible (no more than minor effect possible)
04/02/2017	12:48:00 AM	2017	4	20082443322017	1	1	Liquid	3.6	mg	exact	0310100	Hypoglycemics: Glucagon-Like Peptide-1 (GLP-1) Receptor Agonists	7858834	Liraglutide	Exposure	Closed	Human	52	Years	Female			Acute		Unintentional - Therapeutic error	Own residence	Own residence	Managed on site (non health care facility)		Not followed, minimal clinical effects possible (no more than minor effect possible)
04/02/2017	6:53:57 PM	2017	4	25205803392017	1	1	Liquid	1.5	mg	exact	0310100	Hypoglycemics: Glucagon-Like Peptide-1 (GLP-1) Receptor Agonists	7859189	Trulicity	Exposure	Closed	Human	60	Years	Male			Acute		Unintentional - Therapeutic error	Own residence	Own residence	Patient was referred by PCC to a HCF	Patient lost to follow-up / left AMA	Unable to follow, judged as a potentially toxic exposure
04/02/2017	9:18:19 PM	2017	4	10598343442017	1	1	Liquid	10	mcg	exact	0310100	Hypoglycemics: Glucagon-Like Peptide-1 (GLP-1) Receptor Agonists	6491924	EXENATIDE AND RELATED AGENTS	Exposure	Closed	Human		Unknown adult (>=20 yrs)	Male			Acute-on-chronic	>24 hr <=1 week	Adverse reaction - Drug	Own residence	Own residence	Managed on site (non health care facility)		Not followed, minimal clinical effects possible (no more than minor effect possible)
04/03/2017	8:19:00 AM	2017	4	21342733742017	1	1	Liquid	1.5	mg	exact	0310100	Hypoglycemics: Glucagon-Like Peptide-1 (GLP-1) Receptor Agonists	7859254	Trulicity	Exposure	Closed	Human	49	Years	Female	102.15		Acute-on-chronic	>1 mo <=3 mo	Unintentional - Therapeutic error	Own residence	Own residence	Managed on site (non health care facility)		Minor effect
04/04/2017	9:59:36 AM	2017	4	85074303112017	1	1	Liquid	2	each (e.g. bites / stings)	estimate	0310100	Hypoglycemics: Glucagon-Like Peptide-1 (GLP-1) Receptor Agonists	7877298	Saxenda	Exposure	Closed	Human	28	Years	Female			Acute		Unintentional - Therapeutic error	Own residence	Own residence	Patient was referred by PCC to a HCF	Patient refused referral / did not arrive at HCF	Not followed, minimal clinical effects possible (no more than minor effect possible)
04/04/2017	5:44:58 PM	2017	4	170185843402017	1	1	Liquid	1.8	mL	estimate	0310100	Hypoglycemics: Glucagon-Like Peptide-1 (GLP-1) Receptor Agonists	7034749	Victoza	Exposure	Closed	Human	36	Years	Female			Acute		Unintentional - Therapeutic error	Own residence	Health care facility	Patient already in (enroute to) HCF when PCC called	Treated/evaluated and released	Minor effect
04/05/2017	7:03:00 PM	2017	4	20376593142017	1	1	Liquid	1.8	mL	exact	0310100	Hypoglycemics: Glucagon-Like Peptide-1 (GLP-1) Receptor Agonists	7034749	Victoza	Exposure	Closed	Human	52	Years	Female			Acute		Unintentional - Therapeutic error	Own residence	Own residence	Managed on site (non health care facility)		No effect
04/06/2017	10:25:35 PM	2017	4	170191023402017	1	1	Liquid	2.5	mg	exact	0310100	Hypoglycemics: Glucagon-Like Peptide-1 (GLP-1) Receptor Agonists	7034749	Victoza	Exposure	Closed	Human	74	Years	Female			Acute-on-chronic	>3 mo	Unintentional - Therapeutic error	Own residence	Own residence	Managed on site (non health care facility)		Not followed, minimal clinical effects possible (no more than minor effect possible)
04/08/2017	7:03:37 PM	2017	4	12629653702017	1	1	Liquid	1.5	mg	exact	0310100	Hypoglycemics: Glucagon-Like Peptide-1 (GLP-1) Receptor Agonists	7859189	Trulicity	Exposure	Closed	Human		Unknown adult (>=20 yrs)	Female			Acute		Adverse reaction - Drug	Own residence	Other	Managed on site (non health care facility)		Not followed, minimal clinical effects possible (no more than minor effect possible)
04/08/2017	9:36:00 PM	2017	4	22140483532017	1	1	Liquid	1.6	mg	exact	0310100	Hypoglycemics: Glucagon-Like Peptide-1 (GLP-1) Receptor Agonists	7034749	Victoza	Exposure	Closed	Human	60	Years	Female	122.126		Acute		Unintentional - Therapeutic error	Own residence	Own residence	Managed on site (non health care facility)		Not followed, minimal clinical effects possible (no more than minor effect possible)
04/10/2017	7:04:00 PM	2017	4	20093223322017	1	1	Liquid	3	mg	exact	0310100	Hypoglycemics: Glucagon-Like Peptide-1 (GLP-1) Receptor Agonists	7859189	Trulicity	Exposure	Closed	Human	56	Years	Female			Acute		Unintentional - Therapeutic error	Own residence	Own residence	Managed on site (non health care facility)		No effect
04/10/2017	9:59:26 PM	2017	4	14157673862017	1	1	Liquid		Unknown	estimate	0310100	Hypoglycemics: Glucagon-Like Peptide-1 (GLP-1) Receptor Agonists	7034749	Victoza	Exposure	Closed	Human		Unknown adult (>=20 yrs)	Female			Acute-on-chronic	unknown	Unintentional - Therapeutic error	Own residence	Other	Managed on site (non health care facility)		Not followed, minimal clinical effects possible (no more than minor effect possible)
04/12/2017	9:55:49 AM	2017	4	170202343402017	1	1	Liquid	1.5	mg	exact	0310100	Hypoglycemics: Glucagon-Like Peptide-1 (GLP-1) Receptor Agonists	7859189	Trulicity	Exposure	Closed	Human	73	Years	Female			Acute		Unintentional - Therapeutic error	Own residence	Health care facility	Managed on site (non health care facility)		Not followed, minimal clinical effects possible (no more than minor effect possible)
04/13/2017	11:17:56 PM	2017	4	14163333862017	1	1	Liquid	1.8	mL	exact	0310100	Hypoglycemics: Glucagon-Like Peptide-1 (GLP-1) Receptor Agonists	7034749	Victoza	Exposure	Closed	Human	63	Years	Female			Acute-on-chronic	>3 mo	Unintentional - Therapeutic error	Own residence	Own residence	Managed on site (non health care facility)		Not followed, minimal clinical effects possible (no more than minor effect possible)
04/13/2017	11:25:53 PM	2017	4	11782893122017	1	1	Liquid	1.2	mg	exact	0310100	Hypoglycemics: Glucagon-Like Peptide-1 (GLP-1) Receptor Agonists	7034749	Victoza	Exposure	Closed	Human		50s	Female			Acute-on-chronic	>3 mo	Unintentional - Therapeutic error	Own residence	Own residence	Managed on site (non health care facility)		Not followed, minimal clinical effects possible (no more than minor effect possible)
04/14/2017	10:47:05 PM	2017	4	12638463702017	1	1	Liquid	1.8	mg	exact	0310100	Hypoglycemics: Glucagon-Like Peptide-1 (GLP-1) Receptor Agonists	7034749	Victoza	Exposure	Closed	Human	56	Years	Female			Acute		Unintentional - Therapeutic error	Other	Other	Managed on site (non health care facility)		No effect
04/14/2017	10:53:00 PM	2017	4	21357363742017	1	1	Liquid	1	each (e.g. bites / stings)	exact	0310100	Hypoglycemics: Glucagon-Like Peptide-1 (GLP-1) Receptor Agonists	7859189	Trulicity	Exposure	Closed	Human	56	Years	Female	118.04		Chronic	>3 mo	Unintentional - Therapeutic error	Own residence	Own residence	Managed on site (non health care facility)		No effect
04/16/2017	7:57:43 AM	2017	4	14166613862017	1	1	Liquid	2.6	mcg	estimate	0310100	Hypoglycemics: Glucagon-Like Peptide-1 (GLP-1) Receptor Agonists	7034749	Victoza	Exposure	Closed	Human	55	Years	Female			Acute-on-chronic	>3 mo	Unintentional - Therapeutic error	Own residence	Own residence	Managed on site (non health care facility)		Not followed, minimal clinical effects possible (no more than minor effect possible)
04/19/2017	8:40:49 PM	2017	4	34704033522017	1	1	Liquid		Unknown		0310100	Hypoglycemics: Glucagon-Like Peptide-1 (GLP-1) Receptor Agonists	7840451	BYDUREON Pen	Exposure	Closed	Human	62	Years	Male			Chronic	>24 hr <=1 week	Unintentional - Therapeutic error	Own residence	Other	Managed on site (non health care facility)		Not followed, minimal clinical effects possible (no more than minor effect possible)
04/20/2017	9:38:04 PM	2017	4	8292483162017	1	1	Liquid	1.6	mL	exact	0310100	Hypoglycemics: Glucagon-Like Peptide-1 (GLP-1) Receptor Agonists	7034749	Victoza	Exposure	Closed	Human	61	Years	Female			Acute-on-chronic	>1 mo <=3 mo	Unintentional - Therapeutic error	Own residence	Own residence	Managed on site (non health care facility)		No effect
04/21/2017	10:13:00 PM	2017	4	20106833322017	1	1	Liquid		Unknown		0310100	Hypoglycemics: Glucagon-Like Peptide-1 (GLP-1) Receptor Agonists	7840451	BYDUREON Pen	Exposure	Closed	Human	43	Years	Male			Acute		Unintentional - Therapeutic error	Own residence	Own residence	Managed on site (non health care facility)		Not followed, minimal clinical effects possible (no more than minor effect possible)
04/22/2017	12:54:10 PM	2017	4	248273362017	1	1	Liquid	2	IU / units	exact	0310100	Hypoglycemics: Glucagon-Like Peptide-1 (GLP-1) Receptor Agonists	7859189	Trulicity	Exposure	Closed	Human		Unknown adult (>=20 yrs)	Female			Acute		Unintentional - Therapeutic error	Own residence	Own residence	Managed on site (non health care facility)		No effect
04/22/2017	4:50:27 PM	2017	4	7133223242017	1	1	Liquid	0.5	mL	exact	0310100	Hypoglycemics: Glucagon-Like Peptide-1 (GLP-1) Receptor Agonists	7859189	Trulicity	Exposure	Closed	Human	60	Years	Female	79.55		Acute		Unintentional - Therapeutic error	Own residence	Health care facility	Patient already in (enroute to) HCF when PCC called	Treated/evaluated and released	Moderate effect
04/23/2017	12:46:40 PM	2017	4	25637793012017	1	1	Liquid		Unknown	exact	0310100	Hypoglycemics: Glucagon-Like Peptide-1 (GLP-1) Receptor Agonists	7859254	Trulicity	Exposure	Closed	Human		Unknown adult (>=20 yrs)	Male			Acute		Adverse reaction - Drug	Own residence	Own residence	Managed on site (non health care facility)		Not followed, minimal clinical effects possible (no more than minor effect possible)
04/23/2017	8:43:24 PM	2017	4	11793463122017	1	1	Liquid	12	mg	exact	0310100	Hypoglycemics: Glucagon-Like Peptide-1 (GLP-1) Receptor Agonists	7034749	Victoza	Exposure	Closed	Human	53	Years	Female			Acute		Unintentional - Therapeutic error	Own residence	Own residence	Managed on site (non health care facility)		Not followed, minimal clinical effects possible (no more than minor effect possible)
04/23/2017	8:44:01 PM	2017	4	12512683852017	1	1	Liquid	2	each (e.g. bites / stings)	exact	0310100	Hypoglycemics: Glucagon-Like Peptide-1 (GLP-1) Receptor Agonists	7859254	Trulicity	Exposure	Closed	Human	51	Years	Female			Acute		Unintentional - Therapeutic error	Own residence	Own residence	Managed on site (non health care facility)		Not followed, minimal clinical effects possible (no more than minor effect possible)
04/27/2017	3:19:47 PM	2017	4	740937873052017	1	1	Liquid	3	mL	estimate	0310100	Hypoglycemics: Glucagon-Like Peptide-1 (GLP-1) Receptor Agonists	7034749	Victoza	Exposure	Closed	Human	71	Years	Female			Acute		Unintentional - Therapeutic error	Own residence	Health care facility	Patient already in (enroute to) HCF when PCC called	Patient lost to follow-up / left AMA	Minor effect
04/27/2017	10:23:43 PM	2017	4	261413362017	1	1	Liquid	2	each (e.g. bites / stings)	exact	0310100	Hypoglycemics: Glucagon-Like Peptide-1 (GLP-1) Receptor Agonists	7034749	Victoza	Exposure	Closed	Human	63	Years	Female			Acute		Unintentional - Therapeutic error	Own residence	Own residence	Unknown		Not followed, judged as nontoxic exposure (clinical effects not expected)
04/29/2017	8:10:52 AM	2017	4	22607253312017	1	1	Liquid	21.6	mg	exact	0310100	Hypoglycemics: Glucagon-Like Peptide-1 (GLP-1) Receptor Agonists	7034749	Victoza	Exposure	Closed	Human	52	Years	Male	120.91		Acute		Unintentional - Therapeutic error	Own residence	Own residence	Patient already in (enroute to) HCF when PCC called	Treated/evaluated and released	Minor effect
04/30/2017	10:19:25 AM	2017	4	25647893012017	1	1	Liquid	3	mg	exact	0310100	Hypoglycemics: Glucagon-Like Peptide-1 (GLP-1) Receptor Agonists	7859189	Trulicity	Exposure	Closed	Human	47	Years	Female			Acute		Unintentional - Therapeutic error	Own residence	Own residence	Managed on site (non health care facility)		Not followed, minimal clinical effects possible (no more than minor effect possible)
05/01/2017	6:14:00 PM	2017	5	21378553742017	1	1	Solid (tablets / capsules / caplets)	20	mcg	exact	0310100	Hypoglycemics: Glucagon-Like Peptide-1 (GLP-1) Receptor Agonists	6595049	Byetta	Exposure	Closed	Human	73	Years	Male			Acute-on-chronic	>3 mo	Unintentional - Therapeutic error	Own residence	Health care facility	Patient already in (enroute to) HCF when PCC called	Treated/evaluated and released	Minor effect
05/02/2017	12:14:00 AM	2017	5	21379123742017	1	1	Liquid	1.2	mL	estimate	0310100	Hypoglycemics: Glucagon-Like Peptide-1 (GLP-1) Receptor Agonists	7034749	Victoza	Exposure	Closed	Human	58	Years	Female	90.8		Acute		Unintentional - Therapeutic error	Own residence	Own residence	Managed on site (non health care facility)		No effect
05/05/2017	1:36:14 AM	2017	5	14201273862017	1	1	Liquid	20	mcg	estimate	0310100	Hypoglycemics: Glucagon-Like Peptide-1 (GLP-1) Receptor Agonists	6595049	Byetta	Exposure	Closed	Human	72	Years	Female			Acute		Unintentional - Therapeutic error	Own residence	Own residence	Managed on site (non health care facility)		No effect
05/05/2017	6:58:00 PM	2017	5	22207393532017	1	1	Liquid	21.6	mg	exact	0310100	Hypoglycemics: Glucagon-Like Peptide-1 (GLP-1) Receptor Agonists	7034749	Victoza	Exposure	Closed	Human	69	Years	Male			Acute-on-chronic	unknown	Unintentional - Therapeutic error	Own residence	Own residence	Managed on site (non health care facility)		Not followed, minimal clinical effects possible (no more than minor effect possible)
05/06/2017	8:34:45 PM	2017	5	5272533842017	1	1	Other	3.6	mg	estimate	0310100	Hypoglycemics: Glucagon-Like Peptide-1 (GLP-1) Receptor Agonists	7034749	Victoza	Exposure	Closed	Human	58	Years	Female			Acute		Unintentional - Therapeutic error	Own residence	Own residence	Managed on site (non health care facility)		Not followed, minimal clinical effects possible (no more than minor effect possible)
05/07/2017	10:19:36 AM	2017	5	11809003122017	1	1	Liquid	3.6	mL	exact	0310100	Hypoglycemics: Glucagon-Like Peptide-1 (GLP-1) Receptor Agonists	7034749	Victoza	Exposure	Closed	Human	54	Years	Male			Acute-on-chronic	>3 mo	Unintentional - Therapeutic error	Own residence	Other	Managed on site (non health care facility)		Not followed, minimal clinical effects possible (no more than minor effect possible)
05/12/2017	5:50:00 PM	2017	5	22225053532017	1	1	Liquid	1	taste / lick / drop	maximum possible	0310100	Hypoglycemics: Glucagon-Like Peptide-1 (GLP-1) Receptor Agonists	7877298	Saxenda	Exposure	Closed	Human		Unknown adult (>=20 yrs)	Female			Acute		Unintentional - Therapeutic error	Own residence	Own residence	Managed on site (non health care facility)		Not followed, minimal clinical effects possible (no more than minor effect possible)
05/15/2017	9:58:04 PM	2017	5	741061103292017	1	1	Liquid	10.8	mg	exact	0310100	Hypoglycemics: Glucagon-Like Peptide-1 (GLP-1) Receptor Agonists	7034749	Victoza	Exposure	Closed	Human	74	Years	Female	71.82		Acute-on-chronic	unknown	Unintentional - Therapeutic error	Own residence	Own residence	Managed on site (non health care facility)		Not followed, minimal clinical effects possible (no more than minor effect possible)
05/16/2017	10:11:38 PM	2017	5	12685053702017	1	1	Liquid	1.8	mg	exact	0310100	Hypoglycemics: Glucagon-Like Peptide-1 (GLP-1) Receptor Agonists	7034749	Victoza	Exposure	Closed	Human	79	Years	Male			Acute-on-chronic	>3 mo	Unintentional - Therapeutic error	Own residence	Own residence	Managed on site (non health care facility)		No effect
05/16/2017	11:34:04 PM	2017	5	12997793722017	1	1	Liquid	18	IU / units	exact	0310100	Hypoglycemics: Glucagon-Like Peptide-1 (GLP-1) Receptor Agonists	7034749	Victoza	Exposure	Closed	Human	53	Years	Female			Acute-on-chronic	>1 mo <=3 mo	Unintentional - Therapeutic error	Own residence	Own residence	Managed on site (non health care facility)		No effect
05/17/2017	11:50:00 AM	2017	5	21398923742017	1	1	Liquid	3.6	mg	estimate	0310100	Hypoglycemics: Glucagon-Like Peptide-1 (GLP-1) Receptor Agonists	7034749	Victoza	Exposure	Closed	Human	26	Years	Female	90.8		Acute		Unintentional - Therapeutic error	Own residence	Health care facility	Patient already in (enroute to) HCF when PCC called	Treated/evaluated and released	Minor effect
05/19/2017	8:18:03 AM	2017	5	8726283272017	1	1	Liquid	0.75	mg	exact	0310100	Hypoglycemics: Glucagon-Like Peptide-1 (GLP-1) Receptor Agonists	7859254	Trulicity	Exposure	Closed	Human	77	Years	Male			Acute-on-chronic	>3 mo	Unintentional - Therapeutic error	Own residence	Own residence	Managed on site (non health care facility)		Not followed, minimal clinical effects possible (no more than minor effect possible)
05/20/2017	12:42:36 AM	2017	5	5847953232017	1	1	Other	3	mg	exact	0310100	Hypoglycemics: Glucagon-Like Peptide-1 (GLP-1) Receptor Agonists	7859254	Trulicity	Exposure	Closed	Human	39	Years	Female			Acute		Unintentional - Therapeutic error	Own residence	Own residence	Patient was referred by PCC to a HCF	Patient lost to follow-up / left AMA	Unable to follow, judged as a potentially toxic exposure
05/20/2017	8:19:25 AM	2017	5	170284343402017	1	1	Other	12	mg	exact	0310100	Hypoglycemics: Glucagon-Like Peptide-1 (GLP-1) Receptor Agonists	7877298	Saxenda	Exposure	Closed	Human	57	Years	Female			Acute-on-chronic	>24 hr <=1 week	Unintentional - Therapeutic error	Own residence	Own residence	Managed on site (non health care facility)		Not followed, minimal clinical effects possible (no more than minor effect possible)
05/20/2017	6:58:17 PM	2017	5	170285663402017	1	1	Liquid	1.8	IU / units	estimate	0310100	Hypoglycemics: Glucagon-Like Peptide-1 (GLP-1) Receptor Agonists	7034749	Victoza	Exposure	Closed	Human	42	Years	Female			Acute		Adverse reaction - Drug	Own residence	Own residence	Managed on site (non health care facility)		Not followed, minimal clinical effects possible (no more than minor effect possible)
05/21/2017	7:20:30 PM	2017	5	25333143132017	1	1	Liquid	2	each (e.g. bites / stings)	estimate	0310100	Hypoglycemics: Glucagon-Like Peptide-1 (GLP-1) Receptor Agonists	6595049	Byetta	Exposure	Closed	Human	58	Years	Female			Acute		Unintentional - Therapeutic error	Own residence	Own residence	Managed on site (non health care facility)		Not followed, minimal clinical effects possible (no more than minor effect possible)
05/22/2017	10:57:59 PM	2017	5	12568863852017	1	1	Liquid	2.4	mL	exact	0310100	Hypoglycemics: Glucagon-Like Peptide-1 (GLP-1) Receptor Agonists	7034749	Victoza	Exposure	Closed	Human	54	Years	Female			Acute-on-chronic	>1 mo <=3 mo	Unintentional - Therapeutic error	Own residence	Other	Managed on site (non health care facility)		No effect
05/23/2017	7:00:45 PM	2017	5	741115493542017	1	1	Liquid	0.5	mL	estimate	0310100	Hypoglycemics: Glucagon-Like Peptide-1 (GLP-1) Receptor Agonists	7859254	Trulicity	Exposure	Closed	Human	13	Years	Female	52.27		Acute-on-chronic	>24 hr <=1 week	Unintentional - Therapeutic error	Own residence	Own residence	Managed on site (non health care facility)		Not followed, minimal clinical effects possible (no more than minor effect possible)
05/24/2017	11:30:53 AM	2017	5	13008803722017	1	1	Other	0.5	mL	estimate	0310100	Hypoglycemics: Glucagon-Like Peptide-1 (GLP-1) Receptor Agonists	7859189	Trulicity	Exposure	Closed	Human	50	Years	Female			Acute-on-chronic	>24 hr <=1 week	Unintentional - Therapeutic error	Own residence	Own residence	Managed on site (non health care facility)		No effect
05/25/2017	1:17:13 AM	2017	5	12750433472017	1	1	Unknown		Unknown		0310100	Hypoglycemics: Glucagon-Like Peptide-1 (GLP-1) Receptor Agonists	7859189	Trulicity	Exposure	Closed	Human	67	Years	Male			Acute		Unintentional - Therapeutic error	Own residence	Own residence	Managed on site (non health care facility)		Not followed, minimal clinical effects possible (no more than minor effect possible)
05/25/2017	7:30:49 PM	2017	5	12574743852017	1	1	Liquid	1.2	mL	maximum possible	0310100	Hypoglycemics: Glucagon-Like Peptide-1 (GLP-1) Receptor Agonists	7034749	Victoza	Exposure	Closed	Human	77	Years	Female	100.91		Chronic	unknown	Unintentional - Therapeutic error	Own residence	Own residence	Managed on site (non health care facility)		No effect
05/26/2017	10:17:22 PM	2017	5	741137223262017	1	1	Liquid	3.6	mg	exact	0310100	Hypoglycemics: Glucagon-Like Peptide-1 (GLP-1) Receptor Agonists	7034749	Victoza	Exposure	Closed	Human	66	Years	Female			Acute-on-chronic	>3 mo	Unintentional - Therapeutic error	Own residence	Own residence	Managed on site (non health care facility)		No effect
05/31/2017	9:14:59 PM	2017	5	5809104003732017	1	1	Liquid		Unknown	estimate	0310100	Hypoglycemics: Glucagon-Like Peptide-1 (GLP-1) Receptor Agonists	6595049	Byetta	Exposure	Closed	Human	58	Years	Female			Acute		Adverse reaction - Drug	Own residence	Own residence	Patient was referred by PCC to a HCF	Treated/evaluated and released	Moderate effect
06/01/2017	7:36:10 AM	2017	6	5809212003732017	1	1	Liquid	15	mcg	exact	0310100	Hypoglycemics: Glucagon-Like Peptide-1 (GLP-1) Receptor Agonists	6595049	Byetta	Exposure	Closed	Human	63	Years	Female			Acute		Unintentional - Therapeutic error	Own residence	Own residence	Patient was referred by PCC to a HCF	Patient lost to follow-up / left AMA	No effect
06/04/2017	9:00:50 AM	2017	6	24267663782017	1	1	Liquid	10	mcg	maximum possible	0310100	Hypoglycemics: Glucagon-Like Peptide-1 (GLP-1) Receptor Agonists	6595049	Byetta	Exposure	Closed	Human	55	Years	Female			Acute		Unintentional - Therapeutic error	Own residence	Own residence	Managed on site (non health care facility)		No effect
06/04/2017	9:09:54 AM	2017	6	33388523582017	1	1	Liquid	20	mL	estimate	0310100	Hypoglycemics: Glucagon-Like Peptide-1 (GLP-1) Receptor Agonists	6595049	Byetta	Exposure	Closed	Human	78	Years	Female			Acute-on-chronic	unknown	Unintentional - Therapeutic error	Own residence	Own residence	Patient was referred by PCC to a HCF	Patient lost to follow-up / left AMA	Unable to follow, judged as a potentially toxic exposure
06/07/2017	6:20:06 AM	2017	6	8747313272017	1	1	Liquid	0.5	mL	estimate	0310100	Hypoglycemics: Glucagon-Like Peptide-1 (GLP-1) Receptor Agonists	7859189	Trulicity	Exposure	Closed	Human	57	Years	Female			Acute-on-chronic	unknown	Unintentional - Therapeutic error	Own residence	Own residence	Managed on site (non health care facility)		Not followed, minimal clinical effects possible (no more than minor effect possible)
06/07/2017	8:05:26 PM	2017	6	22532243222017	1	1	Liquid	0.6	mg	exact	0310100	Hypoglycemics: Glucagon-Like Peptide-1 (GLP-1) Receptor Agonists	7034749	Victoza	Exposure	Closed	Human	58	Years	Female			Acute		Unintentional - Therapeutic error	Own residence	Own residence	Managed on site (non health care facility)		No effect
06/08/2017	10:41:31 PM	2017	6	17621953492017	1	1	Liquid	3.6	mg	exact	0310100	Hypoglycemics: Glucagon-Like Peptide-1 (GLP-1) Receptor Agonists	7034749	Victoza	Exposure	Closed	Human	60	Years	Female	59.09		Acute-on-chronic	unknown	Unintentional - Therapeutic error	Own residence	Own residence	Managed on site (non health care facility)		No effect
06/09/2017	2:17:00 AM	2017	6	21428163742017	1	1	Liquid	5	mcg	exact	0310100	Hypoglycemics: Glucagon-Like Peptide-1 (GLP-1) Receptor Agonists	6595049	Byetta	Exposure	Closed	Human	46	Years	Female	127.12		Chronic	>24 hr <=1 week	Adverse reaction - Drug	Own residence	Own residence	Managed on site (non health care facility)		Minor effect
06/10/2017	7:00:00 PM	2017	6	85189763112017	1	1	Liquid	8	mg	estimate	0310100	Hypoglycemics: Glucagon-Like Peptide-1 (GLP-1) Receptor Agonists	7877298	Saxenda	Exposure	Closed	Human		40s	Female			Acute		Unintentional - Therapeutic error	Own residence	Own residence	Patient was referred by PCC to a HCF	Patient lost to follow-up / left AMA	Not followed, minimal clinical effects possible (no more than minor effect possible)
06/10/2017	11:09:01 PM	2017	6	34775583522017	1	1	Solid (tablets / capsules / caplets)	3.6	mg	exact	0310100	Hypoglycemics: Glucagon-Like Peptide-1 (GLP-1) Receptor Agonists	7034749	Victoza	Exposure	Closed	Human		Unknown adult (>=20 yrs)	Female			Acute-on-chronic	>3 mo	Unintentional - Therapeutic error	Own residence	Other	Other		Not followed, judged as nontoxic exposure (clinical effects not expected)
06/12/2017	12:55:00 AM	2017	6	1104003212017	1	1	Liquid	20	mcg	exact	0310100	Hypoglycemics: Glucagon-Like Peptide-1 (GLP-1) Receptor Agonists	6595049	Byetta	Exposure	Closed	Human	83	Years	Male			Acute		Unintentional - Therapeutic error	Own residence	Own residence	Managed on site (non health care facility)		No effect
06/12/2017	9:08:00 AM	2017	6	22301723532017	1	1	Liquid	3.6	mg	exact	0310100	Hypoglycemics: Glucagon-Like Peptide-1 (GLP-1) Receptor Agonists	7034749	Victoza	Exposure	Closed	Human	50	Years	Female	96.248		Acute-on-chronic	>3 mo	Unintentional - Therapeutic error	Own residence	Own residence	Managed on site (non health care facility)		Minor effect
06/13/2017	3:27:36 PM	2017	6	374643362017	1	1	Liquid	3	mg	estimate	0310100	Hypoglycemics: Glucagon-Like Peptide-1 (GLP-1) Receptor Agonists	7858834	Liraglutide	Exposure	Closed	Human	25	Years	Female			Acute		Unintentional - Therapeutic error	Own residence	Own residence	Managed on site (non health care facility)		Not followed, minimal clinical effects possible (no more than minor effect possible)
06/15/2017	10:14:11 AM	2017	6	28466063612017	1	1	Liquid	0.12	mL	exact	0310100	Hypoglycemics: Glucagon-Like Peptide-1 (GLP-1) Receptor Agonists	7034749	Victoza	Exposure	Closed	Human	50	Years	Female	82.73		Acute-on-chronic	>24 hr <=1 week	Unintentional - Therapeutic error	Own residence	Own residence	Managed on site (non health care facility)		No effect
06/15/2017	10:52:48 PM	2017	6	10706063442017	1	1	Liquid	1.8	mg	exact	0310100	Hypoglycemics: Glucagon-Like Peptide-1 (GLP-1) Receptor Agonists	7034749	Victoza	Exposure	Closed	Human	55	Years	Male			Acute-on-chronic	unknown	Unintentional - Therapeutic error	Own residence	Own residence	Managed on site (non health care facility)		No effect
06/16/2017	8:42:20 PM	2017	6	13043273722017	1	1	Liquid	1.8	mg	exact	0310100	Hypoglycemics: Glucagon-Like Peptide-1 (GLP-1) Receptor Agonists	7034749	Victoza	Exposure	Closed	Human	59	Years	Female	104.55		Acute		Unintentional - Therapeutic error	Own residence	Own residence	Managed on site (non health care facility)		No effect
06/20/2017	7:16:00 PM	2017	6	16278683792017	1	1	Liquid	3	mg	exact	0310100	Hypoglycemics: Glucagon-Like Peptide-1 (GLP-1) Receptor Agonists	7859189	Trulicity	Exposure	Closed	Human	62	Years	Female			Acute-on-chronic	>3 mo	Unintentional - Therapeutic error	Own residence	Own residence	Managed on site (non health care facility)		Not followed, minimal clinical effects possible (no more than minor effect possible)
06/20/2017	8:33:56 PM	2017	6	34788123522017	1	1	Solid (tablets / capsules / caplets)	30	mg	exact	0310100	Hypoglycemics: Glucagon-Like Peptide-1 (GLP-1) Receptor Agonists	6595049	Byetta	Exposure	Closed	Human	70	Years	Male			Acute-on-chronic	>3 mo	Unintentional - Therapeutic error	Own residence	Own residence	Managed on site (non health care facility)		Not followed, minimal clinical effects possible (no more than minor effect possible)
06/23/2017	10:23:14 PM	2017	6	27653193092017	1	1	Liquid	1.8	mL	exact	0310100	Hypoglycemics: Glucagon-Like Peptide-1 (GLP-1) Receptor Agonists	7034749	Victoza	Exposure	Closed	Human	52	Years	Female			Acute		Unintentional - Therapeutic error	Own residence	Health care facility	Patient already in (enroute to) HCF when PCC called	Treated/evaluated and released	No effect
06/23/2017	10:29:05 PM	2017	6	21115293192017	1	1	Liquid	1.2	IU / units	exact	0310100	Hypoglycemics: Glucagon-Like Peptide-1 (GLP-1) Receptor Agonists	7034749	Victoza	Exposure	Closed	Human	52	Years	Female			Acute-on-chronic	unknown	Unintentional - Therapeutic error	Own residence	Own residence	Managed on site (non health care facility)		No effect
06/24/2017	5:14:00 PM	2017	6	21447573742017	1	1	Liquid	1.6	mg	estimate	0310100	Hypoglycemics: Glucagon-Like Peptide-1 (GLP-1) Receptor Agonists	7034749	Victoza	Exposure	Closed	Human	27	Years	Female	63.56		Acute-on-chronic	unknown	Unintentional - Therapeutic error	Own residence	Own residence	Managed on site (non health care facility)		Minor effect
06/24/2017	5:44:24 PM	2017	6	5313823842017	1	1	Liquid	18	mg	exact	0310100	Hypoglycemics: Glucagon-Like Peptide-1 (GLP-1) Receptor Agonists	7034749	Victoza	Exposure	Closed	Human	61	Years	Female			Chronic	>8 hr <=24 hr	Unintentional - Therapeutic error	Own residence	Health care facility	Patient already in (enroute to) HCF when PCC called	Admitted to noncritical care unit	No effect
06/24/2017	8:41:30 PM	2017	6	741332233262017	1	1	Liquid	1.2	mg	exact	0310100	Hypoglycemics: Glucagon-Like Peptide-1 (GLP-1) Receptor Agonists	7034749	Victoza	Exposure	Closed	Human	49	Years	Female			Acute		Unintentional - Therapeutic error	Own residence	Own residence	Managed on site (non health care facility)		Not followed, minimal clinical effects possible (no more than minor effect possible)
06/24/2017	10:00:00 PM	2017	6	20193653322017	1	1	Liquid	3.6	mg	exact	0310100	Hypoglycemics: Glucagon-Like Peptide-1 (GLP-1) Receptor Agonists	7034749	Victoza	Exposure	Closed	Human	53	Years	Female			Acute		Unintentional - Therapeutic error	Own residence	Other	Managed on site (non health care facility)		No effect
06/25/2017	9:42:24 AM	2017	6	12803423472017	1	1	Solid (tablets / capsules / caplets)		Unknown		0310100	Hypoglycemics: Glucagon-Like Peptide-1 (GLP-1) Receptor Agonists	7034749	Victoza	Exposure	Closed	Human	47	Years	Male	97.7		Acute-on-chronic	>3 mo	Unintentional - Therapeutic error	Own residence	Own residence	Patient was referred by PCC to a HCF	Patient refused referral / did not arrive at HCF	Unable to follow, judged as a potentially toxic exposure
06/26/2017	10:41:53 AM	2017	6	741340383102017	1	1	Liquid		Unknown		0310100	Hypoglycemics: Glucagon-Like Peptide-1 (GLP-1) Receptor Agonists	7840451	BYDUREON Pen	Exposure	Closed	Human	48	Years	Male			Acute		Unintentional - Misuse	Own residence	Health care facility	Patient already in (enroute to) HCF when PCC called	Treated/evaluated and released	Not followed, minimal clinical effects possible (no more than minor effect possible)
06/26/2017	6:10:51 PM	2017	6	14298113862017	1	1	Liquid	12	mg	maximum possible	0310100	Hypoglycemics: Glucagon-Like Peptide-1 (GLP-1) Receptor Agonists	7034749	Victoza	Exposure	Closed	Human	62	Years	Male			Acute-on-chronic	>3 mo	Unintentional - Therapeutic error	Own residence	Own residence	Managed on site (non health care facility)		Not followed, minimal clinical effects possible (no more than minor effect possible)
06/29/2017	7:04:34 PM	2017	6	85222063112017	1	1	Liquid	2	each (e.g. bites / stings)	exact	0310100	Hypoglycemics: Glucagon-Like Peptide-1 (GLP-1) Receptor Agonists	7034749	Victoza	Exposure	Closed	Human	58	Years	Male			Acute		Unintentional - Therapeutic error	Other residence	Other residence	Patient was referred by PCC to a HCF	Patient refused referral / did not arrive at HCF	No effect
06/30/2017	10:51:45 AM	2017	6	13063423722017	1	1	Liquid	3	mL	exact	0310100	Hypoglycemics: Glucagon-Like Peptide-1 (GLP-1) Receptor Agonists	7877298	Saxenda	Exposure	Closed	Human	46	Years	Female			Acute		Unintentional - Therapeutic error	Own residence	Health care facility	Patient already in (enroute to) HCF when PCC called	Treated/evaluated and released	Minor effect
07/01/2017	3:38:00 AM	2017	7	21115793282017	1	1	Liquid	0.75	mg	exact	0310100	Hypoglycemics: Glucagon-Like Peptide-1 (GLP-1) Receptor Agonists	7859254	Trulicity	Exposure	Closed	Human	57	Years	Female			Acute		Unintentional - General	Own residence	Own residence	Managed on site (non health care facility)		Not followed, minimal clinical effects possible (no more than minor effect possible)
07/01/2017	12:43:14 PM	2017	7	22713403312017	1	1	Liquid	3.6	mg	exact	0310100	Hypoglycemics: Glucagon-Like Peptide-1 (GLP-1) Receptor Agonists	7034749	Victoza	Exposure	Closed	Human	66	Years	Female			Chronic	unknown	Intentional - Misuse	Own residence	Own residence	Managed on site (non health care facility)		Minor effect
07/02/2017	2:08:47 PM	2017	7	42611763392017	1	1	Unknown		Unknown		0310100	Hypoglycemics: Glucagon-Like Peptide-1 (GLP-1) Receptor Agonists	7877298	Saxenda	Exposure	Closed	Human	53	Years	Female			Acute		Adverse reaction - Drug	Own residence	Own residence	Managed on site (non health care facility)		Not followed, minimal clinical effects possible (no more than minor effect possible)
07/02/2017	2:31:46 PM	2017	7	11072123372017	1	1	Other		Unknown	estimate	0310100	Hypoglycemics: Glucagon-Like Peptide-1 (GLP-1) Receptor Agonists	7859254	Trulicity	Exposure	Closed	Human	51	Years	Male			Chronic	>1 week <=1 mo	Adverse reaction - Drug	Own residence	Health care facility	Patient already in (enroute to) HCF when PCC called	Patient lost to follow-up / left AMA	Not followed, minimal clinical effects possible (no more than minor effect possible)
07/03/2017	12:02:37 AM	2017	7	7215163242017	1	1	Liquid	0.5	mL	exact	0310100	Hypoglycemics: Glucagon-Like Peptide-1 (GLP-1) Receptor Agonists	7859254	Trulicity	Exposure	Closed	Human	59	Years	Female	91.36		Acute		Adverse reaction - Drug	Own residence	Own residence	Managed on site (non health care facility)		Not followed, minimal clinical effects possible (no more than minor effect possible)
07/03/2017	8:03:32 AM	2017	7	34805693522017	1	1	Liquid	2.4	mg	exact	0310100	Hypoglycemics: Glucagon-Like Peptide-1 (GLP-1) Receptor Agonists	7877298	Saxenda	Exposure	Closed	Human	29	Years	Male	113.6		Acute-on-chronic	>1 week <=1 mo	Intentional - Misuse	Own residence	Own residence	Managed on site (non health care facility)		Not followed, minimal clinical effects possible (no more than minor effect possible)
07/03/2017	11:03:07 AM	2017	7	741386683542017	1	1	Liquid	1.5	mg	exact	0310100	Hypoglycemics: Glucagon-Like Peptide-1 (GLP-1) Receptor Agonists	7859189	Trulicity	Exposure	Closed	Human	78	Years	Female			Acute-on-chronic	>1 week <=1 mo	Unintentional - Therapeutic error	Own residence	Own residence	Managed on site (non health care facility)		Not followed, minimal clinical effects possible (no more than minor effect possible)
07/03/2017	7:37:30 PM	2017	7	427013362017	1	1	Liquid	0.75	mg	estimate	0310100	Hypoglycemics: Glucagon-Like Peptide-1 (GLP-1) Receptor Agonists	7859254	Trulicity	Exposure	Closed	Human	52	Years	Female			Acute		Unintentional - Therapeutic error	Own residence	Health care facility	Patient already in (enroute to) HCF when PCC called	Admitted to noncritical care unit	Moderate effect
07/04/2017	12:03:03 PM	2017	7	85229093112017	1	1	Liquid	1.8	mg	exact	0310100	Hypoglycemics: Glucagon-Like Peptide-1 (GLP-1) Receptor Agonists	7034749	Victoza	Exposure	Closed	Human		70s	Female			Acute-on-chronic	>3 mo	Unintentional - Therapeutic error	Own residence	Own residence	Managed on site (non health care facility)		No effect
07/04/2017	8:32:00 PM	2017	7	20207963322017	1	1	Liquid	1.5	mg	exact	0310100	Hypoglycemics: Glucagon-Like Peptide-1 (GLP-1) Receptor Agonists	7859189	Trulicity	Exposure	Closed	Human	44	Years	Female			Acute-on-chronic	>24 hr <=1 week	Unintentional - Therapeutic error	Own residence	Own residence	Managed on site (non health care facility)		Not followed, minimal clinical effects possible (no more than minor effect possible)
07/04/2017	11:24:54 PM	2017	7	741398053052017	1	1	Liquid	1.5	mg	exact	0310100	Hypoglycemics: Glucagon-Like Peptide-1 (GLP-1) Receptor Agonists	7859189	Trulicity	Exposure	Closed	Human	47	Years	Male	118.18		Acute-on-chronic	>3 mo	Unintentional - Therapeutic error	Own residence	Own residence	Patient was referred by PCC to a HCF	Patient refused referral / did not arrive at HCF	No effect
07/05/2017	7:07:26 AM	2017	7	25745453012017	1	1	Liquid	1	mL	exact	0310100	Hypoglycemics: Glucagon-Like Peptide-1 (GLP-1) Receptor Agonists	7859189	Trulicity	Exposure	Closed	Human		Unknown adult (>=20 yrs)	Female			Acute-on-chronic	unknown	Unintentional - Therapeutic error	Own residence	Own residence	Patient was referred by PCC to a HCF	Patient lost to follow-up / left AMA	Unable to follow, judged as a potentially toxic exposure
07/05/2017	1:44:17 PM	2017	7	430663362017	1	1	Other	1	each (e.g. bites / stings)	estimate	0310100	Hypoglycemics: Glucagon-Like Peptide-1 (GLP-1) Receptor Agonists	7818028	Tanzeum	Exposure	Closed	Human	31	Years	Female			Acute		Adverse reaction - Drug	Own residence	Own residence	Patient was referred by PCC to a HCF	Patient lost to follow-up / left AMA	Not followed, minimal clinical effects possible (no more than minor effect possible)
07/05/2017	1:59:46 PM	2017	7	430643362017	1	1	Liquid	1	each (e.g. bites / stings)	estimate	0310100	Hypoglycemics: Glucagon-Like Peptide-1 (GLP-1) Receptor Agonists	7859189	Trulicity	Exposure	Closed	Human		40s	Female			Acute		Adverse reaction - Drug	Own residence	Own residence	Patient was referred by PCC to a HCF	Patient refused referral / did not arrive at HCF	Unable to follow, judged as a potentially toxic exposure
07/08/2017	10:24:23 AM	2017	7	85235923112017	1	1	Liquid	90	mg	estimate	0310100	Hypoglycemics: Glucagon-Like Peptide-1 (GLP-1) Receptor Agonists	7818028	Tanzeum	Exposure	Closed	Human	33	Years	Female			Acute		Unintentional - Therapeutic error	Own residence	Health care facility	Patient already in (enroute to) HCF when PCC called	Patient lost to follow-up / left AMA	Minor effect
07/08/2017	2:02:56 PM	2017	7	25460593392017	1	1	Solid (tablets / capsules / caplets)	3.6	mg	exact	0310100	Hypoglycemics: Glucagon-Like Peptide-1 (GLP-1) Receptor Agonists	7034749	Victoza	Exposure	Closed	Human	75	Years	Female			Acute		Unintentional - Therapeutic error	Own residence	Health care facility	Patient already in (enroute to) HCF when PCC called	Treated/evaluated and released	Not followed, minimal clinical effects possible (no more than minor effect possible)
07/08/2017	9:19:38 PM	2017	7	22579623222017	1	1	Liquid	1.5	mg	exact	0310100	Hypoglycemics: Glucagon-Like Peptide-1 (GLP-1) Receptor Agonists	7859254	Trulicity	Exposure	Closed	Human	40	Years	Female	102		Acute		Unintentional - Therapeutic error	Own residence	Health care facility	Patient already in (enroute to) HCF when PCC called	Admitted to noncritical care unit	No effect
07/10/2017	1:07:54 PM	2017	7	4643083352017	1	1	Liquid	1.5	mg	estimate	0310100	Hypoglycemics: Glucagon-Like Peptide-1 (GLP-1) Receptor Agonists	7859189	Trulicity	Exposure	Closed	Human	67	Years	Female	75		Acute		Unintentional - Therapeutic error	Own residence	Own residence	Managed on site (non health care facility)		Minor effect
07/11/2017	8:33:56 AM	2017	7	14324363862017	1	1	Liquid	3.6	mg	exact	0310100	Hypoglycemics: Glucagon-Like Peptide-1 (GLP-1) Receptor Agonists	7034749	Victoza	Exposure	Closed	Human	76	Years	Male			Acute-on-chronic	>3 mo	Unintentional - Therapeutic error	Own residence	Own residence	Managed on site (non health care facility)		Not followed, minimal clinical effects possible (no more than minor effect possible)
07/11/2017	4:17:00 PM	2017	7	22376313532017	1	1	Liquid	3.6	mg	exact	0310100	Hypoglycemics: Glucagon-Like Peptide-1 (GLP-1) Receptor Agonists	7034749	Victoza	Exposure	Closed	Human	29	Years	Female	141		Acute-on-chronic	>3 mo	Unintentional - Therapeutic error	Own residence	Health care facility	Patient already in (enroute to) HCF when PCC called	Admitted to noncritical care unit	Minor effect
07/11/2017	5:25:36 PM	2017	7	25755283012017	1	1	Liquid	3	mg	maximum possible	0310100	Hypoglycemics: Glucagon-Like Peptide-1 (GLP-1) Receptor Agonists	7859189	Trulicity	Exposure	Closed	Human	36	Years	Female			Acute		Unintentional - Therapeutic error	Own residence	Other	Managed on site (non health care facility)		Not followed, minimal clinical effects possible (no more than minor effect possible)
07/12/2017	4:27:49 AM	2017	7	25468393392017	1	1	Unknown		Unknown		0310100	Hypoglycemics: Glucagon-Like Peptide-1 (GLP-1) Receptor Agonists	7034749	Victoza	Exposure	Closed	Human	56	Years	Male			Acute		Unintentional - Therapeutic error	Own residence	Own residence	Managed on site (non health care facility)		Not followed, minimal clinical effects possible (no more than minor effect possible)
07/12/2017	6:25:38 PM	2017	7	8395453512017	1	1	Liquid	20	mcg	exact	0310100	Hypoglycemics: Glucagon-Like Peptide-1 (GLP-1) Receptor Agonists	6595049	Byetta	Exposure	Closed	Human	71	Years	Male			Acute-on-chronic	>3 mo	Unintentional - Therapeutic error	Own residence	Own residence	Managed on site (non health care facility)		No effect
07/12/2017	6:35:11 PM	2017	7	170399993402017	1	1	Liquid	2	each (e.g. bites / stings)	estimate	0310100	Hypoglycemics: Glucagon-Like Peptide-1 (GLP-1) Receptor Agonists	7877298	Saxenda	Exposure	Closed	Human		50s	Female			Acute-on-chronic	unknown	Unintentional - Therapeutic error	Own residence	Own residence	Managed on site (non health care facility)		Not followed, minimal clinical effects possible (no more than minor effect possible)
07/13/2017	11:52:00 PM	2017	7	170403023402017	1	1	Liquid	3.6	mg	exact	0310100	Hypoglycemics: Glucagon-Like Peptide-1 (GLP-1) Receptor Agonists	7034749	Victoza	Exposure	Closed	Human	66	Years	Female			Acute		Unintentional - Therapeutic error	Own residence	Other residence	Managed on site (non health care facility)		Minor effect
07/15/2017	11:13:00 PM	2017	7	10008003792017	1	1	Liquid	1.8	mL	exact	0310100	Hypoglycemics: Glucagon-Like Peptide-1 (GLP-1) Receptor Agonists	7034749	Victoza	Exposure	Closed	Human	70	Years	Male			Acute-on-chronic	>3 mo	Unintentional - Therapeutic error	Own residence	Own residence	Managed on site (non health care facility)		No effect
07/16/2017	10:11:57 AM	2017	7	25478813132017	1	1	Liquid		Unknown		0310100	Hypoglycemics: Glucagon-Like Peptide-1 (GLP-1) Receptor Agonists	7034749	Victoza	Exposure	Closed	Human	61	Years	Female			Acute		Unintentional - Therapeutic error	Own residence	Own residence	Managed on site (non health care facility)		Not followed, minimal clinical effects possible (no more than minor effect possible)
07/18/2017	11:03:00 PM	2017	7	10009573792017	1	1	Liquid	1.5	mg	exact	0310100	Hypoglycemics: Glucagon-Like Peptide-1 (GLP-1) Receptor Agonists	7859254	Trulicity	Exposure	Closed	Human	49	Years	Female			Acute-on-chronic	>24 hr <=1 week	Unintentional - Therapeutic error	Own residence	Own residence	Managed on site (non health care facility)		No effect
07/21/2017	4:07:28 AM	2017	7	10120453712017	1	1	Liquid	0.18	mL	exact	0310100	Hypoglycemics: Glucagon-Like Peptide-1 (GLP-1) Receptor Agonists	7034749	Victoza	Exposure	Closed	Human	39	Years	Male			Acute		Unintentional - Therapeutic error	Own residence	Health care facility	Patient already in (enroute to) HCF when PCC called	Treated/evaluated and released	No effect
07/22/2017	10:25:00 PM	2017	7	12688903852017	1	1	Liquid	4	mg	exact	0310100	Hypoglycemics: Glucagon-Like Peptide-1 (GLP-1) Receptor Agonists	7840451	BYDUREON Pen	Exposure	Closed	Human		Unknown adult (>=20 yrs)	Female			Acute		Unintentional - Therapeutic error	Own residence	Own residence	Managed on site (non health care facility)		Not followed, minimal clinical effects possible (no more than minor effect possible)
07/23/2017	4:32:54 PM	2017	7	741520083292017	1	1	Liquid	2	each (e.g. bites / stings)	estimate	0310100	Hypoglycemics: Glucagon-Like Peptide-1 (GLP-1) Receptor Agonists	7859189	Trulicity	Exposure	Closed	Human	76	Years	Female			Acute		Unintentional - Therapeutic error	Own residence	Health care facility	Patient already in (enroute to) HCF when PCC called	Treated/evaluated and released	Not followed, minimal clinical effects possible (no more than minor effect possible)
07/24/2017	9:19:08 PM	2017	7	14350453862017	1	1	Liquid	7.2	mg	estimate	0310100	Hypoglycemics: Glucagon-Like Peptide-1 (GLP-1) Receptor Agonists	7034749	Victoza	Exposure	Closed	Human	50	Years	Female			Acute		Unintentional - Therapeutic error	Own residence	Health care facility	Patient already in (enroute to) HCF when PCC called	Admitted to noncritical care unit	Minor effect
07/25/2017	9:38:38 PM	2017	7	6215833302017	1	1	Liquid	1.8	mg	exact	0310100	Hypoglycemics: Glucagon-Like Peptide-1 (GLP-1) Receptor Agonists	7034749	Victoza	Exposure	Closed	Human	65	Years	Female			Acute		Unintentional - Therapeutic error	Own residence	Own residence	Managed on site (non health care facility)		No effect
07/28/2017	7:49:00 PM	2017	7	1140123212017	1	1	Liquid	18	mcg	exact	0310100	Hypoglycemics: Glucagon-Like Peptide-1 (GLP-1) Receptor Agonists	7034749	Victoza	Exposure	Closed	Human		Unknown adult (>=20 yrs)	Female			Acute-on-chronic	unknown	Unintentional - Therapeutic error	Own residence	Own residence	Managed on site (non health care facility)		Not followed, minimal clinical effects possible (no more than minor effect possible)
07/29/2017	2:01:34 AM	2017	7	22611483222017	1	1	Liquid	60	mg	exact	0310100	Hypoglycemics: Glucagon-Like Peptide-1 (GLP-1) Receptor Agonists	7817385	Albiglutide	Exposure	Closed	Human		Unknown adult (>=20 yrs)	Male			Acute		Unintentional - Misuse	Own residence	Health care facility	Patient already in (enroute to) HCF when PCC called	Treated/evaluated and released	Not followed, minimal clinical effects possible (no more than minor effect possible)
07/30/2017	10:42:25 PM	2017	7	170438923402017	1	1	Liquid	3.6	mg	exact	0310100	Hypoglycemics: Glucagon-Like Peptide-1 (GLP-1) Receptor Agonists	7034749	Victoza	Exposure	Closed	Human	53	Years	Female			Acute-on-chronic	>3 mo	Unintentional - Therapeutic error	Own residence	Other	Managed on site (non health care facility)		No effect
07/31/2017	11:55:10 PM	2017	7	8392483162017	1	1	Liquid	0.6	mg	exact	0310100	Hypoglycemics: Glucagon-Like Peptide-1 (GLP-1) Receptor Agonists	7034749	Victoza	Exposure	Closed	Human	52	Years	Female			Acute		Unintentional - Therapeutic error	Own residence	Other	Managed on site (non health care facility)		No effect
08/02/2017	10:38:50 PM	2017	8	13111793722017	1	1	Liquid		Unknown	exact	0310100	Hypoglycemics: Glucagon-Like Peptide-1 (GLP-1) Receptor Agonists	7034749	Victoza	Exposure	Closed	Human	67	Years	Male			Acute		Unintentional - Therapeutic error	Own residence	Health care facility	Patient already in (enroute to) HCF when PCC called	Treated/evaluated and released	No effect
08/05/2017	1:34:11 AM	2017	8	12714143852017	1	1	Liquid	2.4	mg	exact	0310100	Hypoglycemics: Glucagon-Like Peptide-1 (GLP-1) Receptor Agonists	7034749	Victoza	Exposure	Closed	Human	78	Years	Female			Acute		Unintentional - Therapeutic error	Own residence	Other	Managed on site (non health care facility)		Not followed, minimal clinical effects possible (no more than minor effect possible)
08/05/2017	9:15:00 AM	2017	8	22439193532017	1	1	Liquid		Unknown		0310100	Hypoglycemics: Glucagon-Like Peptide-1 (GLP-1) Receptor Agonists	7034749	Victoza	Exposure	Closed	Human	70	Years	Female	90.8		Chronic	>1 mo <=3 mo	Unintentional - Therapeutic error	Own residence	Own residence	Managed on site (non health care facility)		Not followed, minimal clinical effects possible (no more than minor effect possible)
08/07/2017	11:42:09 PM	2017	8	170455343402017	1	1	Liquid	50	IU / units	estimate	0310100	Hypoglycemics: Glucagon-Like Peptide-1 (GLP-1) Receptor Agonists	7818523	Tanzeum	Exposure	Closed	Human	48	Years	Female			Acute		Unintentional - Therapeutic error	Own residence	Other	Managed on site (non health care facility)		Not followed, minimal clinical effects possible (no more than minor effect possible)
08/09/2017	10:35:22 AM	2017	8	25538663132017	1	1	Liquid	3.6	mg	exact	0310100	Hypoglycemics: Glucagon-Like Peptide-1 (GLP-1) Receptor Agonists	7034749	Victoza	Exposure	Closed	Human	31	Years	Female			Acute		Unintentional - Therapeutic error	Own residence	Own residence	Managed on site (non health care facility)		Not followed, minimal clinical effects possible (no more than minor effect possible)
08/10/2017	10:22:33 PM	2017	8	11926203122017	1	1	Liquid	1.2	mL	exact	0310100	Hypoglycemics: Glucagon-Like Peptide-1 (GLP-1) Receptor Agonists	7034749	Victoza	Exposure	Closed	Human	54	Years	Female			Acute-on-chronic	>3 mo	Unintentional - Therapeutic error	Own residence	Own residence	Managed on site (non health care facility)		Not followed, minimal clinical effects possible (no more than minor effect possible)
08/13/2017	10:53:31 PM	2017	8	25549133132017	1	1	Unknown		Unknown		0310100	Hypoglycemics: Glucagon-Like Peptide-1 (GLP-1) Receptor Agonists	7859254	Trulicity	Exposure	Closed	Human		Unknown adult (>=20 yrs)	Female			Acute		Unintentional - Therapeutic error	Own residence	Own residence	Managed on site (non health care facility)		Not followed, minimal clinical effects possible (no more than minor effect possible)
08/14/2017	12:35:57 PM	2017	8	13128353722017	1	1	Liquid	3	mg	exact	0310100	Hypoglycemics: Glucagon-Like Peptide-1 (GLP-1) Receptor Agonists	7877298	Saxenda	Exposure	Closed	Human	48	Years	Female			Acute		Unintentional - Therapeutic error	Health care facility	Own residence	Managed on site (non health care facility)		Not followed, minimal clinical effects possible (no more than minor effect possible)
08/14/2017	10:28:40 PM	2017	8	19332823412017	1	1	Liquid	1	mL	exact	0310100	Hypoglycemics: Glucagon-Like Peptide-1 (GLP-1) Receptor Agonists	6595049	Byetta	Exposure	Closed	Human	80	Years	Female			Acute-on-chronic	>3 mo	Unintentional - Therapeutic error	Own residence	Other	Managed on site (non health care facility)		Not followed, minimal clinical effects possible (no more than minor effect possible)
08/15/2017	10:51:00 PM	2017	8	3845753622017	1	1	Liquid		Unknown	estimate	0310100	Hypoglycemics: Glucagon-Like Peptide-1 (GLP-1) Receptor Agonists	7859189	Trulicity	Exposure	Closed	Human	77	Years	Female			Acute		Unintentional - General	Own residence	Own residence	Managed on site (non health care facility)		Not followed, judged as nontoxic exposure (clinical effects not expected)
08/18/2017	8:15:31 PM	2017	8	12739953852017	1	1	Liquid	1.5	mg	estimate	0310100	Hypoglycemics: Glucagon-Like Peptide-1 (GLP-1) Receptor Agonists	7859254	Trulicity	Exposure	Closed	Human		Unknown adult (>=20 yrs)	Female			Acute		Unintentional - Therapeutic error	Own residence	Other	Managed on site (non health care facility)		Not followed, minimal clinical effects possible (no more than minor effect possible)
08/19/2017	11:49:22 AM	2017	8	33506173582017	1	1	Liquid	1.8	mL	estimate	0310100	Hypoglycemics: Glucagon-Like Peptide-1 (GLP-1) Receptor Agonists	7034749	Victoza	Exposure	Closed	Human	66	Years	Male	136.4		Acute		Unintentional - Misuse	Own residence	Own residence	Patient was referred by PCC to a HCF	Patient lost to follow-up / left AMA	Not followed, minimal clinical effects possible (no more than minor effect possible)
08/20/2017	11:54:00 AM	2017	8	20272663322017	1	1	Liquid	3.6	mg	exact	0310100	Hypoglycemics: Glucagon-Like Peptide-1 (GLP-1) Receptor Agonists	7034749	Victoza	Exposure	Closed	Human	62	Years	Female			Acute-on-chronic	>3 mo	Unintentional - Therapeutic error	Own residence	Own residence	Patient already in (enroute to) HCF when PCC called	Treated/evaluated and released	Minor effect
08/20/2017	2:13:20 PM	2017	8	42683703392017	1	1	Unknown		Unknown		0310100	Hypoglycemics: Glucagon-Like Peptide-1 (GLP-1) Receptor Agonists	7859254	Trulicity	Exposure	Closed	Human		Unknown adult (>=20 yrs)	Female			Acute		Unintentional - Therapeutic error	Own residence	Other	Managed on site (non health care facility)		Not followed, minimal clinical effects possible (no more than minor effect possible)
08/20/2017	9:17:21 PM	2017	8	24442133782017	1	1	Liquid	1.5	mg	exact	0310100	Hypoglycemics: Glucagon-Like Peptide-1 (GLP-1) Receptor Agonists	7859254	Trulicity	Exposure	Closed	Human	46	Years	Female			Acute		Unintentional - Therapeutic error	Own residence	Own residence	Managed on site (non health care facility)		Not followed, minimal clinical effects possible (no more than minor effect possible)
08/20/2017	10:46:11 PM	2017	8	14400423862017	1	1	Liquid	1.2	mg	exact	0310100	Hypoglycemics: Glucagon-Like Peptide-1 (GLP-1) Receptor Agonists	7034749	Victoza	Exposure	Closed	Human	63	Years	Female			Acute-on-chronic	>3 mo	Unintentional - Therapeutic error	Own residence	Other	Managed on site (non health care facility)		Not followed, minimal clinical effects possible (no more than minor effect possible)
08/21/2017	10:49:39 PM	2017	8	3854823622017	1	1	Liquid	1.5	mg	estimate	0310100	Hypoglycemics: Glucagon-Like Peptide-1 (GLP-1) Receptor Agonists			Exposure	Closed	Human		Unknown adult (>=20 yrs)	Male			Acute		Unintentional - Therapeutic error	Own residence	Own residence	Managed on site (non health care facility)		No effect
08/22/2017	10:36:45 PM	2017	8	170487373402017	1	1	Liquid	3.6	mg	exact	0310100	Hypoglycemics: Glucagon-Like Peptide-1 (GLP-1) Receptor Agonists	7034749	Victoza	Exposure	Closed	Human	67	Years	Male			Acute		Unintentional - Therapeutic error	Own residence	Own residence	Managed on site (non health care facility)		Not followed, minimal clinical effects possible (no more than minor effect possible)
08/23/2017	7:05:42 PM	2017	8	6239623302017	1	1	Liquid	20	mcg	exact	0310100	Hypoglycemics: Glucagon-Like Peptide-1 (GLP-1) Receptor Agonists	6595049	Byetta	Exposure	Closed	Human	82	Years	Female			Acute-on-chronic	>3 mo	Unintentional - Therapeutic error	Own residence	Own residence	Managed on site (non health care facility)		No effect
08/24/2017	8:24:38 AM	2017	8	6239913302017	1	1	Liquid	3	mg	estimate	0310100	Hypoglycemics: Glucagon-Like Peptide-1 (GLP-1) Receptor Agonists	7840451	BYDUREON Pen	Exposure	Closed	Human	59	Years	Female			Acute-on-chronic	unknown	Unintentional - Therapeutic error	Own residence	Health care facility	Patient already in (enroute to) HCF when PCC called	Admitted to noncritical care unit	Moderate effect
08/25/2017	9:11:00 PM	2017	8	27782473092017	1	1	Other	5	mcg	exact	0310100	Hypoglycemics: Glucagon-Like Peptide-1 (GLP-1) Receptor Agonists	6595049	Byetta	Exposure	Closed	Human	77	Years	Female	71.82		Acute-on-chronic	unknown	Unintentional - Therapeutic error	Own residence	Own residence	Unknown		Not followed, minimal clinical effects possible (no more than minor effect possible)
08/26/2017	6:53:02 PM	2017	8	28544343612017	1	1	Liquid		Unknown	estimate	0310100	Hypoglycemics: Glucagon-Like Peptide-1 (GLP-1) Receptor Agonists	7859189	Trulicity	Exposure	Closed	Human	61	Years	Female	72		Acute		Adverse reaction - Drug	Own residence	Health care facility	Patient already in (enroute to) HCF when PCC called	Treated/evaluated and released	Moderate effect
08/27/2017	8:38:59 AM	2017	8	170495643402017	1	1	Liquid	4.2	IU / units	exact	0310100	Hypoglycemics: Glucagon-Like Peptide-1 (GLP-1) Receptor Agonists	7877298	Saxenda	Exposure	Closed	Human	54	Years	Female			Acute		Unintentional - Therapeutic error	Own residence	Own residence	Managed on site (non health care facility)		No effect
08/27/2017	3:31:48 PM	2017	8	5369743842017	1	1	Liquid	1.8	mg	maximum possible	0310100	Hypoglycemics: Glucagon-Like Peptide-1 (GLP-1) Receptor Agonists	7034749	Victoza	Exposure	Closed	Human	44	Years	Female			Acute		Unintentional - Therapeutic error	Own residence	Own residence	Managed on site (non health care facility)		Not followed, minimal clinical effects possible (no more than minor effect possible)
08/27/2017	7:07:00 PM	2017	8	1163833212017	1	1	Liquid	2.4	mg	exact	0310100	Hypoglycemics: Glucagon-Like Peptide-1 (GLP-1) Receptor Agonists	7034749	Victoza	Exposure	Closed	Human		Unknown adult (>=20 yrs)	Female			Acute-on-chronic	unknown	Unintentional - Therapeutic error	Own residence	Own residence	Managed on site (non health care facility)		No effect
08/27/2017	9:49:46 PM	2017	8	8418353162017	1	1	Liquid	1	each (e.g. bites / stings)	exact	0310100	Hypoglycemics: Glucagon-Like Peptide-1 (GLP-1) Receptor Agonists	7859254	Trulicity	Exposure	Closed	Human	45	Years	Female			Acute		Adverse reaction - Drug	Own residence	Own residence	Managed on site (non health care facility)		Moderate effect
08/27/2017	11:17:14 PM	2017	8	170497243402017	1	1	Liquid	1.5	mL	exact	0310100	Hypoglycemics: Glucagon-Like Peptide-1 (GLP-1) Receptor Agonists	7034749	Victoza	Exposure	Closed	Human	48	Years	Female			Acute-on-chronic	>3 mo	Unintentional - Therapeutic error	Own residence	Health care facility	Managed on site (non health care facility)		Not followed, minimal clinical effects possible (no more than minor effect possible)
08/28/2017	7:49:36 PM	2017	8	5371243842017	1	1	Liquid		Unknown		0310100	Hypoglycemics: Glucagon-Like Peptide-1 (GLP-1) Receptor Agonists	7818028	Tanzeum	Exposure	Closed	Human	39	Years	Male			Acute		Unintentional - General	Other	Health care facility	Patient already in (enroute to) HCF when PCC called	Treated/evaluated and released	Unable to follow, judged as a potentially toxic exposure
08/29/2017	6:25:33 AM	2017	8	25828423012017	1	1	Solid (tablets / capsules / caplets)	2	each (e.g. bites / stings)	maximum possible	0310100	Hypoglycemics: Glucagon-Like Peptide-1 (GLP-1) Receptor Agonists	7818028	Tanzeum	Exposure	Closed	Human		Unknown adult (>=20 yrs)	Male			Acute		Unintentional - Therapeutic error	Other residence	Own residence	Patient was referred by PCC to a HCF	Patient refused referral / did not arrive at HCF	Unable to follow, judged as a potentially toxic exposure
08/29/2017	5:32:39 PM	2017	8	6243943302017	1	1	Liquid	1.2	mL	estimate	0310100	Hypoglycemics: Glucagon-Like Peptide-1 (GLP-1) Receptor Agonists	7034749	Victoza	Exposure	Closed	Human	62	Years	Female	90.91		Acute-on-chronic	>3 mo	Unintentional - Therapeutic error	Own residence	Own residence	Managed on site (non health care facility)		Minor effect
08/30/2017	8:41:48 AM	2017	8	569523362017	1	1	Liquid	1	mL	exact	0310100	Hypoglycemics: Glucagon-Like Peptide-1 (GLP-1) Receptor Agonists	7859189	Trulicity	Exposure	Closed	Human	38	Years	Female			Acute		Unintentional - Therapeutic error	Own residence	Other	Managed on site (non health care facility)		Not followed, minimal clinical effects possible (no more than minor effect possible)
08/30/2017	10:13:00 PM	2017	8	21214223282017	1	1	Liquid	1.5	mg	exact	0310100	Hypoglycemics: Glucagon-Like Peptide-1 (GLP-1) Receptor Agonists	7859189	Trulicity	Exposure	Closed	Human	83	Years	Female			Acute-on-chronic	>24 hr <=1 week	Unintentional - Therapeutic error	Own residence	Own residence	Managed on site (non health care facility)		No effect
08/31/2017	10:45:34 PM	2017	8	10173373712017	1	1	Other	0.75	mg	exact	0310100	Hypoglycemics: Glucagon-Like Peptide-1 (GLP-1) Receptor Agonists	7859254	Trulicity	Exposure	Closed	Human	44	Years	Male			Acute-on-chronic	unknown	Unintentional - Therapeutic error	Own residence	Own residence	Managed on site (non health care facility)		No effect
09/01/2017	4:47:29 AM	2017	9	7284403242017	1	1	Liquid		Unknown		0310100	Hypoglycemics: Glucagon-Like Peptide-1 (GLP-1) Receptor Agonists	7859254	Trulicity	Exposure	Closed	Human	29	Years	Male	122.73		Acute-on-chronic	>3 mo	Intentional - Misuse	Own residence	Own residence	Patient was referred by PCC to a HCF	Patient refused referral / did not arrive at HCF	Not followed, minimal clinical effects possible (no more than minor effect possible)
09/02/2017	12:30:30 PM	2017	9	22665103222017	1	1	Liquid	2	each (e.g. bites / stings)	estimate	0310100	Hypoglycemics: Glucagon-Like Peptide-1 (GLP-1) Receptor Agonists	7859254	Trulicity	Exposure	Closed	Human	69	Years	Male			Acute		Unintentional - Therapeutic error	Own residence	Own residence	Managed on site (non health care facility)		Not followed, minimal clinical effects possible (no more than minor effect possible)
09/03/2017	9:32:52 AM	2017	9	19354593412017	1	1	Liquid		Unknown		0310100	Hypoglycemics: Glucagon-Like Peptide-1 (GLP-1) Receptor Agonists	7859254	Trulicity	Exposure	Closed	Human	61	Years	Female			Acute		Unintentional - Therapeutic error	Own residence	Own residence	Managed on site (non health care facility)		Not followed, minimal clinical effects possible (no more than minor effect possible)
09/05/2017	7:02:22 PM	2017	9	8426813162017	1	1	Liquid	0.5	mL	exact	0310100	Hypoglycemics: Glucagon-Like Peptide-1 (GLP-1) Receptor Agonists	7859254	Trulicity	Exposure	Closed	Human	48	Years	Female			Acute		Unintentional - Therapeutic error	Own residence	Other	Managed on site (non health care facility)		Minor effect
09/07/2017	9:59:00 AM	2017	9	10035273792017	1	1	Liquid	2.4	mg	exact	0310100	Hypoglycemics: Glucagon-Like Peptide-1 (GLP-1) Receptor Agonists	7034749	Victoza	Exposure	Closed	Human	52	Years	Female			Acute-on-chronic	>1 mo <=3 mo	Unintentional - Therapeutic error	Own residence	Own residence	Managed on site (non health care facility)		No effect
09/07/2017	4:31:34 PM	2017	9	22672723222017	1	1	Cream / lotion / gel	0.5	mL	estimate	0310100	Hypoglycemics: Glucagon-Like Peptide-1 (GLP-1) Receptor Agonists	7859189	Trulicity	Exposure	Closed	Human	49	Years	Male			Acute		Unintentional - Misuse	Own residence	Own residence	Managed on site (non health care facility)		Not followed, minimal clinical effects possible (no more than minor effect possible)
09/08/2017	8:29:22 AM	2017	9	589153362017	1	1	Liquid	35	IU / units	exact	0310100	Hypoglycemics: Glucagon-Like Peptide-1 (GLP-1) Receptor Agonists	7877298	Saxenda	Exposure	Closed	Human		Unknown adult (>=20 yrs)	Female			Acute		Unintentional - Therapeutic error	Own residence	Own residence	Managed on site (non health care facility)		No effect
09/08/2017	10:38:00 PM	2017	9	10829343442017	1	1	Liquid	1.8	mL	estimate	0310100	Hypoglycemics: Glucagon-Like Peptide-1 (GLP-1) Receptor Agonists	7034749	Victoza	Exposure	Closed	Human	77	Years	Female			Acute-on-chronic	unknown	Unintentional - Therapeutic error	Own residence	Own residence	Patient already in (enroute to) HCF when PCC called	Patient lost to follow-up / left AMA	Unable to follow, judged as a potentially toxic exposure
09/09/2017	1:24:19 PM	2017	9	33542573582017	1	1	Liquid	3.6	mg	estimate	0310100	Hypoglycemics: Glucagon-Like Peptide-1 (GLP-1) Receptor Agonists	7034749	Victoza	Exposure	Closed	Human	70	Years	Male			Acute-on-chronic	>3 mo	Unintentional - Therapeutic error	Own residence	Own residence	Managed on site (non health care facility)		Not followed, minimal clinical effects possible (no more than minor effect possible)
09/10/2017	11:03:19 PM	2017	9	324359653432017	1	1	Liquid	1.5	mg	exact	0310100	Hypoglycemics: Glucagon-Like Peptide-1 (GLP-1) Receptor Agonists	7859189	Trulicity	Exposure	Closed	Human	51	Years	Female			Acute-on-chronic	>3 mo	Unintentional - Therapeutic error	Own residence	Own residence	Managed on site (non health care facility)		No effect
09/12/2017	10:02:57 PM	2017	9	170529613402017	1	1	Liquid	1.6	mL	exact	0310100	Hypoglycemics: Glucagon-Like Peptide-1 (GLP-1) Receptor Agonists	7034749	Victoza	Exposure	Closed	Human	59	Years	Female			Acute-on-chronic	>3 mo	Unintentional - Therapeutic error	Own residence	Own residence	Managed on site (non health care facility)		Minor effect
09/14/2017	10:51:01 AM	2017	9	741863023102017	1	1	Liquid	1.2	mL	exact	0310100	Hypoglycemics: Glucagon-Like Peptide-1 (GLP-1) Receptor Agonists	7034749	Victoza	Exposure	Closed	Human	57	Years	Female			Acute		Adverse reaction - Drug	Own residence	Health care facility	Patient already in (enroute to) HCF when PCC called	Treated/evaluated and released	Moderate effect
09/15/2017	12:13:15 PM	2017	9	210165753752017	1	1	Liquid	50	mg	exact	0310100	Hypoglycemics: Glucagon-Like Peptide-1 (GLP-1) Receptor Agonists	7034749	Victoza	Exposure	Closed	Human	65	Years	Female			Acute-on-chronic	unknown	Unintentional - Therapeutic error	Own residence	Health care facility	Patient already in (enroute to) HCF when PCC called	Treated/evaluated and released	No effect
09/15/2017	11:03:05 PM	2017	9	324368373432017	1	1	Liquid	3.6	mg	maximum possible	0310100	Hypoglycemics: Glucagon-Like Peptide-1 (GLP-1) Receptor Agonists	7034749	Victoza	Exposure	Closed	Human	58	Years	Female			Acute-on-chronic	>3 mo	Unintentional - Therapeutic error	Own residence	Own residence	Managed on site (non health care facility)		No effect
09/19/2017	10:12:27 AM	2017	9	11970853122017	1	1	Liquid	3.6	mg	exact	0310100	Hypoglycemics: Glucagon-Like Peptide-1 (GLP-1) Receptor Agonists	7034749	Victoza	Exposure	Closed	Human	69	Years	Male	104.55		Acute-on-chronic	>3 mo	Unintentional - Therapeutic error	Own residence	Own residence	Managed on site (non health care facility)		Not followed, minimal clinical effects possible (no more than minor effect possible)
09/21/2017	3:47:16 PM	2017	9	7306613242017	1	1	Liquid	3	mg	exact	0310100	Hypoglycemics: Glucagon-Like Peptide-1 (GLP-1) Receptor Agonists	7859189	Trulicity	Exposure	Closed	Human	40	Years	Male	161.36		Acute-on-chronic	>3 mo	Unintentional - Therapeutic error	Other residence	Other residence	Patient was referred by PCC to a HCF	Patient refused referral / did not arrive at HCF	Unable to follow, judged as a potentially toxic exposure
09/22/2017	12:28:24 AM	2017	9	22694263222017	1	1	Liquid	3	mL	maximum possible	0310100	Hypoglycemics: Glucagon-Like Peptide-1 (GLP-1) Receptor Agonists	7034749	Victoza	Exposure	Closed	Human	39	Years	Male			Acute		Unintentional - Therapeutic error	Other residence	Health care facility	Patient already in (enroute to) HCF when PCC called	Admitted to noncritical care unit	Minor effect
09/24/2017	11:47:15 PM	2017	9	2664233672017	1	1	Liquid	0.75	mg	exact	0310100	Hypoglycemics: Glucagon-Like Peptide-1 (GLP-1) Receptor Agonists	7859254	Trulicity	Exposure	Closed	Human	66	Years	Female	89.09		Acute-on-chronic	>24 hr <=1 week	Unintentional - Therapeutic error	Own residence	Own residence	Patient was referred by PCC to a HCF	Treated/evaluated and released	No effect
09/25/2017	11:45:00 AM	2017	9	21567863742017	1	1	Liquid		Unknown		0310100	Hypoglycemics: Glucagon-Like Peptide-1 (GLP-1) Receptor Agonists	7859254	Trulicity	Exposure	Closed	Human	64	Years	Male			Chronic	>3 mo	Adverse reaction - Drug	Own residence	Own residence	Unknown		Not followed, minimal clinical effects possible (no more than minor effect possible)
09/25/2017	7:02:31 PM	2017	9	741937523602017	1	1	Liquid	0.75	mg	estimate	0310100	Hypoglycemics: Glucagon-Like Peptide-1 (GLP-1) Receptor Agonists	7859254	Trulicity	Exposure	Closed	Human		Unknown adult (>=20 yrs)	Female			Acute-on-chronic	>3 mo	Unintentional - Therapeutic error	Own residence	Own residence	Managed on site (non health care facility)		Not followed, minimal clinical effects possible (no more than minor effect possible)
09/27/2017	2:33:18 AM	2017	9	3910183622017	1	1	Liquid	1.5	mg	exact	0310100	Hypoglycemics: Glucagon-Like Peptide-1 (GLP-1) Receptor Agonists	7859189	Trulicity	Exposure	Closed	Human		50s	Female			Acute-on-chronic	>3 mo	Unintentional - Therapeutic error	Own residence	Own residence	Managed on site (non health care facility)		Not followed, minimal clinical effects possible (no more than minor effect possible)
09/28/2017	6:31:45 PM	2017	9	13190423722017	1	1	Solid (tablets / capsules / caplets)	6	mg	estimate	0310100	Hypoglycemics: Glucagon-Like Peptide-1 (GLP-1) Receptor Agonists	7877298	Saxenda	Exposure	Closed	Human	46	Years	Male			Acute		Unintentional - Therapeutic error	Own residence	Health care facility	Patient already in (enroute to) HCF when PCC called	Treated/evaluated and released	Moderate effect
09/30/2017	6:57:03 PM	2017	9	170566383402017	1	1	Liquid	1.8	mL	exact	0310100	Hypoglycemics: Glucagon-Like Peptide-1 (GLP-1) Receptor Agonists	7034749	Victoza	Exposure	Closed	Human	50	Years	Female			Acute		Unintentional - General	Own residence	Other	Managed on site (non health care facility)		Not followed, minimal clinical effects possible (no more than minor effect possible)
10/01/2017	11:41:21 AM	2017	10	24534703782017	1	1	Solid (tablets / capsules / caplets)	3.6	mg	exact	0310100	Hypoglycemics: Glucagon-Like Peptide-1 (GLP-1) Receptor Agonists	7034749	Victoza	Exposure	Closed	Human	69	Years	Female			Acute		Unintentional - Therapeutic error	Own residence	Health care facility	Patient already in (enroute to) HCF when PCC called	Treated/evaluated and released	No effect
10/01/2017	1:12:47 PM	2017	10	14475443862017	1	1	Liquid		Unknown	estimate	0310100	Hypoglycemics: Glucagon-Like Peptide-1 (GLP-1) Receptor Agonists	7034749	Victoza	Exposure	Closed	Human		Unknown adult (>=20 yrs)	Female			Acute-on-chronic	>3 mo	Unintentional - Therapeutic error	Own residence	Own residence	Managed on site (non health care facility)		Unable to follow, judged as a potentially toxic exposure
10/02/2017	9:38:39 PM	2017	10	33578333582017	1	1	Liquid	1	each (e.g. bites / stings)	estimate	0310100	Hypoglycemics: Glucagon-Like Peptide-1 (GLP-1) Receptor Agonists	7034749	Victoza	Exposure	Closed	Human	69	Years	Female			Acute		Unintentional - Therapeutic error	Own residence	Own residence	Managed on site (non health care facility)		Not followed, minimal clinical effects possible (no more than minor effect possible)
10/02/2017	9:38:45 PM	2017	10	33578343582017	1	1	Liquid	1.8	mg	estimate	0310100	Hypoglycemics: Glucagon-Like Peptide-1 (GLP-1) Receptor Agonists	7034749	Victoza	Exposure	Closed	Human	63	Years	Female			Acute		Unintentional - Therapeutic error	Own residence	Health care facility	Patient already in (enroute to) HCF when PCC called	Treated/evaluated and released	Not followed, minimal clinical effects possible (no more than minor effect possible)
10/04/2017	11:33:46 PM	2017	10	170575553402017	1	1	Liquid	0.75	mg	exact	0310100	Hypoglycemics: Glucagon-Like Peptide-1 (GLP-1) Receptor Agonists	7859254	Trulicity	Exposure	Closed	Human	58	Years	Male			Acute-on-chronic	>3 mo	Unintentional - Therapeutic error	Own residence	Own residence	Managed on site (non health care facility)		Not followed, minimal clinical effects possible (no more than minor effect possible)
10/05/2017	12:47:25 AM	2017	10	33580833582017	1	1	Unknown		Unknown		0310100	Hypoglycemics: Glucagon-Like Peptide-1 (GLP-1) Receptor Agonists	7034749	Victoza	Exposure	Closed	Human	61	Years	Female			Acute		Unintentional - Therapeutic error	Own residence	Health care facility	Managed on site (non health care facility)		Not followed, minimal clinical effects possible (no more than minor effect possible)
10/05/2017	1:08:10 AM	2017	10	25676113132017	1	1	Other	2	each (e.g. bites / stings)	estimate	0310100	Hypoglycemics: Glucagon-Like Peptide-1 (GLP-1) Receptor Agonists	7034749	Victoza	Exposure	Closed	Human	61	Years	Female			Acute-on-chronic	>3 mo	Unintentional - Therapeutic error	Own residence	Own residence	Managed on site (non health care facility)		Not followed, judged as nontoxic exposure (clinical effects not expected)
10/06/2017	11:13:58 PM	2017	10	3924583622017	1	1	Liquid	1.2	mg	exact	0310100	Hypoglycemics: Glucagon-Like Peptide-1 (GLP-1) Receptor Agonists	7877298	Saxenda	Exposure	Closed	Human		Unknown adult (>=20 yrs)	Female			Acute		Unintentional - Therapeutic error	Own residence	Own residence	Managed on site (non health care facility)		Not followed, minimal clinical effects possible (no more than minor effect possible)
10/07/2017	11:17:27 AM	2017	10	25681383132017	1	1	Liquid	300	IU / units	estimate	0310100	Hypoglycemics: Glucagon-Like Peptide-1 (GLP-1) Receptor Agonists	6595049	Byetta	Exposure	Closed	Human	45	Years	Female			Acute		Unintentional - Therapeutic error	Own residence	Health care facility	Patient already in (enroute to) HCF when PCC called	Admitted to noncritical care unit	Moderate effect
10/08/2017	9:39:01 AM	2017	10	33586013582017	1	1	Liquid	2.25	mg	estimate	0310100	Hypoglycemics: Glucagon-Like Peptide-1 (GLP-1) Receptor Agonists	7859189	Trulicity	Exposure	Closed	Human	68	Years	Male			Acute		Unintentional - Therapeutic error	Own residence	Own residence	Managed on site (non health care facility)		Not followed, minimal clinical effects possible (no more than minor effect possible)
10/09/2017	8:11:00 AM	2017	10	1195233212017	1	1	Liquid	38	IU / units	exact	0310100	Hypoglycemics: Glucagon-Like Peptide-1 (GLP-1) Receptor Agonists	7034749	Victoza	Exposure	Closed	Human	70	Years	Female			Acute		Unintentional - Therapeutic error	Own residence	Own residence	Patient was referred by PCC to a HCF	Treated/evaluated and released	No effect
10/10/2017	8:17:00 PM	2017	10	21277653282017	1	1	Liquid	1.5	mg	exact	0310100	Hypoglycemics: Glucagon-Like Peptide-1 (GLP-1) Receptor Agonists			Exposure	Closed	Human	67	Years	Male			Acute		Unintentional - Therapeutic error	Own residence	Own residence	Managed on site (non health care facility)		Not followed, minimal clinical effects possible (no more than minor effect possible)
10/15/2017	11:16:42 PM	2017	10	12992583472017	1	1	Unknown	1.8	mg	estimate	0310100	Hypoglycemics: Glucagon-Like Peptide-1 (GLP-1) Receptor Agonists	7034749	Victoza	Exposure	Closed	Human	69	Years	Male	125		Acute		Unintentional - Therapeutic error	Own residence	Health care facility	Patient was referred by PCC to a HCF	Patient refused referral / did not arrive at HCF	Not followed, minimal clinical effects possible (no more than minor effect possible)
10/16/2017	8:52:06 PM	2017	10	13214423722017	1	1	Liquid	1.5	mL	exact	0310100	Hypoglycemics: Glucagon-Like Peptide-1 (GLP-1) Receptor Agonists	7859189	Trulicity	Exposure	Closed	Human	61	Years	Female	77.27		Acute		Unintentional - Therapeutic error	Own residence	Own residence	Managed on site (non health care facility)		Not followed, minimal clinical effects possible (no more than minor effect possible)
10/17/2017	9:08:26 PM	2017	10	210206373752017	1	1	Liquid	1	each (e.g. bites / stings)	exact	0310100	Hypoglycemics: Glucagon-Like Peptide-1 (GLP-1) Receptor Agonists	7859254	Trulicity	Exposure	Closed	Human	72	Years	Female			Acute		Unintentional - Therapeutic error	Own residence	Own residence	Managed on site (non health care facility)		Not followed, judged as nontoxic exposure (clinical effects not expected)
10/17/2017	10:33:36 PM	2017	10	11234733372017	1	1	Liquid	3.6	IU / units	exact	0310100	Hypoglycemics: Glucagon-Like Peptide-1 (GLP-1) Receptor Agonists	7034749	Victoza	Exposure	Closed	Human	51	Years	Female	81.82		Acute-on-chronic	>1 mo <=3 mo	Unintentional - Therapeutic error	Own residence	Own residence	Managed on site (non health care facility)		Moderate effect
10/18/2017	4:23:32 PM	2017	10	42760413392017	1	1	Unknown		Unknown		0310100	Hypoglycemics: Glucagon-Like Peptide-1 (GLP-1) Receptor Agonists	7859189	Trulicity	Exposure	Closed	Human	77	Years	Female			Acute		Unintentional - General	Own residence	Own residence	Managed on site (non health care facility)		Not followed, minimal clinical effects possible (no more than minor effect possible)
10/18/2017	6:33:57 PM	2017	10	5973883232017	1	1	Liquid	1.8	IU / units	exact	0310100	Hypoglycemics: Glucagon-Like Peptide-1 (GLP-1) Receptor Agonists	7034749	Victoza	Exposure	Closed	Human	31	Years	Female			Acute		Unintentional - Therapeutic error	Own residence	Own residence	Patient already in (enroute to) HCF when PCC called	Patient lost to follow-up / left AMA	Minor effect
10/19/2017	10:01:33 PM	2017	10	5869709003732017	1	1	Liquid		Unknown	estimate	0310100	Hypoglycemics: Glucagon-Like Peptide-1 (GLP-1) Receptor Agonists	6595049	Byetta	Exposure	Closed	Human	53	Years	Female			Chronic	unknown	Adverse reaction - Drug	Own residence	Health care facility	Patient already in (enroute to) HCF when PCC called	Admitted to noncritical care unit	Moderate effect
10/20/2017	10:46:08 PM	2017	10	2678093672017	1	1	Solid (tablets / capsules / caplets)	2	tabs / pills / capsules	estimate	0310100	Hypoglycemics: Glucagon-Like Peptide-1 (GLP-1) Receptor Agonists	7034749	Victoza	Exposure	Closed	Human	43	Years	Male	136.36		Acute-on-chronic	>3 mo	Unintentional - Therapeutic error	Own residence	Own residence	Patient was referred by PCC to a HCF	Patient refused referral / did not arrive at HCF	Unable to follow, judged as a potentially toxic exposure
10/21/2017	10:25:24 AM	2017	10	14510173862017	1	1	Liquid	1.8	mL	exact	0310100	Hypoglycemics: Glucagon-Like Peptide-1 (GLP-1) Receptor Agonists	7034749	Victoza	Exposure	Closed	Human	73	Years	Female			Acute		Unintentional - Therapeutic error	Own residence	Other	Managed on site (non health care facility)		Not followed, minimal clinical effects possible (no more than minor effect possible)
10/22/2017	4:00:00 AM	2017	10	27894703092017	1	1	Other	1.8	mg	exact	0310100	Hypoglycemics: Glucagon-Like Peptide-1 (GLP-1) Receptor Agonists	7034749	Victoza	Exposure	Closed	Human	38	Years	Male	120.45		Acute		Unintentional - Therapeutic error	Unknown	Other residence	Patient was referred by PCC to a HCF	Treated/evaluated and released	Moderate effect
10/23/2017	7:34:24 PM	2017	10	11243523372017	1	1	Liquid		Unknown		0310100	Hypoglycemics: Glucagon-Like Peptide-1 (GLP-1) Receptor Agonists	7034749	Victoza	Exposure	Closed	Human	54	Years	Female	82		Acute		Intentional - Misuse	Own residence	Health care facility	Patient already in (enroute to) HCF when PCC called	Treated/evaluated and released	Minor effect
10/24/2017	9:03:49 PM	2017	10	742123253052017	1	1	Liquid	2	each (e.g. bites / stings)	estimate	0310100	Hypoglycemics: Glucagon-Like Peptide-1 (GLP-1) Receptor Agonists	6595049	Byetta	Exposure	Closed	Human		Unknown adult (>=20 yrs)	Female			Acute		Unintentional - Therapeutic error	Own residence	Own residence	Managed on site (non health care facility)		Not followed, minimal clinical effects possible (no more than minor effect possible)
10/25/2017	10:07:52 AM	2017	10	21282353192017	1	1	Liquid	3.6	mg	exact	0310100	Hypoglycemics: Glucagon-Like Peptide-1 (GLP-1) Receptor Agonists	7034749	Victoza	Exposure	Closed	Human	59	Years	Female	81.82		Acute-on-chronic	>3 mo	Unintentional - Therapeutic error	Own residence	Own residence	Managed on site (non health care facility)		Minor effect
10/27/2017	12:46:43 AM	2017	10	25726203392017	1	1	Unknown	1.5	mg	exact	0310100	Hypoglycemics: Glucagon-Like Peptide-1 (GLP-1) Receptor Agonists	7034749	Victoza	Exposure	Closed	Human		Unknown adult (>=20 yrs)	Male			Acute		Unintentional - Therapeutic error	Own residence	Own residence	Managed on site (non health care facility)		Not followed, minimal clinical effects possible (no more than minor effect possible)
10/28/2017	11:11:22 AM	2017	10	742143353602017	1	1	Liquid	2.4	mL	exact	0310100	Hypoglycemics: Glucagon-Like Peptide-1 (GLP-1) Receptor Agonists	7034749	Victoza	Exposure	Closed	Human	78	Years	Female			Acute-on-chronic	>8 hr <=24 hr	Unintentional - Therapeutic error	Own residence	Health care facility	Patient already in (enroute to) HCF when PCC called	Treated/evaluated and released	No effect
10/30/2017	7:51:45 PM	2017	10	710123362017	1	1	Liquid	2	each (e.g. bites / stings)	exact	0310100	Hypoglycemics: Glucagon-Like Peptide-1 (GLP-1) Receptor Agonists	7859254	Trulicity	Exposure	Closed	Human	49	Years	Female			Acute		Unintentional - Therapeutic error	Own residence	Own residence	Managed on site (non health care facility)		Not followed, judged as nontoxic exposure (clinical effects not expected)
10/30/2017	8:31:00 PM	2017	10	22654463532017	1	1	Liquid	3	mg	exact	0310100	Hypoglycemics: Glucagon-Like Peptide-1 (GLP-1) Receptor Agonists	7859189	Trulicity	Exposure	Closed	Human	64	Years	Female	162.532		Acute-on-chronic	unknown	Unintentional - Therapeutic error	Own residence	Health care facility	Managed on site (non health care facility)		Not followed, minimal clinical effects possible (no more than minor effect possible)
10/30/2017	9:21:35 PM	2017	10	24598393782017	1	1	Liquid		Unknown		0310100	Hypoglycemics: Glucagon-Like Peptide-1 (GLP-1) Receptor Agonists	6595049	Byetta	Exposure	Closed	Human	75	Years	Female			Acute		Unintentional - Therapeutic error	Own residence	Own residence	Managed on site (non health care facility)		No effect
10/31/2017	9:47:00 AM	2017	10	1211053212017	1	1	Liquid		Unknown		0310100	Hypoglycemics: Glucagon-Like Peptide-1 (GLP-1) Receptor Agonists	7858834	Liraglutide	Exposure	Closed	Human		Unknown adult (>=20 yrs)	Male			Chronic	>1 week <=1 mo	Adverse reaction - Drug	Own residence	Own residence	Managed on site (non health care facility)		Minor effect
11/01/2017	8:23:40 PM	2017	11	12936063702017	1	1	Liquid		Unknown		0310100	Hypoglycemics: Glucagon-Like Peptide-1 (GLP-1) Receptor Agonists	7859254	Trulicity	Exposure	Closed	Human	69	Years	Female			Chronic	>1 mo <=3 mo	Unintentional - Therapeutic error	Own residence	Own residence	Managed on site (non health care facility)		Minor effect
11/02/2017	7:00:55 PM	2017	11	12877173852017	1	1	Liquid	50	mg	exact	0310100	Hypoglycemics: Glucagon-Like Peptide-1 (GLP-1) Receptor Agonists	7818523	Tanzeum	Exposure	Closed	Human	49	Years	Female			Acute-on-chronic	>3 mo	Unintentional - Therapeutic error	Own residence	Own residence	Managed on site (non health care facility)		Not followed, minimal clinical effects possible (no more than minor effect possible)
11/02/2017	7:19:43 PM	2017	11	7351683242017	1	1	Liquid	3	mL	estimate	0310100	Hypoglycemics: Glucagon-Like Peptide-1 (GLP-1) Receptor Agonists	7877298	Saxenda	Exposure	Closed	Human		Unknown adult (>=20 yrs)	Female			Acute		Intentional - Misuse	Own residence	Other	Patient already in (enroute to) HCF when PCC called	Patient lost to follow-up / left AMA	Moderate effect
11/02/2017	9:00:29 PM	2017	11	7351893242017	1	1	Liquid	3	mg	exact	0310100	Hypoglycemics: Glucagon-Like Peptide-1 (GLP-1) Receptor Agonists	7877298	Saxenda	Exposure	Closed	Human	47	Years	Female	73.64		Acute		Unintentional - Therapeutic error	Own residence	Health care facility	Patient already in (enroute to) HCF when PCC called	Treated/evaluated and released	Minor effect
11/02/2017	11:03:55 PM	2017	11	10905773442017	1	1	Liquid	1.25	mL	estimate	0310100	Hypoglycemics: Glucagon-Like Peptide-1 (GLP-1) Receptor Agonists	7034749	Victoza	Exposure	Closed	Human		30s	Female			Chronic	>3 mo	Unintentional - Therapeutic error	Own residence	Own residence	Managed on site (non health care facility)		Not followed, minimal clinical effects possible (no more than minor effect possible)
11/03/2017	5:09:12 PM	2017	11	6296273302017	1	1	Liquid	0.5	mL	exact	0310100	Hypoglycemics: Glucagon-Like Peptide-1 (GLP-1) Receptor Agonists	7877298	Saxenda	Exposure	Closed	Human	32	Years	Female	136.36		Acute-on-chronic	>3 mo	Unintentional - Therapeutic error	Own residence	Own residence	Managed on site (non health care facility)		No effect
11/05/2017	1:40:57 AM	2017	11	33630223582017	1	1	Liquid	2.4	IU / units	exact	0310100	Hypoglycemics: Glucagon-Like Peptide-1 (GLP-1) Receptor Agonists	7034749	Victoza	Exposure	Closed	Human	74	Years	Male			Acute		Unintentional - Therapeutic error	Own residence	Own residence	Managed on site (non health care facility)		Not followed, minimal clinical effects possible (no more than minor effect possible)
11/05/2017	6:56:42 PM	2017	11	324451963432017	1	1	Other	2	each (e.g. bites / stings)	estimate	0310100	Hypoglycemics: Glucagon-Like Peptide-1 (GLP-1) Receptor Agonists	7859189	Trulicity	Exposure	Closed	Human	76	Years	Female			Acute		Unintentional - Therapeutic error	Own residence	Own residence	Managed on site (non health care facility)		Not followed, minimal clinical effects possible (no more than minor effect possible)
11/06/2017	12:14:00 AM	2017	11	724753362017	1	1	Liquid	1.8	mg	exact	0310100	Hypoglycemics: Glucagon-Like Peptide-1 (GLP-1) Receptor Agonists	7034749	Victoza	Exposure	Closed	Human	47	Years	Female	81.82		Acute-on-chronic	unknown	Unintentional - Therapeutic error	Own residence	Own residence	Managed on site (non health care facility)		Not followed, minimal clinical effects possible (no more than minor effect possible)
11/06/2017	12:15:17 AM	2017	11	10909723442017	1	1	Liquid	1.2	mg	exact	0310100	Hypoglycemics: Glucagon-Like Peptide-1 (GLP-1) Receptor Agonists			Exposure	Closed	Human	28	Years	Female			Acute-on-chronic	>3 mo	Unintentional - Therapeutic error	Own residence	Own residence	Managed on site (non health care facility)		No effect
11/07/2017	10:56:04 PM	2017	11	5875948003732017	1	1	Liquid	1.2	IU / units	exact	0310100	Hypoglycemics: Glucagon-Like Peptide-1 (GLP-1) Receptor Agonists	7034749	Victoza	Exposure	Closed	Human	27	Years	Male	90.7		Acute		Unintentional - Therapeutic error	Own residence	Other	Patient was referred by PCC to a HCF	Treated/evaluated and released	No effect
11/08/2017	9:16:21 PM	2017	11	10913533442017	1	1	Liquid	1.8	mg	exact	0310100	Hypoglycemics: Glucagon-Like Peptide-1 (GLP-1) Receptor Agonists	7034749	Victoza	Exposure	Closed	Human	56	Years	Female			Acute		Unintentional - Therapeutic error	Own residence	Own residence	Managed on site (non health care facility)		No effect
11/10/2017	7:56:00 AM	2017	11	22679363532017	1	1	Liquid	9	mg	exact	0310100	Hypoglycemics: Glucagon-Like Peptide-1 (GLP-1) Receptor Agonists	7034749	Victoza	Exposure	Closed	Human	46	Years	Male			Acute-on-chronic	unknown	Unintentional - Therapeutic error	Own residence	Own residence	Patient already in (enroute to) HCF when PCC called	Treated/evaluated and released	Minor effect
11/10/2017	10:37:13 PM	2017	11	42792493392017	1	1	Liquid	3	mg	exact	0310100	Hypoglycemics: Glucagon-Like Peptide-1 (GLP-1) Receptor Agonists	7859189	Trulicity	Exposure	Closed	Human	50	Years	Male			Acute		Unintentional - Therapeutic error	Own residence	Health care facility	Patient already in (enroute to) HCF when PCC called	Treated/evaluated and released	Moderate effect
11/10/2017	11:40:52 PM	2017	11	21303763192017	1	1	Liquid	2.25	mg	estimate	0310100	Hypoglycemics: Glucagon-Like Peptide-1 (GLP-1) Receptor Agonists	7859254	Trulicity	Exposure	Closed	Human	59	Years	Female			Acute-on-chronic	unknown	Unintentional - Therapeutic error	Own residence	Health care facility	Patient already in (enroute to) HCF when PCC called	Treated/evaluated and released	Minor effect
11/10/2017	11:48:37 PM	2017	11	6978043342017	1	1	Liquid	1.2	mL	maximum possible	0310100	Hypoglycemics: Glucagon-Like Peptide-1 (GLP-1) Receptor Agonists	7034749	Victoza	Exposure	Closed	Human	41	Years	Female			Acute-on-chronic	unknown	Unintentional - Therapeutic error	Own residence	Own residence	Managed on site (non health care facility)		Not followed, minimal clinical effects possible (no more than minor effect possible)
11/12/2017	1:01:36 PM	2017	11	85444683112017	1	1	Liquid	1	mL	estimate	0310100	Hypoglycemics: Glucagon-Like Peptide-1 (GLP-1) Receptor Agonists	7859189	Trulicity	Exposure	Closed	Human	59	Years	Male			Acute-on-chronic	>3 mo	Unintentional - Therapeutic error	Own residence	Own residence	Managed on site (non health care facility)		Not followed, minimal clinical effects possible (no more than minor effect possible)
11/15/2017	4:28:15 PM	2017	11	2691533672017	1	1	Liquid	2	mg	exact	0310100	Hypoglycemics: Glucagon-Like Peptide-1 (GLP-1) Receptor Agonists	7840451	BYDUREON Pen	Exposure	Closed	Human	57	Years	Male			Acute		Unintentional - Therapeutic error	Own residence	Own residence	Patient was referred by PCC to a HCF	Treated/evaluated and released	No effect
11/15/2017	11:14:41 PM	2017	11	8933593272017	1	1	Liquid	1.5	mg	maximum possible	0310100	Hypoglycemics: Glucagon-Like Peptide-1 (GLP-1) Receptor Agonists	7859189	Trulicity	Exposure	Closed	Human	57	Years	Female			Acute-on-chronic	unknown	Unintentional - Therapeutic error	Own residence	Own residence	Managed on site (non health care facility)		Moderate effect
11/15/2017	11:22:09 PM	2017	11	10260603712017	1	1	Liquid	1.8	mg	exact	0310100	Hypoglycemics: Glucagon-Like Peptide-1 (GLP-1) Receptor Agonists	7858834	Liraglutide	Exposure	Closed	Human	52	Years	Female			Acute-on-chronic	>8 hr <=24 hr	Unintentional - Therapeutic error	Own residence	Own residence	Managed on site (non health care facility)		No effect
11/16/2017	2:02:10 AM	2017	11	170657933402017	1	1	Liquid	0.12	IU / units	estimate	0310100	Hypoglycemics: Glucagon-Like Peptide-1 (GLP-1) Receptor Agonists	7034749	Victoza	Exposure	Closed	Human	27	Years	Female			Acute-on-chronic	>1 week <=1 mo	Unintentional - Therapeutic error	Own residence	Own residence	Managed on site (non health care facility)		Unable to follow, judged as a potentially toxic exposure
11/16/2017	10:07:23 PM	2017	11	22773583222017	1	1	Liquid	1.8	mg	exact	0310100	Hypoglycemics: Glucagon-Like Peptide-1 (GLP-1) Receptor Agonists	7034749	Victoza	Exposure	Closed	Human		Unknown adult (>=20 yrs)	Female			Acute-on-chronic	>8 hr <=24 hr	Unintentional - Therapeutic error	Own residence	Own residence	Managed on site (non health care facility)		Minor effect
11/20/2017	7:32:54 AM	2017	11	13052453472017	1	1	Unknown		Unknown		0310100	Hypoglycemics: Glucagon-Like Peptide-1 (GLP-1) Receptor Agonists	7859254	Trulicity	Exposure	Closed	Human	61	Years	Male			Acute		Unintentional - Therapeutic error	Own residence	Own residence	Managed on site (non health care facility)		Not followed, minimal clinical effects possible (no more than minor effect possible)
11/20/2017	9:09:12 AM	2017	11	8496143162017	1	1	Liquid		Unknown		0310100	Hypoglycemics: Glucagon-Like Peptide-1 (GLP-1) Receptor Agonists	6595049	Byetta	Exposure	Closed	Human	48	Years	Female			Acute		Unintentional - Therapeutic error	Own residence	Own residence	Managed on site (non health care facility)		Unable to follow, judged as a potentially toxic exposure
11/20/2017	8:43:00 PM	2017	11	21336703282017	1	1	Liquid	1.8	mg	estimate	0310100	Hypoglycemics: Glucagon-Like Peptide-1 (GLP-1) Receptor Agonists	7858834	Liraglutide	Exposure	Closed	Human	56	Years	Female			Acute		Unintentional - Therapeutic error	Own residence	Own residence	Managed on site (non health care facility)		Not followed, minimal clinical effects possible (no more than minor effect possible)
11/21/2017	10:10:00 AM	2017	11	21636593742017	1	1	Liquid	2.4	mL	exact	0310100	Hypoglycemics: Glucagon-Like Peptide-1 (GLP-1) Receptor Agonists	7034749	Victoza	Exposure	Closed	Human	60	Years	Male	172.52		Acute		Unintentional - Therapeutic error	Own residence	Own residence	Managed on site (non health care facility)		Not followed, minimal clinical effects possible (no more than minor effect possible)
11/23/2017	8:22:54 PM	2017	11	24647993782017	1	1	Liquid	150	mcg	estimate	0310100	Hypoglycemics: Glucagon-Like Peptide-1 (GLP-1) Receptor Agonists	7859254	Trulicity	Exposure	Closed	Human	67	Years	Male			Acute		Unintentional - Therapeutic error	Own residence	Other	Other		No effect
11/24/2017	9:48:49 PM	2017	11	12914963852017	1	1	Liquid	3.6	mL	exact	0310100	Hypoglycemics: Glucagon-Like Peptide-1 (GLP-1) Receptor Agonists	7034749	Victoza	Exposure	Closed	Human	33	Years	Female			Acute-on-chronic	>3 mo	Unintentional - Therapeutic error	Own residence	Own residence	Managed on site (non health care facility)		Not followed, minimal clinical effects possible (no more than minor effect possible)
11/25/2017	7:09:51 AM	2017	11	42807743392017	1	1	Liquid	1.2	mL	exact	0310100	Hypoglycemics: Glucagon-Like Peptide-1 (GLP-1) Receptor Agonists	7034749	Victoza	Exposure	Closed	Human	78	Years	Male			Acute		Intentional - Misuse	Own residence	Own residence	Managed on site (non health care facility)		Not followed, judged as nontoxic exposure (clinical effects not expected)
11/26/2017	9:33:00 PM	2017	11	21642933742017	1	1	Liquid	16	each (e.g. bites / stings)	estimate	0310100	Hypoglycemics: Glucagon-Like Peptide-1 (GLP-1) Receptor Agonists	7034749	Victoza	Exposure	Closed	Human		40s	Female			Acute		Adverse reaction - Drug	Own residence	Own residence	Managed on site (non health care facility)		Not followed, minimal clinical effects possible (no more than minor effect possible)
11/27/2017	3:43:44 AM	2017	11	11292163372017	1	1	Liquid	0.78	mg	exact	0310100	Hypoglycemics: Glucagon-Like Peptide-1 (GLP-1) Receptor Agonists	7859254	Trulicity	Exposure	Closed	Human	51	Years	Female			Acute-on-chronic	>3 mo	Adverse reaction - Drug	Own residence	Health care facility	Patient already in (enroute to) HCF when PCC called	Treated/evaluated and released	Moderate effect
11/27/2017	8:44:44 AM	2017	11	5881989003732017	1	1	Liquid	30	mg	exact	0310100	Hypoglycemics: Glucagon-Like Peptide-1 (GLP-1) Receptor Agonists	7034749	Victoza	Exposure	Closed	Human	53	Years	Female			Acute-on-chronic	unknown	Unintentional - Therapeutic error	Own residence	Own residence	Managed on site (non health care facility)		No effect
11/28/2017	4:33:59 PM	2017	11	170682043402017	1	1	Liquid	10	mcg	exact	0310100	Hypoglycemics: Glucagon-Like Peptide-1 (GLP-1) Receptor Agonists	6491924	EXENATIDE AND RELATED AGENTS	Exposure	Closed	Human	32	Years	Female			Chronic	>1 mo <=3 mo	Adverse reaction - Drug	Own residence	Health care facility	Patient already in (enroute to) HCF when PCC called	Treated/evaluated and released	Minor effect
12/02/2017	9:14:28 AM	2017	12	742357153292017	1	1	Liquid		Unknown		0310100	Hypoglycemics: Glucagon-Like Peptide-1 (GLP-1) Receptor Agonists	7859254	Trulicity	Exposure	Closed	Human	45	Years	Male			Acute		Unintentional - Therapeutic error	Own residence	Own residence	Managed on site (non health care facility)		Not followed, minimal clinical effects possible (no more than minor effect possible)
12/03/2017	9:33:49 PM	2017	12	10945363442017	1	1	Liquid	18	mg	exact	0310100	Hypoglycemics: Glucagon-Like Peptide-1 (GLP-1) Receptor Agonists	7034749	Victoza	Exposure	Closed	Human		40s	Female			Acute-on-chronic	>1 mo <=3 mo	Unintentional - Therapeutic error	Own residence	Own residence	Managed on site (non health care facility)		Not followed, minimal clinical effects possible (no more than minor effect possible)
12/05/2017	11:21:28 PM	2017	12	8554663512017	1	1	Liquid	0.5	mg	estimate	0310100	Hypoglycemics: Glucagon-Like Peptide-1 (GLP-1) Receptor Agonists	6595049	Byetta	Exposure	Closed	Human	60	Years	Female			Acute-on-chronic	unknown	Unintentional - Therapeutic error	Own residence	Health care facility	Patient already in (enroute to) HCF when PCC called	Admitted to noncritical care unit	No effect
12/07/2017	2:37:03 AM	2017	12	22969743312017	1	1	Liquid	1.8	mg	exact	0310100	Hypoglycemics: Glucagon-Like Peptide-1 (GLP-1) Receptor Agonists	7034749	Victoza	Exposure	Closed	Human	30	Years	Female			Acute-on-chronic	>3 mo	Adverse reaction - Drug	Own residence	Own residence	Managed on site (non health care facility)		Minor effect
12/07/2017	8:38:58 PM	2017	12	21336863192017	1	1	Liquid	1.8	mg	estimate	0310100	Hypoglycemics: Glucagon-Like Peptide-1 (GLP-1) Receptor Agonists	7034749	Victoza	Exposure	Closed	Human	53	Years	Female			Acute-on-chronic	>3 mo	Unintentional - Therapeutic error	Own residence	Own residence	Managed on site (non health care facility)		No effect
12/08/2017	5:32:11 PM	2017	12	10285083712017	1	1	Liquid	2	mg	exact	0310100	Hypoglycemics: Glucagon-Like Peptide-1 (GLP-1) Receptor Agonists	7840451	BYDUREON Pen	Exposure	Closed	Human	61	Years	Female			Chronic	>1 week <=1 mo	Adverse reaction - Drug	Own residence	Other	Managed on site (non health care facility)		Minor effect
12/12/2017	10:54:04 PM	2017	12	19467843412017	1	1	Liquid	1.8	IU / units	estimate	0310100	Hypoglycemics: Glucagon-Like Peptide-1 (GLP-1) Receptor Agonists	7034749	Victoza	Exposure	Closed	Human	79	Years	Female			Acute		Unintentional - Therapeutic error	Own residence	Own residence	Managed on site (non health care facility)		Not followed, minimal clinical effects possible (no more than minor effect possible)
12/13/2017	11:05:21 PM	2017	12	35022913522017	1	1	Liquid	4	mg	maximum possible	0310100	Hypoglycemics: Glucagon-Like Peptide-1 (GLP-1) Receptor Agonists	7840451	BYDUREON Pen	Exposure	Closed	Human	61	Years	Male			Acute-on-chronic	>1 week <=1 mo	Unintentional - Therapeutic error	Own residence	Health care facility	Patient already in (enroute to) HCF when PCC called	Treated/evaluated and released	No effect
12/16/2017	10:40:05 PM	2017	12	13299183722017	1	1	Liquid		Unknown	estimate	0310100	Hypoglycemics: Glucagon-Like Peptide-1 (GLP-1) Receptor Agonists	7859189	Trulicity	Exposure	Closed	Human	60	Years	Female	74.55		Acute		Unintentional - General	Own residence	Own residence	Managed on site (non health care facility)		Not followed, judged as nontoxic exposure (clinical effects not expected)
12/17/2017	10:41:01 AM	2017	12	17756973492017	1	1	Liquid	1.5	mg	estimate	0310100	Hypoglycemics: Glucagon-Like Peptide-1 (GLP-1) Receptor Agonists	7859189	Trulicity	Exposure	Closed	Human	65	Years	Female			Acute		Adverse reaction - Drug	Own residence	Own residence	Patient was referred by PCC to a HCF	Patient lost to follow-up / left AMA	Moderate effect
12/17/2017	9:33:00 PM	2017	12	21374183282017	1	1	Liquid	10.8	mg	exact	0310100	Hypoglycemics: Glucagon-Like Peptide-1 (GLP-1) Receptor Agonists	7034749	Victoza	Exposure	Closed	Human	39	Years	Male			Acute-on-chronic	>3 mo	Unintentional - Therapeutic error	Own residence	Own residence	Managed on site (non health care facility)		Not followed, minimal clinical effects possible (no more than minor effect possible)
12/18/2017	7:08:04 PM	2017	12	17758113492017	1	1	Liquid	5	mcg	maximum possible	0310100	Hypoglycemics: Glucagon-Like Peptide-1 (GLP-1) Receptor Agonists	6595049	Byetta	Exposure	Closed	Human	74	Years	Female			Chronic	>8 hr <=24 hr	Adverse reaction - Drug	Own residence	Own residence	Managed on site (non health care facility)		Moderate effect
12/18/2017	9:01:30 PM	2017	12	170721613402017	1	1	Liquid	1	each (e.g. bites / stings)	exact	0310100	Hypoglycemics: Glucagon-Like Peptide-1 (GLP-1) Receptor Agonists	7859254	Trulicity	Exposure	Closed	Human	69	Years	Female			Acute		Unintentional - Therapeutic error	Other residence	Own residence	Managed on site (non health care facility)		Not followed, minimal clinical effects possible (no more than minor effect possible)
12/21/2017	7:46:00 PM	2017	12	35033413522017	1	1	Liquid	10.8	mg	exact	0310100	Hypoglycemics: Glucagon-Like Peptide-1 (GLP-1) Receptor Agonists	7034749	Victoza	Exposure	Closed	Human	70	Years	Female	84.1		Acute-on-chronic	>3 mo	Unintentional - Therapeutic error	Own residence	Own residence	Managed on site (non health care facility)		No effect
12/22/2017	11:07:15 PM	2017	12	14616043862017	1	1	Liquid	1.2	mg	exact	0310100	Hypoglycemics: Glucagon-Like Peptide-1 (GLP-1) Receptor Agonists	7034749	Victoza	Exposure	Closed	Human	66	Years	Female			Acute-on-chronic	>1 week <=1 mo	Unintentional - Therapeutic error	Own residence	Own residence	Managed on site (non health care facility)		Not followed, minimal clinical effects possible (no more than minor effect possible)
12/23/2017	11:59:48 PM	2017	12	11329813372017	1	1	Liquid	1.2	mg	exact	0310100	Hypoglycemics: Glucagon-Like Peptide-1 (GLP-1) Receptor Agonists	7034749	Victoza	Exposure	Closed	Human	55	Years	Female	37.1		Acute-on-chronic	>3 mo	Unintentional - Therapeutic error	Own residence	Own residence	Patient was referred by PCC to a HCF	Patient refused referral / did not arrive at HCF	No effect
12/24/2017	6:02:54 AM	2017	12	742484093262017	1	1	Liquid	3	mg	exact	0310100	Hypoglycemics: Glucagon-Like Peptide-1 (GLP-1) Receptor Agonists	7859189	Trulicity	Exposure	Closed	Human	54	Years	Female			Acute-on-chronic	>3 mo	Unintentional - Therapeutic error	Own residence	Own residence	Managed on site (non health care facility)		Not followed, minimal clinical effects possible (no more than minor effect possible)
12/24/2017	4:38:27 PM	2017	12	33708193582017	1	1	Liquid	3.6	mg	exact	0310100	Hypoglycemics: Glucagon-Like Peptide-1 (GLP-1) Receptor Agonists	7858834	Liraglutide	Exposure	Closed	Human	60	Years	Male			Acute		Unintentional - Therapeutic error	Own residence	Own residence	Managed on site (non health care facility)		Not followed, minimal clinical effects possible (no more than minor effect possible)
12/25/2017	8:39:01 PM	2017	12	30056663782017	1	1	Liquid	0.06	mg	exact	0310100	Hypoglycemics: Glucagon-Like Peptide-1 (GLP-1) Receptor Agonists	7034749	Victoza	Exposure	Closed	Human	71	Years	Male			Chronic	>8 hr <=24 hr	Adverse reaction - Drug	Own residence	Own residence	Managed on site (non health care facility)		Not followed, minimal clinical effects possible (no more than minor effect possible)
12/26/2017	7:50:29 PM	2017	12	13311823722017	1	1	Liquid	0.75	mg	estimate	0310100	Hypoglycemics: Glucagon-Like Peptide-1 (GLP-1) Receptor Agonists	7859254	Trulicity	Exposure	Closed	Human	57	Years	Female			Acute		Intentional - Misuse	Own residence	Own residence	Managed on site (non health care facility)		Not followed, judged as nontoxic exposure (clinical effects not expected)
12/28/2017	8:34:00 PM	2017	12	5466693842017	1	1	Liquid		Unknown	estimate	0310100	Hypoglycemics: Glucagon-Like Peptide-1 (GLP-1) Receptor Agonists	7859254	Trulicity	Exposure	Closed	Human	64	Years	Female			Acute		Unintentional - Misuse	Own residence	Own residence	Managed on site (non health care facility)		Unable to follow, judged as a potentially toxic exposure
01/03/2018	6:52:54 PM	2018	1	10312883712018	1	1	Liquid	1.8	mL	estimate	0310100	Hypoglycemics: Glucagon-Like Peptide-1 (GLP-1) Receptor Agonists	7034749	Victoza	Exposure	Closed	Human	36	Years	Female			Acute		Unintentional - Therapeutic error	Own residence	Health care facility	Patient already in (enroute to) HCF when PCC called	Admitted to noncritical care unit	Minor effect
01/04/2018	11:18:00 PM	2018	1	20444193322018	1	1	Liquid	0.5	mL	estimate	0310100	Hypoglycemics: Glucagon-Like Peptide-1 (GLP-1) Receptor Agonists	7859254	Trulicity	Exposure	Closed	Human	53	Years	Female			Acute		Unintentional - General	Own residence	Own residence	Managed on site (non health care facility)		Not followed, minimal clinical effects possible (no more than minor effect possible)
01/05/2018	7:30:31 AM	2018	1	8985793272018	1	1	Liquid	12	IU / units	exact	0310100	Hypoglycemics: Glucagon-Like Peptide-1 (GLP-1) Receptor Agonists	7034749	Victoza	Exposure	Closed	Human	77	Years	Female			Acute-on-chronic	unknown	Unintentional - Therapeutic error	Own residence	Own residence	Patient was referred by PCC to a HCF	Treated/evaluated and released	No effect
01/09/2018	6:08:19 PM	2018	1	33735713582018	1	1	Unknown		Unknown		0310100	Hypoglycemics: Glucagon-Like Peptide-1 (GLP-1) Receptor Agonists	7858842	Dulaglutide	Exposure	Closed	Human	51	Years	Male			Acute		Unintentional - Therapeutic error	Own residence	Own residence	Managed on site (non health care facility)		Not followed, minimal clinical effects possible (no more than minor effect possible)
01/09/2018	7:58:00 PM	2018	1	22812333532018	1	1	Liquid	0.75	mg	exact	0310100	Hypoglycemics: Glucagon-Like Peptide-1 (GLP-1) Receptor Agonists	7859254	Trulicity	Exposure	Closed	Human	49	Years	Female	108.96		Acute		Adverse reaction - Drug	Own residence	Own residence	Patient was referred by PCC to a HCF	Patient refused referral / did not arrive at HCF	Not followed, minimal clinical effects possible (no more than minor effect possible)
01/11/2018	12:17:53 PM	2018	1	25877973392018	1	1	Solid (tablets / capsules / caplets)		Unknown		0310100	Hypoglycemics: Glucagon-Like Peptide-1 (GLP-1) Receptor Agonists	7859189	Trulicity	Exposure	Closed	Human	63	Years	Female			Acute		Unintentional - Therapeutic error	Own residence	Own residence	Managed on site (non health care facility)		Not followed, minimal clinical effects possible (no more than minor effect possible)
01/13/2018	12:55:33 PM	2018	1	21379483192018	1	1	Liquid	18	mL	maximum possible	0310100	Hypoglycemics: Glucagon-Like Peptide-1 (GLP-1) Receptor Agonists	7034749	Victoza	Exposure	Closed	Human	44	Years	Male	153.64		Acute		Unintentional - Therapeutic error	Own residence	Health care facility	Patient already in (enroute to) HCF when PCC called	Treated/evaluated and released	Minor effect
01/14/2018	9:44:32 PM	2018	1	26018513012018	1	1	Liquid	9	mL	exact	0310100	Hypoglycemics: Glucagon-Like Peptide-1 (GLP-1) Receptor Agonists	7034749	Victoza	Exposure	Closed	Human	72	Years	Male			Acute-on-chronic	unknown	Unintentional - Therapeutic error	Own residence	Health care facility	Patient already in (enroute to) HCF when PCC called	Treated/evaluated and released	Not followed, minimal clinical effects possible (no more than minor effect possible)
01/15/2018	10:47:41 PM	2018	1	180028403402018	1	1	Liquid	2	each (e.g. bites / stings)	exact	0310100	Hypoglycemics: Glucagon-Like Peptide-1 (GLP-1) Receptor Agonists	7859254	Trulicity	Exposure	Closed	Human	55	Years	Female			Acute-on-chronic	>3 mo	Unintentional - Therapeutic error	Other residence	Own residence	Managed on site (non health care facility)		Not followed, minimal clinical effects possible (no more than minor effect possible)
01/16/2018	9:48:06 PM	2018	1	34353362018	1	1	Liquid	2	each (e.g. bites / stings)	estimate	0310100	Hypoglycemics: Glucagon-Like Peptide-1 (GLP-1) Receptor Agonists	7034749	Victoza	Exposure	Closed	Human		Unknown adult (>=20 yrs)	Female			Acute-on-chronic	unknown	Unintentional - Therapeutic error	Own residence	Own residence	Managed on site (non health care facility)		Minor effect
01/16/2018	10:08:26 PM	2018	1	742614723542018	1	1	Other	1	each (e.g. bites / stings)	estimate	0310100	Hypoglycemics: Glucagon-Like Peptide-1 (GLP-1) Receptor Agonists	7859189	Trulicity	Exposure	Closed	Human	42	Years	Male			Acute		Unintentional - Therapeutic error	Own residence	Own residence	Managed on site (non health care facility)		No effect
01/18/2018	11:46:59 AM	2018	1	11002383442018	1	1	Liquid		Unknown	estimate	0310100	Hypoglycemics: Glucagon-Like Peptide-1 (GLP-1) Receptor Agonists	7859254	Trulicity	Exposure	Closed	Human	48	Years	Male			Acute-on-chronic	>24 hr <=1 week	Unintentional - Therapeutic error	Own residence	Health care facility	Managed on site (non health care facility)		Moderate effect
01/21/2018	8:44:28 AM	2018	1	324568283432018	1	1	Liquid	1.6	mg	exact	0310100	Hypoglycemics: Glucagon-Like Peptide-1 (GLP-1) Receptor Agonists	7034749	Victoza	Exposure	Closed	Human	67	Years	Female			Acute		Unintentional - Therapeutic error	Own residence	Own residence	Managed on site (non health care facility)		Not followed, minimal clinical effects possible (no more than minor effect possible)
01/21/2018	5:30:12 PM	2018	1	13148363472018	1	1	Unknown	4	each (e.g. bites / stings)	estimate	0310100	Hypoglycemics: Glucagon-Like Peptide-1 (GLP-1) Receptor Agonists	7034749	Victoza	Exposure	Closed	Human	68	Years	Female	119.5		Acute		Unintentional - Therapeutic error	Own residence	Own residence	Managed on site (non health care facility)		Not followed, minimal clinical effects possible (no more than minor effect possible)
01/28/2018	6:45:21 PM	2018	1	61453362018	1	1	Liquid	12	IU / units	exact	0310100	Hypoglycemics: Glucagon-Like Peptide-1 (GLP-1) Receptor Agonists	7034749	Victoza	Exposure	Closed	Human	55	Years	Male			Acute		Unintentional - Therapeutic error	Own residence	Own residence	Managed on site (non health care facility)		Not followed, minimal clinical effects possible (no more than minor effect possible)
01/31/2018	12:43:55 PM	2018	1	324584593432018	1	1	Liquid	5.4	IU / units	exact	0310100	Hypoglycemics: Glucagon-Like Peptide-1 (GLP-1) Receptor Agonists	7034749	Victoza	Exposure	Closed	Human	61	Years	Female	122		Acute-on-chronic	>3 mo	Unintentional - Therapeutic error	Own residence	Own residence	Managed on site (non health care facility)		Minor effect
01/31/2018	10:14:54 PM	2018	1	13163303472018	1	1	Unknown		Unknown		0310100	Hypoglycemics: Glucagon-Like Peptide-1 (GLP-1) Receptor Agonists	7859254	Trulicity	Exposure	Closed	Human	65	Years	Male			Acute		Unintentional - Therapeutic error	Own residence	Own residence	Patient already in (enroute to) HCF when PCC called	Patient lost to follow-up / left AMA	Not followed, minimal clinical effects possible (no more than minor effect possible)
02/02/2018	1:43:00 PM	2018	2	21437603282018	1	1	Liquid	3.6	mg	exact	0310100	Hypoglycemics: Glucagon-Like Peptide-1 (GLP-1) Receptor Agonists	7034749	Victoza	Exposure	Closed	Human	72	Years	Female			Acute-on-chronic	unknown	Unintentional - Therapeutic error	Own residence	Health care facility	Patient already in (enroute to) HCF when PCC called	Treated/evaluated and released	Moderate effect
02/02/2018	4:37:04 PM	2018	2	28084523092018	1	1	Liquid		Unknown	estimate	0310100	Hypoglycemics: Glucagon-Like Peptide-1 (GLP-1) Receptor Agonists	6595049	Byetta	Exposure	Closed	Human	64	Years	Female			Acute		Unintentional - Therapeutic error	Own residence	Health care facility	Patient already in (enroute to) HCF when PCC called	Admitted to noncritical care unit	Moderate effect
02/03/2018	8:49:42 PM	2018	2	23056473312018	1	1	Liquid	1.8	mL	exact	0310100	Hypoglycemics: Glucagon-Like Peptide-1 (GLP-1) Receptor Agonists	7034749	Victoza	Exposure	Closed	Human		Unknown adult (>=20 yrs)	Male			Acute-on-chronic	unknown	Unintentional - Therapeutic error	Own residence	Own residence	Managed on site (non health care facility)		No effect
02/05/2018	2:07:04 PM	2018	2	6053543232018	1	1	Liquid	3.6	mg	maximum possible	0310100	Hypoglycemics: Glucagon-Like Peptide-1 (GLP-1) Receptor Agonists	7034749	Victoza	Exposure	Closed	Human		Unknown adult (>=20 yrs)	Female			Acute-on-chronic	>3 mo	Unintentional - Therapeutic error	Own residence	Own residence	Managed on site (non health care facility)		Not followed, minimal clinical effects possible (no more than minor effect possible)
02/06/2018	4:07:55 PM	2018	2	25938323132018	1	1	Unknown		Unknown		0310100	Hypoglycemics: Glucagon-Like Peptide-1 (GLP-1) Receptor Agonists	7877298	Saxenda	Exposure	Closed	Human	40	Years	Female			Acute		Unintentional - Therapeutic error	Own residence	Health care facility	Patient already in (enroute to) HCF when PCC called	Treated/evaluated and released	Not followed, minimal clinical effects possible (no more than minor effect possible)
02/06/2018	8:16:19 PM	2018	2	11392943372018	1	1	Other		Unknown	estimate	0310100	Hypoglycemics: Glucagon-Like Peptide-1 (GLP-1) Receptor Agonists	6491924	EXENATIDE AND RELATED AGENTS	Exposure	Closed	Human	25	Years	Female			Acute-on-chronic	>3 mo	Unintentional - Therapeutic error	Own residence	Other	Patient was referred by PCC to a HCF	Patient refused referral / did not arrive at HCF	No effect
02/08/2018	11:30:14 AM	2018	2	11395283372018	1	1	Liquid	3.6	mg	exact	0310100	Hypoglycemics: Glucagon-Like Peptide-1 (GLP-1) Receptor Agonists	7877298	Saxenda	Exposure	Closed	Human	48	Years	Female			Acute-on-chronic	>3 mo	Unintentional - Therapeutic error	Own residence	Own residence	Patient was referred by PCC to a HCF	Treated/evaluated and released	Minor effect
02/08/2018	5:14:10 PM	2018	2	6367903302018	1	1	Other	1.5	mg	estimate	0310100	Hypoglycemics: Glucagon-Like Peptide-1 (GLP-1) Receptor Agonists	7859189	Trulicity	Exposure	Closed	Human	70	Years	Female			Acute		Unintentional - Therapeutic error	Own residence	Own residence	Managed on site (non health care facility)		No effect
02/08/2018	8:57:52 PM	2018	2	180074933402018	1	1	Liquid	1.5	mL	estimate	0310100	Hypoglycemics: Glucagon-Like Peptide-1 (GLP-1) Receptor Agonists	7859189	Trulicity	Exposure	Closed	Human	62	Years	Female			Acute		Unintentional - Therapeutic error	Own residence	Own residence	Managed on site (non health care facility)		Not followed, minimal clinical effects possible (no more than minor effect possible)
02/08/2018	11:00:06 PM	2018	2	13047493852018	1	1	Liquid	1.2	mg	exact	0310100	Hypoglycemics: Glucagon-Like Peptide-1 (GLP-1) Receptor Agonists	7034749	Victoza	Exposure	Closed	Human		Unknown adult (>=20 yrs)	Female			Acute		Intentional - Misuse	Own residence	Own residence	Managed on site (non health care facility)		Not followed, minimal clinical effects possible (no more than minor effect possible)
02/08/2018	11:56:31 PM	2018	2	8620163512018	1	1	Liquid	1.8	mg	exact	0310100	Hypoglycemics: Glucagon-Like Peptide-1 (GLP-1) Receptor Agonists	7034749	Victoza	Exposure	Closed	Human	58	Years	Female			Acute		Unintentional - Therapeutic error	Own residence	Own residence	Managed on site (non health care facility)		Not followed, minimal clinical effects possible (no more than minor effect possible)
02/10/2018	11:15:17 AM	2018	2	28712873612018	1	1	Liquid	0.5	mL	estimate	0310100	Hypoglycemics: Glucagon-Like Peptide-1 (GLP-1) Receptor Agonists	7859189	Trulicity	Exposure	Closed	Human	64	Years	Female	79.09		Chronic	>1 week <=1 mo	Unintentional - Therapeutic error	Own residence	Own residence	Managed on site (non health care facility)		No effect
02/10/2018	9:51:29 PM	2018	2	12123713122018	1	1	Liquid	20	mcg	maximum possible	0310100	Hypoglycemics: Glucagon-Like Peptide-1 (GLP-1) Receptor Agonists	6595049	Byetta	Exposure	Closed	Human	68	Years	Female			Acute		Unintentional - Therapeutic error	Own residence	Own residence	Managed on site (non health care facility)		Not followed, minimal clinical effects possible (no more than minor effect possible)
02/11/2018	11:40:00 PM	2018	2	95073362018	1	1	Liquid	1.2	mL	exact	0310100	Hypoglycemics: Glucagon-Like Peptide-1 (GLP-1) Receptor Agonists	7034749	Victoza	Exposure	Closed	Human	62	Years	Female	73.64		Acute-on-chronic	>3 mo	Unintentional - Therapeutic error	Own residence	Own residence	Managed on site (non health care facility)		Not followed, minimal clinical effects possible (no more than minor effect possible)
02/12/2018	8:20:28 PM	2018	2	8570363162018	1	1	Liquid	1.2	mg	estimate	0310100	Hypoglycemics: Glucagon-Like Peptide-1 (GLP-1) Receptor Agonists	7034749	Victoza	Exposure	Closed	Human	47	Years	Male			Acute-on-chronic	>24 hr <=1 week	Unintentional - Therapeutic error	Own residence	Health care facility	Patient already in (enroute to) HCF when PCC called	Treated/evaluated and released	Minor effect
02/13/2018	4:50:00 PM	2018	2	1277033212018	1	1	Liquid		Unknown		0310100	Hypoglycemics: Glucagon-Like Peptide-1 (GLP-1) Receptor Agonists	7840451	BYDUREON Pen	Exposure	Closed	Human	76	Years	Female			Unknown		Adverse reaction - Drug	Own residence	Health care facility	Patient was referred by PCC to a HCF	Admitted to noncritical care unit	Minor effect
02/15/2018	5:44:19 PM	2018	2	11405733372018	1	1	Liquid	3.6	mg	exact	0310100	Hypoglycemics: Glucagon-Like Peptide-1 (GLP-1) Receptor Agonists	7858842	Dulaglutide	Exposure	Closed	Human	54	Years	Male	47.2		Acute-on-chronic	>3 mo	Unintentional - Therapeutic error	Own residence	Health care facility	Patient already in (enroute to) HCF when PCC called	Treated/evaluated and released	Not followed, minimal clinical effects possible (no more than minor effect possible)
02/15/2018	7:41:06 PM	2018	2	22894483222018	1	1	Liquid	3.6	mg	estimate	0310100	Hypoglycemics: Glucagon-Like Peptide-1 (GLP-1) Receptor Agonists	7034749	Victoza	Exposure	Closed	Human	68	Years	Female			Acute		Unintentional - Therapeutic error	Own residence	Own residence	Patient was referred by PCC to a HCF	Admitted to noncritical care unit	No effect
02/16/2018	7:15:54 AM	2018	2	11406323372018	1	1	Liquid	1.8	mg	exact	0310100	Hypoglycemics: Glucagon-Like Peptide-1 (GLP-1) Receptor Agonists	7034749	Victoza	Exposure	Closed	Human	67	Years	Female	67.6		Acute-on-chronic	>3 mo	Unintentional - Therapeutic error	Own residence	Own residence	Managed on site (non health care facility)		Minor effect
02/16/2018	10:37:59 PM	2018	2	4774153352018	1	1	Liquid	1.2	mg	estimate	0310100	Hypoglycemics: Glucagon-Like Peptide-1 (GLP-1) Receptor Agonists	7034749	Victoza	Exposure	Closed	Human	57	Years	Female	90.91		Acute-on-chronic	>1 mo <=3 mo	Unintentional - Therapeutic error	Own residence	Own residence	Managed on site (non health care facility)		No effect
02/18/2018	3:57:00 PM	2018	2	1279923212018	1	1	Liquid	1.5	mg	maximum possible	0310100	Hypoglycemics: Glucagon-Like Peptide-1 (GLP-1) Receptor Agonists	7859189	Trulicity	Exposure	Closed	Human	69	Years	Female			Acute-on-chronic	unknown	Unintentional - Therapeutic error	Own residence	Own residence	Managed on site (non health care facility)		Not followed, minimal clinical effects possible (no more than minor effect possible)
02/18/2018	9:05:00 PM	2018	2	180095153402018	1	1	Liquid	1.8	mg	maximum possible	0310100	Hypoglycemics: Glucagon-Like Peptide-1 (GLP-1) Receptor Agonists	7034749	Victoza	Exposure	Closed	Human	39	Years	Female			Acute-on-chronic	>3 mo	Unintentional - Therapeutic error	Own residence	Health care facility	Patient already in (enroute to) HCF when PCC called	Treated/evaluated and released	Not followed, minimal clinical effects possible (no more than minor effect possible)
02/20/2018	11:12:00 PM	2018	2	20751383142018	1	1	Liquid		Unknown		0310100	Hypoglycemics: Glucagon-Like Peptide-1 (GLP-1) Receptor Agonists	7840451	BYDUREON Pen	Exposure	Closed	Human	65	Years	Male			Acute		Unintentional - General	Own residence	Own residence	Managed on site (non health care facility)		Not followed, judged as nontoxic exposure (clinical effects not expected)
02/21/2018	8:36:55 PM	2018	2	11050693442018	1	1	Liquid	1.8	mg	estimate	0310100	Hypoglycemics: Glucagon-Like Peptide-1 (GLP-1) Receptor Agonists	7034749	Victoza	Exposure	Closed	Human	69	Years	Female			Acute		Unintentional - Therapeutic error	Other	Other	Other		No effect
02/21/2018	8:42:00 PM	2018	2	21466523282018	1	1	Liquid	3.6	mL	exact	0310100	Hypoglycemics: Glucagon-Like Peptide-1 (GLP-1) Receptor Agonists	7858834	Liraglutide	Exposure	Closed	Human	71	Years	Female			Acute-on-chronic	>3 mo	Unintentional - Therapeutic error	Own residence	Own residence	Managed on site (non health care facility)		Not followed, minimal clinical effects possible (no more than minor effect possible)
02/22/2018	3:05:51 AM	2018	2	33811223582018	1	1	Unknown		Unknown		0310100	Hypoglycemics: Glucagon-Like Peptide-1 (GLP-1) Receptor Agonists	7034749	Victoza	Exposure	Closed	Human	59	Years	Female			Acute		Unintentional - Therapeutic error	Own residence	Health care facility	Patient already in (enroute to) HCF when PCC called	Treated/evaluated and released	Not followed, minimal clinical effects possible (no more than minor effect possible)
02/22/2018	8:22:25 AM	2018	2	742838783102018	1	1	Liquid	1.5	mg	exact	0310100	Hypoglycemics: Glucagon-Like Peptide-1 (GLP-1) Receptor Agonists	7859189	Trulicity	Exposure	Closed	Human	62	Years	Male			Acute-on-chronic	>3 mo	Unintentional - Misuse	Own residence	Own residence	Managed on site (non health care facility)		No effect
02/22/2018	8:03:06 PM	2018	2	742843283262018	1	1	Liquid	15	IU / units	maximum possible	0310100	Hypoglycemics: Glucagon-Like Peptide-1 (GLP-1) Receptor Agonists	7034749	Victoza	Exposure	Closed	Human	63	Years	Male			Acute		Unintentional - Therapeutic error	Own residence	Other	Managed on site (non health care facility)		Not followed, minimal clinical effects possible (no more than minor effect possible)
02/23/2018	8:42:13 AM	2018	2	14722203862018	1	1	Liquid	1	each (e.g. bites / stings)	estimate	0310100	Hypoglycemics: Glucagon-Like Peptide-1 (GLP-1) Receptor Agonists	7859189	Trulicity	Exposure	Closed	Human	62	Years	Female			Acute		Unintentional - General	Own residence	Own residence	Managed on site (non health care facility)		Not followed, minimal clinical effects possible (no more than minor effect possible)
02/23/2018	2:36:27 PM	2018	2	8634633512018	1	1	Liquid	2	mg	estimate	0310100	Hypoglycemics: Glucagon-Like Peptide-1 (GLP-1) Receptor Agonists	7034749	Victoza	Exposure	Closed	Human	59	Years	Male			Acute-on-chronic	unknown	Unintentional - Therapeutic error	Own residence	Health care facility	Patient already in (enroute to) HCF when PCC called	Admitted to noncritical care unit	Minor effect
02/24/2018	10:56:33 AM	2018	2	17798973492018	1	1	Liquid	3.6	mg	estimate	0310100	Hypoglycemics: Glucagon-Like Peptide-1 (GLP-1) Receptor Agonists	7034749	Victoza	Exposure	Closed	Human	82	Years	Female	90.45		Acute-on-chronic	unknown	Unintentional - Therapeutic error	Own residence	Own residence	Managed on site (non health care facility)		No effect
02/26/2018	9:41:00 AM	2018	2	21755083742018	1	1	Liquid	1.2	mg	exact	0310100	Hypoglycemics: Glucagon-Like Peptide-1 (GLP-1) Receptor Agonists	7034749	Victoza	Exposure	Closed	Human	55	Years	Female			Chronic	>24 hr <=1 week	Adverse reaction - Drug	Own residence	Other	Patient already in (enroute to) HCF when PCC called	Treated/evaluated and released	Minor effect
02/26/2018	12:33:06 PM	2018	2	8637693512018	1	1	Liquid	70	mg	exact	0310100	Hypoglycemics: Glucagon-Like Peptide-1 (GLP-1) Receptor Agonists	7034749	Victoza	Exposure	Closed	Human	79	Years	Male			Acute-on-chronic	>3 mo	Unintentional - Therapeutic error	Own residence	Health care facility	Patient already in (enroute to) HCF when PCC called	Treated/evaluated and released	No effect
02/26/2018	10:42:31 PM	2018	2	8582873162018	1	1	Liquid	1.8	mg	exact	0310100	Hypoglycemics: Glucagon-Like Peptide-1 (GLP-1) Receptor Agonists	7034749	Victoza	Exposure	Closed	Human	56	Years	Female			Acute-on-chronic	>3 mo	Unintentional - Therapeutic error	Own residence	Own residence	Managed on site (non health care facility)		Not followed, minimal clinical effects possible (no more than minor effect possible)
02/28/2018	6:32:00 PM	2018	2	21476743282018	1	1	Liquid		Unknown		0310100	Hypoglycemics: Glucagon-Like Peptide-1 (GLP-1) Receptor Agonists	7034749	Victoza	Exposure	Closed	Human		Unknown adult (>=20 yrs)	Male			Unknown		Unintentional - General	Own residence	Own residence	Managed on site (non health care facility)		Unable to follow, judged as a potentially toxic exposure
02/28/2018	10:59:23 PM	2018	2	14732633862018	1	1	Liquid	3.6	mg	exact	0310100	Hypoglycemics: Glucagon-Like Peptide-1 (GLP-1) Receptor Agonists	7034749	Victoza	Exposure	Closed	Human	59	Years	Female			Acute-on-chronic	>3 mo	Unintentional - Therapeutic error	Own residence	Other	Managed on site (non health care facility)		Not followed, minimal clinical effects possible (no more than minor effect possible)
03/02/2018	3:35:24 PM	2018	3	11062953442018	1	1	Liquid	3.6	IU / units	exact	0310100	Hypoglycemics: Glucagon-Like Peptide-1 (GLP-1) Receptor Agonists			Exposure	Closed	Human	67	Years	Male			Acute-on-chronic	>3 mo	Unintentional - Therapeutic error	Own residence	Own residence	Managed on site (non health care facility)		Minor effect
03/03/2018	2:12:55 PM	2018	3	35123203522018	1	1	Liquid	3.6	mg	exact	0310100	Hypoglycemics: Glucagon-Like Peptide-1 (GLP-1) Receptor Agonists	7034749	Victoza	Exposure	Closed	Human	52	Years	Male			Acute-on-chronic	>3 mo	Unintentional - Therapeutic error	Own residence	Other	Managed on site (non health care facility)		Not followed, minimal clinical effects possible (no more than minor effect possible)
03/06/2018	4:28:48 PM	2018	3	742914683602018	1	1	Liquid	1.5	mg	exact	0310100	Hypoglycemics: Glucagon-Like Peptide-1 (GLP-1) Receptor Agonists	7859189	Trulicity	Exposure	Closed	Human	63	Years	Male			Acute-on-chronic	>3 mo	Unintentional - Therapeutic error	Own residence	Own residence	Managed on site (non health care facility)		Not followed, minimal clinical effects possible (no more than minor effect possible)
03/06/2018	9:13:21 PM	2018	3	8646523512018	1	1	Liquid	2	each (e.g. bites / stings)	exact	0310100	Hypoglycemics: Glucagon-Like Peptide-1 (GLP-1) Receptor Agonists	7859254	Trulicity	Exposure	Closed	Human	42	Years	Female			Acute-on-chronic	unknown	Unintentional - Therapeutic error	Own residence	Health care facility	Managed on site (non health care facility)		Not followed, minimal clinical effects possible (no more than minor effect possible)
03/07/2018	9:29:33 PM	2018	3	8647773512018	1	1	Liquid	1.5	mg	exact	0310100	Hypoglycemics: Glucagon-Like Peptide-1 (GLP-1) Receptor Agonists	7859189	Trulicity	Exposure	Closed	Human	52	Years	Female			Acute		Unintentional - General	Own residence	Health care facility	Patient already in (enroute to) HCF when PCC called	Treated/evaluated and released	Minor effect
03/08/2018	8:31:50 AM	2018	3	21447453192018	1	1	Liquid	9	mg	maximum possible	0310100	Hypoglycemics: Glucagon-Like Peptide-1 (GLP-1) Receptor Agonists	7034749	Victoza	Exposure	Closed	Human	54	Years	Female			Acute-on-chronic	unknown	Unintentional - Therapeutic error	Own residence	Own residence	Managed on site (non health care facility)		Not followed, minimal clinical effects possible (no more than minor effect possible)
03/10/2018	9:10:27 PM	2018	3	5914615003732018	1	1	Liquid	1.2	mL	exact	0310100	Hypoglycemics: Glucagon-Like Peptide-1 (GLP-1) Receptor Agonists	7034749	Victoza	Exposure	Closed	Human		Unknown adult (>=20 yrs)	Female			Acute-on-chronic	unknown	Unintentional - Therapeutic error	Own residence	Own residence	Managed on site (non health care facility)		No effect
03/11/2018	3:19:58 PM	2018	3	742944073542018	1	1	Liquid	2	each (e.g. bites / stings)	estimate	0310100	Hypoglycemics: Glucagon-Like Peptide-1 (GLP-1) Receptor Agonists	7859189	Trulicity	Exposure	Closed	Human	69	Years	Female			Acute-on-chronic	unknown	Unintentional - Therapeutic error	Own residence	Own residence	Managed on site (non health care facility)		Not followed, minimal clinical effects possible (no more than minor effect possible)
03/12/2018	9:05:44 PM	2018	3	13232413472018	1	1	Unknown		Unknown		0310100	Hypoglycemics: Glucagon-Like Peptide-1 (GLP-1) Receptor Agonists	7840451	BYDUREON Pen	Exposure	Closed	Human	54	Years	Male			Acute		Unintentional - General	Own residence	Own residence	Managed on site (non health care facility)		Not followed, minimal clinical effects possible (no more than minor effect possible)
03/13/2018	4:09:31 PM	2018	3	26008333132018	1	1	Liquid	18	mg	estimate	0310100	Hypoglycemics: Glucagon-Like Peptide-1 (GLP-1) Receptor Agonists	7034749	Victoza	Exposure	Closed	Human	68	Years	Female			Acute		Unintentional - Therapeutic error	Own residence	Own residence	Patient was referred by PCC to a HCF	Patient refused referral / did not arrive at HCF	Unable to follow, judged as a potentially toxic exposure
03/13/2018	7:08:00 PM	2018	3	21496143282018	1	1	Liquid	100	IU / units	estimate	0310100	Hypoglycemics: Glucagon-Like Peptide-1 (GLP-1) Receptor Agonists	7034749	Victoza	Exposure	Closed	Human	64	Years	Male			Acute-on-chronic	>3 mo	Unintentional - Therapeutic error	Other	Other	Patient was referred by PCC to a HCF	Admitted to noncritical care unit	Minor effect
03/13/2018	8:07:58 PM	2018	3	5527223842018	1	1	Liquid	1.8	mL	exact	0310100	Hypoglycemics: Glucagon-Like Peptide-1 (GLP-1) Receptor Agonists	7034749	Victoza	Exposure	Closed	Human	59	Years	Female			Acute-on-chronic	>1 mo <=3 mo	Unintentional - Therapeutic error	Own residence	Own residence	Managed on site (non health care facility)		Not followed, minimal clinical effects possible (no more than minor effect possible)
03/16/2018	11:49:51 PM	2018	3	6395513302018	1	1	Liquid	0.5	mL	exact	0310100	Hypoglycemics: Glucagon-Like Peptide-1 (GLP-1) Receptor Agonists	7859189	Trulicity	Exposure	Closed	Human	52	Years	Male			Acute-on-chronic	>3 mo	Unintentional - Therapeutic error	Own residence	Other	Managed on site (non health care facility)		No effect
03/17/2018	6:55:41 PM	2018	3	4150473622018	1	1	Liquid	1.8	mg	exact	0310100	Hypoglycemics: Glucagon-Like Peptide-1 (GLP-1) Receptor Agonists	7034749	Victoza	Exposure	Closed	Human		Unknown adult (>=20 yrs)	Male			Acute		Unintentional - Therapeutic error	Own residence	Own residence	Managed on site (non health care facility)		Not followed, minimal clinical effects possible (no more than minor effect possible)
03/17/2018	10:37:26 PM	2018	3	21459573192018	1	1	Other	3	mg	exact	0310100	Hypoglycemics: Glucagon-Like Peptide-1 (GLP-1) Receptor Agonists	7877298	Saxenda	Exposure	Closed	Human	25	Years	Female	157		Acute		Unintentional - Therapeutic error	Own residence	Health care facility	Patient already in (enroute to) HCF when PCC called	Treated/evaluated and released	Minor effect
03/18/2018	8:49:00 AM	2018	3	21780223742018	1	1	Liquid	1.2	mL	exact	0310100	Hypoglycemics: Glucagon-Like Peptide-1 (GLP-1) Receptor Agonists	7034749	Victoza	Exposure	Closed	Human	64	Years	Female			Acute		Adverse reaction - Drug	Own residence	Own residence	Managed on site (non health care facility)		Minor effect
03/18/2018	10:40:31 PM	2018	3	13116033852018	1	1	Liquid	1.8	mg	exact	0310100	Hypoglycemics: Glucagon-Like Peptide-1 (GLP-1) Receptor Agonists	7034749	Victoza	Exposure	Closed	Human		Unknown adult (>=20 yrs)	Female			Acute		Unintentional - Therapeutic error	Own residence	Own residence	Managed on site (non health care facility)		Not followed, minimal clinical effects possible (no more than minor effect possible)
03/19/2018	11:21:34 PM	2018	3	742994393542018	1	1	Liquid	1.8	IU / units	exact	0310100	Hypoglycemics: Glucagon-Like Peptide-1 (GLP-1) Receptor Agonists	7034749	Victoza	Exposure	Closed	Human	54	Years	Male			Acute-on-chronic	>24 hr <=1 week	Unintentional - Therapeutic error	Own residence	Own residence	Managed on site (non health care facility)		Not followed, minimal clinical effects possible (no more than minor effect possible)
03/20/2018	3:19:35 PM	2018	3	180153153402018	1	1	Liquid	18	mg	exact	0310100	Hypoglycemics: Glucagon-Like Peptide-1 (GLP-1) Receptor Agonists	7034749	Victoza	Exposure	Closed	Human	63	Years	Male			Acute		Unintentional - Therapeutic error	Own residence	Health care facility	Patient already in (enroute to) HCF when PCC called	Treated/evaluated and released	No effect
03/20/2018	5:19:57 PM	2018	3	28170243092018	1	1	Liquid	0.25	mg	exact	0310100	Hypoglycemics: Glucagon-Like Peptide-1 (GLP-1) Receptor Agonists			Exposure	Closed	Human	64	Years	Female			Chronic	>24 hr <=1 week	Unintentional - Therapeutic error	Own residence	Health care facility	Unknown		Not followed, minimal clinical effects possible (no more than minor effect possible)
03/25/2018	4:40:45 PM	2018	3	743029393292018	1	1	Liquid	3	mg	estimate	0310100	Hypoglycemics: Glucagon-Like Peptide-1 (GLP-1) Receptor Agonists	7859189	Trulicity	Exposure	Closed	Human	60	Years	Male			Acute		Unintentional - Therapeutic error	Own residence	Own residence	Managed on site (non health care facility)		Not followed, minimal clinical effects possible (no more than minor effect possible)
03/27/2018	7:43:00 PM	2018	3	6403433302018	1	1	Liquid	2	mg	exact	0310100	Hypoglycemics: Glucagon-Like Peptide-1 (GLP-1) Receptor Agonists	7840451	BYDUREON Pen	Exposure	Closed	Human	52	Years	Male			Acute-on-chronic	>3 mo	Adverse reaction - Drug	Own residence	Health care facility	Patient already in (enroute to) HCF when PCC called	Treated/evaluated and released	Moderate effect
03/29/2018	7:35:57 AM	2018	3	19584133412018	1	1	Liquid		Unknown		0310100	Hypoglycemics: Glucagon-Like Peptide-1 (GLP-1) Receptor Agonists	7034749	Victoza	Exposure	Closed	Human	51	Years	Male			Acute		Unintentional - Therapeutic error	Own residence	Own residence	Managed on site (non health care facility)		Not followed, minimal clinical effects possible (no more than minor effect possible)
03/30/2018	7:17:38 PM	2018	3	13137703852018	1	1	Liquid	1	Unknown	estimate	0310100	Hypoglycemics: Glucagon-Like Peptide-1 (GLP-1) Receptor Agonists	7034749	Victoza	Exposure	Closed	Human	78	Years	Female			Acute-on-chronic	unknown	Unintentional - Therapeutic error	Other residence	Other	Other		Not followed, minimal clinical effects possible (no more than minor effect possible)
04/05/2018	12:57:00 AM	2018	4	23014143532018	1	1	Liquid	1.25	mg	estimate	0310100	Hypoglycemics: Glucagon-Like Peptide-1 (GLP-1) Receptor Agonists	8078705	Ozempic 0.25 MG or 0.5 MG Doses	Exposure	Closed	Human	61	Years	Male	108.96		Acute-on-chronic	>24 hr <=1 week	Unintentional - Therapeutic error	Own residence	Own residence	Patient was referred by PCC to a HCF	Patient lost to follow-up / left AMA	Not followed, minimal clinical effects possible (no more than minor effect possible)
04/05/2018	8:54:35 AM	2018	4	12178033122018	1	1	Liquid	1.8	mL	estimate	0310100	Hypoglycemics: Glucagon-Like Peptide-1 (GLP-1) Receptor Agonists	7034749	Victoza	Exposure	Closed	Human	75	Years	Male	106.36		Acute		Unintentional - Therapeutic error	Own residence	Own residence	Managed on site (non health care facility)		Not followed, minimal clinical effects possible (no more than minor effect possible)
04/05/2018	11:49:04 AM	2018	4	13143033702018	1	1	Liquid	0.75	mg	exact	0310100	Hypoglycemics: Glucagon-Like Peptide-1 (GLP-1) Receptor Agonists	7859254	Trulicity	Exposure	Closed	Human		Unknown adult (>=20 yrs)	Female			Acute		Unintentional - Therapeutic error	Own residence	Own residence	Managed on site (non health care facility)		No effect
04/05/2018	9:23:25 PM	2018	4	324688743432018	1	1	Liquid	3.6	mg	estimate	0310100	Hypoglycemics: Glucagon-Like Peptide-1 (GLP-1) Receptor Agonists	7034749	Victoza	Exposure	Closed	Human	51	Years	Male			Acute-on-chronic	>24 hr <=1 week	Unintentional - Therapeutic error	Own residence	Own residence	Managed on site (non health care facility)		Not followed, minimal clinical effects possible (no more than minor effect possible)
04/06/2018	8:00:40 PM	2018	4	7067523342018	1	1	Liquid	2	mL	exact	0310100	Hypoglycemics: Glucagon-Like Peptide-1 (GLP-1) Receptor Agonists	7840451	BYDUREON Pen	Exposure	Closed	Human	73	Years	Male			Acute-on-chronic	>1 week <=1 mo	Unintentional - Therapeutic error	Own residence	Own residence	Managed on site (non health care facility)		Not followed, minimal clinical effects possible (no more than minor effect possible)
04/08/2018	11:47:00 AM	2018	4	23021623532018	1	1	Liquid	3	mg	exact	0310100	Hypoglycemics: Glucagon-Like Peptide-1 (GLP-1) Receptor Agonists	7859189	Trulicity	Exposure	Closed	Human	51	Years	Female	93.978		Chronic	>24 hr <=1 week	Unintentional - Therapeutic error	Own residence	Other	Other		Not followed, minimal clinical effects possible (no more than minor effect possible)
04/09/2018	10:40:22 PM	2018	4	26136773012018	1	1	Liquid	1	taste / lick / drop	maximum possible	0310100	Hypoglycemics: Glucagon-Like Peptide-1 (GLP-1) Receptor Agonists	7859254	Trulicity	Exposure	Closed	Human		Unknown adult (>=20 yrs)	Female			Acute		Unintentional - General	Own residence	Own residence	Managed on site (non health care facility)		Not followed, minimal clinical effects possible (no more than minor effect possible)
04/10/2018	11:15:57 PM	2018	4	42972203392018	1	1	Liquid		Unknown		0310100	Hypoglycemics: Glucagon-Like Peptide-1 (GLP-1) Receptor Agonists	7034749	Victoza	Exposure	Closed	Human	30	Years	Female			Acute		Unintentional - Therapeutic error	Own residence	Own residence	Managed on site (non health care facility)		Not followed, minimal clinical effects possible (no more than minor effect possible)
04/11/2018	6:52:39 PM	2018	4	180195413402018	1	1	Liquid	1.8	mg	exact	0310100	Hypoglycemics: Glucagon-Like Peptide-1 (GLP-1) Receptor Agonists	7034749	Victoza	Exposure	Closed	Human	56	Years	Female	69.09		Acute		Unintentional - Therapeutic error	Own residence	Own residence	Managed on site (non health care facility)		No effect
04/12/2018	8:50:36 PM	2018	4	324700043432018	1	1	Liquid	3.6	mg	exact	0310100	Hypoglycemics: Glucagon-Like Peptide-1 (GLP-1) Receptor Agonists	7034749	Victoza	Exposure	Closed	Human	43	Years	Female	159.09		Acute-on-chronic	unknown	Unintentional - Therapeutic error	Own residence	Own residence	Managed on site (non health care facility)		Not followed, minimal clinical effects possible (no more than minor effect possible)
04/13/2018	2:14:53 PM	2018	4	28775903612018	1	1	Liquid	20	mcg	maximum possible	0310100	Hypoglycemics: Glucagon-Like Peptide-1 (GLP-1) Receptor Agonists	6595049	Byetta	Exposure	Closed	Human	57	Years	Male	120.45		Acute-on-chronic	>3 mo	Unintentional - Therapeutic error	Own residence	Own residence	Managed on site (non health care facility)		Moderate effect
04/15/2018	12:21:32 AM	2018	4	42977913392018	1	1	Unknown		Unknown		0310100	Hypoglycemics: Glucagon-Like Peptide-1 (GLP-1) Receptor Agonists	7034749	Victoza	Exposure	Closed	Human	50	Years	Male			Acute		Unintentional - Therapeutic error	Own residence	Own residence	Managed on site (non health care facility)		Not followed, minimal clinical effects possible (no more than minor effect possible)
04/15/2018	2:43:39 PM	2018	4	42978703392018	1	1	Unknown		Unknown		0310100	Hypoglycemics: Glucagon-Like Peptide-1 (GLP-1) Receptor Agonists	7034749	Victoza	Exposure	Closed	Human	70	Years	Male			Acute		Unintentional - Misuse	Own residence	Own residence	Managed on site (non health care facility)		No effect
04/15/2018	11:44:00 PM	2018	4	20821183142018	1	1	Liquid	6	mg	exact	0310100	Hypoglycemics: Glucagon-Like Peptide-1 (GLP-1) Receptor Agonists	7877298	Saxenda	Exposure	Closed	Human		30s	Female			Chronic	>8 hr <=24 hr	Unintentional - Therapeutic error	Own residence	Own residence	Managed on site (non health care facility)		Not followed, minimal clinical effects possible (no more than minor effect possible)
04/16/2018	11:49:47 AM	2018	4	85677503112018	1	1	Liquid	1	each (e.g. bites / stings)	estimate	0310100	Hypoglycemics: Glucagon-Like Peptide-1 (GLP-1) Receptor Agonists	7859254	Trulicity	Exposure	Closed	Human	32	Years	Female			Acute		Adverse reaction - Drug	Own residence	Health care facility	Patient already in (enroute to) HCF when PCC called	Treated/evaluated and released	Moderate effect
04/16/2018	5:11:12 PM	2018	4	743163043542018	1	1	Liquid	3	each (e.g. bites / stings)	estimate	0310100	Hypoglycemics: Glucagon-Like Peptide-1 (GLP-1) Receptor Agonists	7859189	Trulicity	Exposure	Closed	Human	44	Years	Female			Chronic	>24 hr <=1 week	Unintentional - Therapeutic error	Own residence	Health care facility	Patient already in (enroute to) HCF when PCC called	Treated/evaluated and released	Minor effect
04/19/2018	9:59:01 AM	2018	4	28224673092018	1	1	Liquid	20	mcg	estimate	0310100	Hypoglycemics: Glucagon-Like Peptide-1 (GLP-1) Receptor Agonists	6595049	Byetta	Exposure	Closed	Human		Unknown adult (>=20 yrs)	Female			Acute		Unintentional - Therapeutic error	Own residence	Own residence	Patient already in (enroute to) HCF when PCC called	Treated/evaluated and released	No effect
04/19/2018	7:52:42 PM	2018	4	8690923512018	1	1	Liquid	3	mg	exact	0310100	Hypoglycemics: Glucagon-Like Peptide-1 (GLP-1) Receptor Agonists	7859189	Trulicity	Exposure	Closed	Human	59	Years	Female			Acute-on-chronic	>3 mo	Unintentional - Therapeutic error	Own residence	Own residence	Managed on site (non health care facility)		Not followed, minimal clinical effects possible (no more than minor effect possible)
04/20/2018	12:36:13 AM	2018	4	13163703702018	1	1	Liquid	1.5	mg	exact	0310100	Hypoglycemics: Glucagon-Like Peptide-1 (GLP-1) Receptor Agonists	7859189	Trulicity	Exposure	Closed	Human	52	Years	Female			Acute-on-chronic	>3 mo	Unintentional - Therapeutic error	Own residence	Own residence	Managed on site (non health care facility)		Not followed, minimal clinical effects possible (no more than minor effect possible)
04/21/2018	9:00:16 AM	2018	4	10439013712018	1	1	Liquid	1	each (e.g. bites / stings)	estimate	0310100	Hypoglycemics: Glucagon-Like Peptide-1 (GLP-1) Receptor Agonists	7840451	BYDUREON Pen	Exposure	Closed	Human	62	Years	Female			Acute-on-chronic	unknown	Adverse reaction - Drug	Other residence	Other residence	Patient already in (enroute to) HCF when PCC called	Treated/evaluated and released	Minor effect
04/21/2018	10:31:11 PM	2018	4	13178373852018	1	1	Liquid	1.2	mL	estimate	0310100	Hypoglycemics: Glucagon-Like Peptide-1 (GLP-1) Receptor Agonists	7034749	Victoza	Exposure	Closed	Human	85	Years	Female			Acute		Unintentional - Therapeutic error	Own residence	Other	Managed on site (non health care facility)		Not followed, minimal clinical effects possible (no more than minor effect possible)
04/21/2018	10:33:00 PM	2018	4	21824633742018	1	1	Liquid	1.8	IU / units	estimate	0310100	Hypoglycemics: Glucagon-Like Peptide-1 (GLP-1) Receptor Agonists	7034749	Victoza	Exposure	Closed	Human	65	Years	Female			Acute-on-chronic	unknown	Unintentional - Therapeutic error	Own residence	Own residence	Managed on site (non health care facility)		Not followed, judged as nontoxic exposure (clinical effects not expected)
04/22/2018	9:54:47 PM	2018	4	28231733092018	1	1	Liquid	1	each (e.g. bites / stings)	estimate	0310100	Hypoglycemics: Glucagon-Like Peptide-1 (GLP-1) Receptor Agonists	8068078	BYDUREON BCise	Exposure	Closed	Human	56	Years	Female	88.64		Acute		Unintentional - Therapeutic error	Own residence	Own residence	Managed on site (non health care facility)		No effect
04/25/2018	7:58:01 PM	2018	4	262463362018	1	1	Liquid	2	mL	estimate	0310100	Hypoglycemics: Glucagon-Like Peptide-1 (GLP-1) Receptor Agonists	7034749	Victoza	Exposure	Closed	Human	63	Years	Male			Acute		Unintentional - Therapeutic error	Own residence	Own residence	Managed on site (non health care facility)		Not followed, judged as nontoxic exposure (clinical effects not expected)
04/26/2018	10:56:49 AM	2018	4	33918973582018	1	1	Liquid	1	each (e.g. bites / stings)	estimate	0310100	Hypoglycemics: Glucagon-Like Peptide-1 (GLP-1) Receptor Agonists	7859254	Trulicity	Exposure	Closed	Human	56	Years	Female			Acute		Unintentional - Therapeutic error	Own residence	Own residence	Managed on site (non health care facility)		Not followed, minimal clinical effects possible (no more than minor effect possible)
04/27/2018	1:16:40 PM	2018	4	180227483402018	1	1	Liquid	3	mg	exact	0310100	Hypoglycemics: Glucagon-Like Peptide-1 (GLP-1) Receptor Agonists	7877298	Saxenda	Exposure	Closed	Human	42	Years	Female			Acute-on-chronic	>8 hr <=24 hr	Adverse reaction - Drug	Own residence	Own residence	Managed on site (non health care facility)		Not followed, minimal clinical effects possible (no more than minor effect possible)
04/27/2018	6:23:00 PM	2018	4	20836273142018	1	1	Liquid	1.2	mg	exact	0310100	Hypoglycemics: Glucagon-Like Peptide-1 (GLP-1) Receptor Agonists	7034749	Victoza	Exposure	Closed	Human	71	Years	Female	79.45		Acute-on-chronic	>3 mo	Unintentional - Therapeutic error	Own residence	Own residence	Unknown		Not followed, minimal clinical effects possible (no more than minor effect possible)
04/27/2018	6:38:45 PM	2018	4	5930354003732018	1	1	Liquid	3.2	mg	exact	0310100	Hypoglycemics: Glucagon-Like Peptide-1 (GLP-1) Receptor Agonists	7034749	Victoza	Exposure	Closed	Human	90	Years	Male	83		Acute-on-chronic	unknown	Unintentional - Therapeutic error	Own residence	Own residence	Managed on site (non health care facility)		No effect
04/27/2018	10:53:23 PM	2018	4	14828303862018	1	1	Liquid	2	each (e.g. bites / stings)	estimate	0310100	Hypoglycemics: Glucagon-Like Peptide-1 (GLP-1) Receptor Agonists	7034749	Victoza	Exposure	Closed	Human	59	Years	Female			Acute-on-chronic	>3 mo	Unintentional - Therapeutic error	Own residence	Own residence	Managed on site (non health care facility)		Not followed, minimal clinical effects possible (no more than minor effect possible)
04/28/2018	8:54:00 PM	2018	4	21565723282018	1	1	Liquid	0.75	mg	exact	0310100	Hypoglycemics: Glucagon-Like Peptide-1 (GLP-1) Receptor Agonists	7859254	Trulicity	Exposure	Closed	Human	50	Years	Female			Acute		Adverse reaction - Drug	Own residence	Own residence	Unknown		Not followed, minimal clinical effects possible (no more than minor effect possible)
04/29/2018	12:42:00 AM	2018	4	10091113242018	1	1	Liquid		Unknown		0310100	Hypoglycemics: Glucagon-Like Peptide-1 (GLP-1) Receptor Agonists	7034749	Victoza	Exposure	Closed	Human	30	Years	Female	146		Acute-on-chronic	unknown	Unintentional - Therapeutic error	Own residence	Health care facility	Patient already in (enroute to) HCF when PCC called	Treated/evaluated and released	Moderate effect
05/01/2018	7:42:44 AM	2018	5	23184783312018	1	1	Liquid	2	mcg	exact	0310100	Hypoglycemics: Glucagon-Like Peptide-1 (GLP-1) Receptor Agonists	8068078	BYDUREON BCise	Exposure	Closed	Human	34	Years	Female	146.82		Acute-on-chronic	>3 mo	Unintentional - Therapeutic error	Own residence	Own residence	Managed on site (non health care facility)		No effect
05/01/2018	8:19:15 PM	2018	5	5568263842018	1	1	Liquid		Unknown	exact	0310100	Hypoglycemics: Glucagon-Like Peptide-1 (GLP-1) Receptor Agonists	7859254	Trulicity	Exposure	Closed	Human	59	Years	Female			Acute-on-chronic	>3 mo	Unintentional - Therapeutic error	Own residence	Own residence	Managed on site (non health care facility)		Moderate effect
05/03/2018	11:36:31 AM	2018	5	743271803542018	1	1	Liquid	3.5	mg	exact	0310100	Hypoglycemics: Glucagon-Like Peptide-1 (GLP-1) Receptor Agonists			Exposure	Closed	Human	41	Years	Male			Chronic	>24 hr <=1 week	Unintentional - Therapeutic error	Own residence	Health care facility	Patient already in (enroute to) HCF when PCC called	Treated/evaluated and released	Not followed, minimal clinical effects possible (no more than minor effect possible)
05/03/2018	3:47:00 PM	2018	5	10095623242018	1	1	Liquid	1.5	mg	exact	0310100	Hypoglycemics: Glucagon-Like Peptide-1 (GLP-1) Receptor Agonists	7859254	Trulicity	Exposure	Closed	Human	61	Years	Male	118.04		Acute		Unintentional - Therapeutic error	Own residence	Own residence	Managed on site (non health care facility)		No effect
05/03/2018	9:27:17 PM	2018	5	12207553122018	1	1	Liquid	1.5	mg	estimate	0310100	Hypoglycemics: Glucagon-Like Peptide-1 (GLP-1) Receptor Agonists	7859254	Trulicity	Exposure	Closed	Human	53	Years	Male			Acute		Unintentional - Therapeutic error	Own residence	Own residence	Managed on site (non health care facility)		Not followed, minimal clinical effects possible (no more than minor effect possible)
05/04/2018	2:38:00 AM	2018	5	281763362018	1	1	Liquid	1.2	mg	exact	0310100	Hypoglycemics: Glucagon-Like Peptide-1 (GLP-1) Receptor Agonists	7034749	Victoza	Exposure	Closed	Human	56	Years	Female			Acute-on-chronic	>3 mo	Unintentional - Therapeutic error	Own residence	Own residence	Managed on site (non health care facility)		Not followed, minimal clinical effects possible (no more than minor effect possible)
05/04/2018	11:23:01 AM	2018	5	10455183712018	1	1	Liquid	1	each (e.g. bites / stings)	estimate	0310100	Hypoglycemics: Glucagon-Like Peptide-1 (GLP-1) Receptor Agonists	7859189	Trulicity	Exposure	Closed	Human	54	Years	Male			Acute-on-chronic	>3 mo	Unintentional - Therapeutic error	Own residence	Own residence	Managed on site (non health care facility)		No effect
05/06/2018	12:13:31 AM	2018	5	26111893132018	1	1	Liquid	2	mg	exact	0310100	Hypoglycemics: Glucagon-Like Peptide-1 (GLP-1) Receptor Agonists	8068078	BYDUREON BCise	Exposure	Closed	Human	65	Years	Male			Acute		Unintentional - Therapeutic error	Own residence	Own residence	Patient already in (enroute to) HCF when PCC called	Patient lost to follow-up / left AMA	Not followed, minimal clinical effects possible (no more than minor effect possible)
05/06/2018	8:17:27 AM	2018	5	17845613492018	1	1	Liquid	4.08	mg	estimate	0310100	Hypoglycemics: Glucagon-Like Peptide-1 (GLP-1) Receptor Agonists	7034749	Victoza	Exposure	Closed	Human	68	Years	Male			Acute-on-chronic	unknown	Unintentional - Therapeutic error	Own residence	Health care facility	Patient already in (enroute to) HCF when PCC called	Treated/evaluated and released	No effect
05/06/2018	10:27:40 AM	2018	5	6122743232018	1	1	Liquid	1.5	mg	exact	0310100	Hypoglycemics: Glucagon-Like Peptide-1 (GLP-1) Receptor Agonists	7859189	Trulicity	Exposure	Closed	Human	63	Years	Female			Chronic	>24 hr <=1 week	Unintentional - Therapeutic error	Own residence	Own residence	Managed on site (non health care facility)		Minor effect
05/06/2018	5:04:00 PM	2018	5	21843633742018	1	1	Liquid	1.5	mg	exact	0310100	Hypoglycemics: Glucagon-Like Peptide-1 (GLP-1) Receptor Agonists	8078705	Ozempic 0.25 MG or 0.5 MG Doses	Exposure	Closed	Human	66	Years	Female	92.616		Acute-on-chronic	>24 hr <=1 week	Unintentional - Therapeutic error	Own residence	Own residence	Managed on site (non health care facility)		Minor effect
05/06/2018	11:48:58 PM	2018	5	9115743272018	1	1	Liquid	1.8	mg	exact	0310100	Hypoglycemics: Glucagon-Like Peptide-1 (GLP-1) Receptor Agonists	7034749	Victoza	Exposure	Closed	Human	76	Years	Female	101		Acute-on-chronic	>1 mo <=3 mo	Unintentional - Therapeutic error	Own residence	Own residence	Managed on site (non health care facility)		Not followed, minimal clinical effects possible (no more than minor effect possible)
05/09/2018	5:07:42 PM	2018	5	26119513132018	1	1	Liquid	2	each (e.g. bites / stings)	estimate	0310100	Hypoglycemics: Glucagon-Like Peptide-1 (GLP-1) Receptor Agonists	7859189	Trulicity	Exposure	Closed	Human	65	Years	Male			Acute		Unintentional - Therapeutic error	Own residence	Own residence	Managed on site (non health care facility)		Not followed, minimal clinical effects possible (no more than minor effect possible)
05/09/2018	9:31:48 PM	2018	5	743314613262018	1	1	Liquid	1.2	mg	exact	0310100	Hypoglycemics: Glucagon-Like Peptide-1 (GLP-1) Receptor Agonists	7034749	Victoza	Exposure	Closed	Human	68	Years	Female			Acute		Unintentional - Therapeutic error	Own residence	Own residence	Managed on site (non health care facility)		Not followed, minimal clinical effects possible (no more than minor effect possible)
05/09/2018	9:35:38 PM	2018	5	743314163102018	1	1	Liquid	3.6	mL	estimate	0310100	Hypoglycemics: Glucagon-Like Peptide-1 (GLP-1) Receptor Agonists	7034749	Victoza	Exposure	Closed	Human	56	Years	Female			Acute-on-chronic	>8 hr <=24 hr	Unintentional - General	Own residence	Own residence	Managed on site (non health care facility)		Not followed, minimal clinical effects possible (no more than minor effect possible)
05/11/2018	3:53:18 PM	2018	5	5576853842018	1	1	Liquid		Unknown		0310100	Hypoglycemics: Glucagon-Like Peptide-1 (GLP-1) Receptor Agonists	7859254	Trulicity	Exposure	Closed	Human		70s	Female			Acute-on-chronic	>3 mo	Unintentional - Therapeutic error	Own residence	Other	Managed on site (non health care facility)		Not followed, minimal clinical effects possible (no more than minor effect possible)
05/11/2018	4:34:58 PM	2018	5	743325373602018	1	1	Liquid		Unknown	estimate	0310100	Hypoglycemics: Glucagon-Like Peptide-1 (GLP-1) Receptor Agonists	7859254	Trulicity	Exposure	Closed	Human	81	Years	Female			Acute-on-chronic	>3 mo	Unintentional - Therapeutic error	Own residence	Health care facility	Patient already in (enroute to) HCF when PCC called	Treated/evaluated and released	No effect
05/11/2018	8:52:00 PM	2018	5	180257493402018	1	1	Liquid	1.8	IU / units	exact	0310100	Hypoglycemics: Glucagon-Like Peptide-1 (GLP-1) Receptor Agonists	7034749	Victoza	Exposure	Closed	Human	66	Years	Female			Acute-on-chronic	>3 mo	Unintentional - Therapeutic error	Own residence	Other	Managed on site (non health care facility)		No effect
05/13/2018	1:55:44 AM	2018	5	14855263862018	1	1	Liquid	0.75	mg	estimate	0310100	Hypoglycemics: Glucagon-Like Peptide-1 (GLP-1) Receptor Agonists	7859254	Trulicity	Exposure	Closed	Human	76	Years	Female			Acute		Unintentional - Therapeutic error	Own residence	Own residence	Managed on site (non health care facility)		No effect
05/13/2018	8:36:46 PM	2018	5	35215353522018	1	1	Liquid				0310100	Hypoglycemics: Glucagon-Like Peptide-1 (GLP-1) Receptor Agonists	7859254	Trulicity	Exposure	Closed	Human	36	Years	Female			Acute		Unintentional - General	Own residence	Own residence	Managed on site (non health care facility)		Not followed, judged as nontoxic exposure (clinical effects not expected)
05/13/2018	9:21:46 PM	2018	5	13511893722018	1	1	Liquid	3	mg	exact	0310100	Hypoglycemics: Glucagon-Like Peptide-1 (GLP-1) Receptor Agonists	7877298	Saxenda	Exposure	Closed	Human	70	Years	Female	104.55		Acute-on-chronic	>24 hr <=1 week	Unintentional - Therapeutic error	Own residence	Own residence	Managed on site (non health care facility)		Not followed, minimal clinical effects possible (no more than minor effect possible)
05/15/2018	6:48:20 PM	2018	5	2783723672018	1	1	Liquid	1.5	mg	maximum possible	0310100	Hypoglycemics: Glucagon-Like Peptide-1 (GLP-1) Receptor Agonists	7859254	Trulicity	Exposure	Closed	Human	59	Years	Male	127		Acute		Unintentional - Therapeutic error	Own residence	Own residence	Managed on site (non health care facility)		No effect
05/16/2018	8:27:00 PM	2018	5	10147213792018	1	1	Liquid	3	mg	exact	0310100	Hypoglycemics: Glucagon-Like Peptide-1 (GLP-1) Receptor Agonists	7859254	Trulicity	Exposure	Closed	Human	53	Years	Female			Acute-on-chronic	>3 mo	Unintentional - Therapeutic error	Own residence	Own residence	Managed on site (non health care facility)		No effect
05/16/2018	11:00:22 PM	2018	5	26191073012018	1	1	Liquid	1	each (e.g. bites / stings)	exact	0310100	Hypoglycemics: Glucagon-Like Peptide-1 (GLP-1) Receptor Agonists	7034749	Victoza	Exposure	Closed	Human		Unknown adult (>=20 yrs)	Male			Acute		Unintentional - Therapeutic error	Own residence	Own residence	Managed on site (non health care facility)		Not followed, minimal clinical effects possible (no more than minor effect possible)
05/17/2018	12:58:33 AM	2018	5	28812183612018	1	1	Liquid	30	IU / units	exact	0310100	Hypoglycemics: Glucagon-Like Peptide-1 (GLP-1) Receptor Agonists	7034749	Victoza	Exposure	Closed	Human	38	Years	Female	136.36		Acute		Unintentional - Therapeutic error	Own residence	Own residence	Patient already in (enroute to) HCF when PCC called	Treated/evaluated and released	No effect
05/17/2018	8:48:30 PM	2018	5	5582243842018	1	1	Liquid	2	mg	estimate	0310100	Hypoglycemics: Glucagon-Like Peptide-1 (GLP-1) Receptor Agonists	8068078	BYDUREON BCise	Exposure	Closed	Human	71	Years	Male			Acute-on-chronic	>1 mo <=3 mo	Unintentional - Therapeutic error	Own residence	Own residence	Patient was referred by PCC to a HCF	Admitted to noncritical care unit	No effect
05/17/2018	9:40:07 PM	2018	5	210464633752018	1	1	Liquid	5	mcg	exact	0310100	Hypoglycemics: Glucagon-Like Peptide-1 (GLP-1) Receptor Agonists	6595049	Byetta	Exposure	Closed	Human		Unknown adult (>=20 yrs)	Male			Acute-on-chronic	>3 mo	Unintentional - Therapeutic error	Own residence	Own residence	Managed on site (non health care facility)		Not followed, judged as nontoxic exposure (clinical effects not expected)
05/19/2018	2:16:20 PM	2018	5	7095063342018	1	1	Liquid	0.25	mg	estimate	0310100	Hypoglycemics: Glucagon-Like Peptide-1 (GLP-1) Receptor Agonists	8078705	Ozempic 0.25 MG or 0.5 MG Doses	Exposure	Closed	Human	83	Years	Female	81.82		Acute		Adverse reaction - Drug	Own residence	Own residence	Managed on site (non health care facility)		Minor effect
05/19/2018	10:27:06 PM	2018	5	743380513542018	1	1	Liquid	1	IU / units	estimate	0310100	Hypoglycemics: Glucagon-Like Peptide-1 (GLP-1) Receptor Agonists	7034749	Victoza	Exposure	Closed	Human	37	Years	Female			Acute		Unintentional - Therapeutic error	Own residence	Own residence	Managed on site (non health care facility)		Not followed, minimal clinical effects possible (no more than minor effect possible)
05/22/2018	10:42:31 PM	2018	5	11178143442018	1	1	Liquid	1.8	mL	exact	0310100	Hypoglycemics: Glucagon-Like Peptide-1 (GLP-1) Receptor Agonists	7034749	Victoza	Exposure	Closed	Human	71	Years	Male			Acute-on-chronic	unknown	Unintentional - Therapeutic error	Own residence	Own residence	Managed on site (non health care facility)		Not followed, minimal clinical effects possible (no more than minor effect possible)
05/23/2018	9:23:18 AM	2018	5	13239453852018	1	1	Liquid	3	mg	exact	0310100	Hypoglycemics: Glucagon-Like Peptide-1 (GLP-1) Receptor Agonists	7859189	Trulicity	Exposure	Closed	Human	38	Years	Male			Acute-on-chronic	>3 mo	Unintentional - Therapeutic error	Own residence	Health care facility	Managed on site (non health care facility)		No effect
05/23/2018	11:33:00 PM	2018	5	10118223242018	1	1	Liquid	1.2	mg	exact	0310100	Hypoglycemics: Glucagon-Like Peptide-1 (GLP-1) Receptor Agonists	7034749	Victoza	Exposure	Closed	Human	58	Years	Female	83.536		Acute-on-chronic	>3 mo	Unintentional - Therapeutic error	Own residence	Own residence	Managed on site (non health care facility)		No effect
05/24/2018	3:51:00 PM	2018	5	1349473212018	1	1	Liquid		Unknown		0310100	Hypoglycemics: Glucagon-Like Peptide-1 (GLP-1) Receptor Agonists	7034749	Victoza	Exposure	Closed	Human	64	Years	Female			Acute		Intentional - Misuse	Own residence	Health care facility	Patient already in (enroute to) HCF when PCC called	Treated/evaluated and released	Minor effect
05/24/2018	8:39:53 PM	2018	5	331233362018	1	1	Liquid	20	mcg	estimate	0310100	Hypoglycemics: Glucagon-Like Peptide-1 (GLP-1) Receptor Agonists	6595049	Byetta	Exposure	Closed	Human		Unknown adult (>=20 yrs)	Male			Acute-on-chronic	unknown	Unintentional - Therapeutic error	Own residence	Own residence	Managed on site (non health care facility)		Minor effect
05/25/2018	12:26:22 PM	2018	5	30379893782018	1	1	Solid (tablets / capsules / caplets)	2	tabs / pills / capsules	exact	0310100	Hypoglycemics: Glucagon-Like Peptide-1 (GLP-1) Receptor Agonists			Exposure	Closed	Human	66	Years	Female			Acute-on-chronic	>3 mo	Unintentional - Therapeutic error	Own residence	Own residence	Managed on site (non health care facility)		No effect
05/26/2018	8:58:21 AM	2018	5	23029183222018	1	1	Liquid	40	mg	exact	0310100	Hypoglycemics: Glucagon-Like Peptide-1 (GLP-1) Receptor Agonists	7034749	Victoza	Exposure	Closed	Human	80	Years	Female			Acute-on-chronic	unknown	Unintentional - Therapeutic error	Own residence	Own residence	Patient was referred by PCC to a HCF	Treated/evaluated and released	Minor effect
05/26/2018	11:13:53 AM	2018	5	33966343582018	1	1	Liquid	3.6	mg	estimate	0310100	Hypoglycemics: Glucagon-Like Peptide-1 (GLP-1) Receptor Agonists	7034749	Victoza	Exposure	Closed	Human	47	Years	Female	70		Acute		Unintentional - Therapeutic error	Own residence	Own residence	Managed on site (non health care facility)		Not followed, minimal clinical effects possible (no more than minor effect possible)
05/26/2018	10:46:06 PM	2018	5	11184153442018	1	1	Liquid	0.6	mL	exact	0310100	Hypoglycemics: Glucagon-Like Peptide-1 (GLP-1) Receptor Agonists	7034749	Victoza	Exposure	Closed	Human	43	Years	Female			Acute-on-chronic	unknown	Unintentional - Therapeutic error	Own residence	Own residence	Managed on site (non health care facility)		Not followed, minimal clinical effects possible (no more than minor effect possible)
05/27/2018	8:11:00 PM	2018	5	21608553282018	1	1	Liquid	30	mg	exact	0310100	Hypoglycemics: Glucagon-Like Peptide-1 (GLP-1) Receptor Agonists	7818028	Tanzeum	Exposure	Closed	Human	61	Years	Male			Acute-on-chronic	>3 mo	Unintentional - Therapeutic error	Own residence	Own residence	Managed on site (non health care facility)		Not followed, minimal clinical effects possible (no more than minor effect possible)
05/27/2018	10:03:00 PM	2018	5	22776953272018	1	1	Liquid	5	mcg	exact	0310100	Hypoglycemics: Glucagon-Like Peptide-1 (GLP-1) Receptor Agonists	6595049	Byetta	Exposure	Closed	Human	59	Years	Female			Acute-on-chronic	unknown	Unintentional - Therapeutic error	Own residence	Own residence	Managed on site (non health care facility)		Not followed, minimal clinical effects possible (no more than minor effect possible)
05/31/2018	8:09:35 PM	2018	5	33976203582018	1	1	Liquid	1	each (e.g. bites / stings)	estimate	0310100	Hypoglycemics: Glucagon-Like Peptide-1 (GLP-1) Receptor Agonists	7859254	Trulicity	Exposure	Closed	Human	72	Years	Male			Acute		Unintentional - Therapeutic error	Own residence	Own residence	Managed on site (non health care facility)		Not followed, minimal clinical effects possible (no more than minor effect possible)
06/03/2018	6:46:02 PM	2018	6	11556023372018	1	1	Liquid	4	mg	estimate	0310100	Hypoglycemics: Glucagon-Like Peptide-1 (GLP-1) Receptor Agonists	8068078	BYDUREON BCise	Exposure	Closed	Human	59	Years	Male	95.3		Acute		Unintentional - Therapeutic error	Own residence	Own residence	Managed on site (non health care facility)		No effect
06/03/2018	10:19:18 PM	2018	6	6456983302018	1	1	Liquid	3	mg	maximum possible	0310100	Hypoglycemics: Glucagon-Like Peptide-1 (GLP-1) Receptor Agonists	7859254	Trulicity	Exposure	Closed	Human	40	Years	Female	77.27		Acute-on-chronic	>3 mo	Unintentional - Therapeutic error	Own residence	Own residence	Managed on site (non health care facility)		No effect
06/06/2018	9:44:00 AM	2018	6	23167103532018	1	1	Solid (tablets / capsules / caplets)	1	taste / lick / drop	estimate	0310100	Hypoglycemics: Glucagon-Like Peptide-1 (GLP-1) Receptor Agonists	7859254	Trulicity	Exposure	Closed	Human	57	Years	Male	123.942		Acute-on-chronic	unknown	Unintentional - General	Own residence	Own residence	Managed on site (non health care facility)		Not followed, minimal clinical effects possible (no more than minor effect possible)
06/08/2018	9:25:14 AM	2018	6	13550653722018	1	1	Liquid	2	each (e.g. bites / stings)	exact	0310100	Hypoglycemics: Glucagon-Like Peptide-1 (GLP-1) Receptor Agonists	7859254	Trulicity	Exposure	Closed	Human	62	Years	Male			Acute		Unintentional - Therapeutic error	Own residence	Own residence	Managed on site (non health care facility)		Not followed, minimal clinical effects possible (no more than minor effect possible)
06/10/2018	6:31:32 AM	2018	6	19670153412018	1	1	Liquid		Unknown		0310100	Hypoglycemics: Glucagon-Like Peptide-1 (GLP-1) Receptor Agonists	8068078	BYDUREON BCise	Exposure	Closed	Human	69	Years	Female			Acute		Adverse reaction - Drug	Own residence	Own residence	Managed on site (non health care facility)		Not followed, minimal clinical effects possible (no more than minor effect possible)
06/10/2018	5:40:00 PM	2018	6	10159363792018	1	1	Liquid	0.75	mg	estimate	0310100	Hypoglycemics: Glucagon-Like Peptide-1 (GLP-1) Receptor Agonists	7859254	Trulicity	Exposure	Closed	Human	71	Years	Female			Acute-on-chronic	unknown	Unintentional - Therapeutic error	Own residence	Own residence	Managed on site (non health care facility)		Not followed, minimal clinical effects possible (no more than minor effect possible)
06/13/2018	10:59:48 PM	2018	6	13411843472018	1	1	Unknown	10	mcg	estimate	0310100	Hypoglycemics: Glucagon-Like Peptide-1 (GLP-1) Receptor Agonists	6595049	Byetta	Exposure	Closed	Human	58	Years	Female	68.2		Acute		Unintentional - Therapeutic error	Own residence	Other	Managed on site (non health care facility)		Not followed, judged as nontoxic exposure (clinical effects not expected)
06/14/2018	12:27:58 AM	2018	6	324807963432018	1	1	Liquid	1.8	mg	exact	0310100	Hypoglycemics: Glucagon-Like Peptide-1 (GLP-1) Receptor Agonists	7034749	Victoza	Exposure	Closed	Human	51	Years	Female			Acute-on-chronic	unknown	Unintentional - Therapeutic error	Own residence	Own residence	Managed on site (non health care facility)		No effect
06/14/2018	6:53:00 PM	2018	6	382183362018	1	1	Liquid	2	each (e.g. bites / stings)	exact	0310100	Hypoglycemics: Glucagon-Like Peptide-1 (GLP-1) Receptor Agonists	6491924	EXENATIDE AND RELATED AGENTS	Exposure	Closed	Human	84	Years	Female			Chronic	>24 hr <=1 week	Unintentional - Therapeutic error	Own residence	Other residence	Patient was referred by PCC to a HCF	Patient lost to follow-up / left AMA	Moderate effect
06/14/2018	9:54:28 PM	2018	6	28334983092018	1	1	Liquid	0.5	mL	estimate	0310100	Hypoglycemics: Glucagon-Like Peptide-1 (GLP-1) Receptor Agonists	7859254	Trulicity	Exposure	Closed	Human	63	Years	Female			Chronic	unknown	Unintentional - General	Own residence	Own residence	Managed on site (non health care facility)		No effect
06/16/2018	5:14:59 AM	2018	6	14915803862018	1	1	Liquid	1.5	mg	estimate	0310100	Hypoglycemics: Glucagon-Like Peptide-1 (GLP-1) Receptor Agonists	7859189	Trulicity	Exposure	Closed	Human		Unknown adult (>=20 yrs)	Female			Acute-on-chronic	unknown	Unintentional - Therapeutic error	Own residence	Own residence	Managed on site (non health care facility)		Not followed, minimal clinical effects possible (no more than minor effect possible)
06/16/2018	9:56:00 AM	2018	6	20658553322018	1	1	Liquid	0.5	mg	exact	0310100	Hypoglycemics: Glucagon-Like Peptide-1 (GLP-1) Receptor Agonists	8078449	Semaglutide	Exposure	Closed	Human	46	Years	Female			Acute		Unintentional - Therapeutic error	Own residence	Own residence	Managed on site (non health care facility)		Not followed, minimal clinical effects possible (no more than minor effect possible)
06/17/2018	9:26:21 AM	2018	6	10509093712018	1	1	Liquid	1.2	mg	exact	0310100	Hypoglycemics: Glucagon-Like Peptide-1 (GLP-1) Receptor Agonists	7034749	Victoza	Exposure	Closed	Human	71	Years	Female			Acute-on-chronic	unknown	Unintentional - Therapeutic error	Own residence	Health care facility	Patient already in (enroute to) HCF when PCC called	Treated/evaluated and released	No effect
06/17/2018	9:05:46 PM	2018	6	743571833262018	1	1	Liquid	0.5	mL	estimate	0310100	Hypoglycemics: Glucagon-Like Peptide-1 (GLP-1) Receptor Agonists	7859254	Trulicity	Exposure	Closed	Human	67	Years	Female			Acute-on-chronic	>1 mo <=3 mo	Unintentional - Therapeutic error	Own residence	Own residence	Managed on site (non health care facility)		No effect
06/18/2018	6:24:30 PM	2018	6	743576763542018	1	1	Liquid	3	mL	exact	0310100	Hypoglycemics: Glucagon-Like Peptide-1 (GLP-1) Receptor Agonists	7859254	Trulicity	Exposure	Closed	Human	83	Years	Female			Chronic	>24 hr <=1 week	Unintentional - Therapeutic error	Own residence	Health care facility	Patient already in (enroute to) HCF when PCC called	Treated/evaluated and released	Not followed, minimal clinical effects possible (no more than minor effect possible)
06/19/2018	8:48:34 AM	2018	6	19680083412018	1	1	Liquid		Unknown		0310100	Hypoglycemics: Glucagon-Like Peptide-1 (GLP-1) Receptor Agonists	7034749	Victoza	Exposure	Closed	Human		50s	Female			Acute		Unintentional - Therapeutic error	Own residence	Own residence	Managed on site (non health care facility)		Not followed, minimal clinical effects possible (no more than minor effect possible)
06/20/2018	11:28:19 PM	2018	6	4285593622018	1	1	Liquid	1.8	mL	exact	0310100	Hypoglycemics: Glucagon-Like Peptide-1 (GLP-1) Receptor Agonists	7034749	Victoza	Exposure	Closed	Human		Unknown adult (>=20 yrs)	Female			Acute-on-chronic	>24 hr <=1 week	Unintentional - Therapeutic error	Own residence	Own residence	Managed on site (non health care facility)		Not followed, minimal clinical effects possible (no more than minor effect possible)
06/21/2018	9:40:59 PM	2018	6	743597283542018	1	1	Liquid	1	each (e.g. bites / stings)	exact	0310100	Hypoglycemics: Glucagon-Like Peptide-1 (GLP-1) Receptor Agonists	8068078	BYDUREON BCise	Exposure	Closed	Human	63	Years	Female			Acute		Unintentional - Therapeutic error	Own residence	Health care facility	Patient already in (enroute to) HCF when PCC called	Treated/evaluated and released	Not followed, minimal clinical effects possible (no more than minor effect possible)
06/21/2018	9:47:48 PM	2018	6	398363362018	1	1	Liquid	0.5	mL	exact	0310100	Hypoglycemics: Glucagon-Like Peptide-1 (GLP-1) Receptor Agonists	7859254	Trulicity	Exposure	Closed	Human	41	Years	Male	109.09		Acute-on-chronic	>8 hr <=24 hr	Unintentional - Therapeutic error	Own residence	Own residence	Managed on site (non health care facility)		Not followed, minimal clinical effects possible (no more than minor effect possible)
06/23/2018	8:13:11 PM	2018	6	26247253012018	1	1	Liquid	1.8	IU / units	exact	0310100	Hypoglycemics: Glucagon-Like Peptide-1 (GLP-1) Receptor Agonists	7034749	Victoza	Exposure	Closed	Human		Unknown adult (>=20 yrs)	Male			Acute-on-chronic	>3 mo	Unintentional - Therapeutic error	Own residence	Own residence	Managed on site (non health care facility)		No effect
06/26/2018	8:56:52 AM	2018	6	28358103092018	1	1	Liquid		Unknown	estimate	0310100	Hypoglycemics: Glucagon-Like Peptide-1 (GLP-1) Receptor Agonists	7859189	Trulicity	Exposure	Closed	Human	49	Years	Female			Acute		Unintentional - Therapeutic error	Own residence	Own residence	Managed on site (non health care facility)		Not followed, minimal clinical effects possible (no more than minor effect possible)
06/28/2018	2:00:29 AM	2018	6	85793763112018	1	1	Liquid	2	tabs / pills / capsules	estimate	0310100	Hypoglycemics: Glucagon-Like Peptide-1 (GLP-1) Receptor Agonists	8078705	Ozempic 0.25 MG or 0.5 MG Doses	Exposure	Closed	Human		Unknown adult (>=20 yrs)	Female			Acute		Unintentional - Therapeutic error	Own residence	Own residence	Managed on site (non health care facility)		Not followed, minimal clinical effects possible (no more than minor effect possible)
06/28/2018	9:26:47 PM	2018	6	210520833752018	1	1	Liquid	0.75	mg	exact	0310100	Hypoglycemics: Glucagon-Like Peptide-1 (GLP-1) Receptor Agonists	7859254	Trulicity	Exposure	Closed	Human	64	Years	Female			Acute		Unintentional - Therapeutic error	Own residence	Own residence	Managed on site (non health care facility)		Not followed, minimal clinical effects possible (no more than minor effect possible)
06/29/2018	9:49:46 PM	2018	6	14940633862018	1	1	Liquid	2	each (e.g. bites / stings)	estimate	0310100	Hypoglycemics: Glucagon-Like Peptide-1 (GLP-1) Receptor Agonists	7034749	Victoza	Exposure	Closed	Human	91	Years	Male			Acute-on-chronic	>1 week <=1 mo	Unintentional - Therapeutic error	Own residence	Other	Managed on site (non health care facility)		Not followed, minimal clinical effects possible (no more than minor effect possible)
07/03/2018	1:38:04 PM	2018	7	23083193222018	1	1	Unknown		Unknown		0310100	Hypoglycemics: Glucagon-Like Peptide-1 (GLP-1) Receptor Agonists	7034749	Victoza	Exposure	Closed	Human	70	Years	Female			Acute-on-chronic	unknown	Unintentional - Therapeutic error	Own residence	Health care facility	Patient already in (enroute to) HCF when PCC called	Treated/evaluated and released	Minor effect
07/03/2018	7:06:11 PM	2018	7	26262673012018	1	1	Liquid	4	mg	exact	0310100	Hypoglycemics: Glucagon-Like Peptide-1 (GLP-1) Receptor Agonists	7840451	BYDUREON Pen	Exposure	Closed	Human	47	Years	Male			Acute-on-chronic	>1 mo <=3 mo	Unintentional - Therapeutic error	Own residence	Health care facility	Patient already in (enroute to) HCF when PCC called	Treated/evaluated and released	Not followed, minimal clinical effects possible (no more than minor effect possible)
07/05/2018	6:00:00 PM	2018	7	743684073292018	1	1	Liquid		Unknown	estimate	0310100	Hypoglycemics: Glucagon-Like Peptide-1 (GLP-1) Receptor Agonists	7859254	Trulicity	Exposure	Closed	Human	60	Years	Female			Acute		Unintentional - Therapeutic error	Own residence	Other	Managed on site (non health care facility)		Not followed, judged as nontoxic exposure (clinical effects not expected)
07/05/2018	6:07:27 PM	2018	7	743684063602018	1	1	Solid (tablets / capsules / caplets)	1	tabs / pills / capsules	exact	0310100	Hypoglycemics: Glucagon-Like Peptide-1 (GLP-1) Receptor Agonists	7859189	Trulicity	Exposure	Closed	Human	60	Years	Female			Acute-on-chronic	>3 mo	Unintentional - Therapeutic error	Own residence	Own residence	Managed on site (non health care facility)		Not followed, minimal clinical effects possible (no more than minor effect possible)
07/05/2018	11:51:11 PM	2018	7	13590483722018	1	1	Liquid		Unknown	estimate	0310100	Hypoglycemics: Glucagon-Like Peptide-1 (GLP-1) Receptor Agonists	7034749	Victoza	Exposure	Closed	Human	57	Years	Female			Acute-on-chronic	unknown	Unintentional - Therapeutic error	Own residence	Own residence	Managed on site (non health care facility)		Not followed, judged as nontoxic exposure (clinical effects not expected)
07/07/2018	8:53:37 PM	2018	7	13279133702018	1	1	Liquid	2.5	mg	exact	0310100	Hypoglycemics: Glucagon-Like Peptide-1 (GLP-1) Receptor Agonists	7859189	Trulicity	Exposure	Closed	Human	43	Years	Female	131.82		Acute		Unintentional - Therapeutic error	Own residence	Own residence	Managed on site (non health care facility)		No effect
07/10/2018	9:46:09 AM	2018	7	23092823222018	1	1	Liquid	2	mg	exact	0310100	Hypoglycemics: Glucagon-Like Peptide-1 (GLP-1) Receptor Agonists	8078449	Semaglutide	Exposure	Closed	Human	34	Years	Male	124.09		Acute-on-chronic	>3 mo	Intentional - Misuse	Own residence	Health care facility	Patient already in (enroute to) HCF when PCC called	Treated/evaluated and released	No effect
07/10/2018	10:49:37 PM	2018	7	5628993842018	1	1	Liquid	0.3	mL	exact	0310100	Hypoglycemics: Glucagon-Like Peptide-1 (GLP-1) Receptor Agonists	7034749	Victoza	Exposure	Closed	Human	74	Years	Female			Acute-on-chronic	>24 hr <=1 week	Unintentional - Therapeutic error	Own residence	Own residence	Managed on site (non health care facility)		Not followed, minimal clinical effects possible (no more than minor effect possible)
07/11/2018	10:18:51 PM	2018	7	13599653722018	1	1	Other		Unknown	estimate	0310100	Hypoglycemics: Glucagon-Like Peptide-1 (GLP-1) Receptor Agonists	8078449	Semaglutide	Exposure	Closed	Human	56	Years	Female			Acute		Unintentional - Therapeutic error	School	Health care facility	Patient already in (enroute to) HCF when PCC called	Admitted to noncritical care unit	Moderate effect
07/13/2018	3:06:48 PM	2018	7	13287593702018	1	1	Liquid	18	mg	estimate	0310100	Hypoglycemics: Glucagon-Like Peptide-1 (GLP-1) Receptor Agonists	7034749	Victoza	Exposure	Closed	Human	38	Years	Female	120		Acute		Intentional - Misuse	Own residence	Health care facility	Patient already in (enroute to) HCF when PCC called	Admitted to noncritical care unit	Moderate effect
07/13/2018	9:07:27 PM	2018	7	23097983222018	1	1	Liquid	1.5	mg	exact	0310100	Hypoglycemics: Glucagon-Like Peptide-1 (GLP-1) Receptor Agonists	7859254	Trulicity	Exposure	Closed	Human		Unknown adult (>=20 yrs)	Female			Acute-on-chronic	>1 week <=1 mo	Unintentional - Therapeutic error	Own residence	Own residence	Managed on site (non health care facility)		Not followed, minimal clinical effects possible (no more than minor effect possible)
07/13/2018	11:24:07 PM	2018	7	4320723622018	1	1	Liquid	18	mg	estimate	0310100	Hypoglycemics: Glucagon-Like Peptide-1 (GLP-1) Receptor Agonists	7034749	Victoza	Exposure	Closed	Human	54	Years	Male			Acute-on-chronic	>3 mo	Unintentional - Therapeutic error	Own residence	Own residence	Managed on site (non health care facility)		Not followed, minimal clinical effects possible (no more than minor effect possible)
07/15/2018	7:42:18 PM	2018	7	26280653012018	1	1	Liquid	2	each (e.g. bites / stings)	exact	0310100	Hypoglycemics: Glucagon-Like Peptide-1 (GLP-1) Receptor Agonists	7034749	Victoza	Exposure	Closed	Human		Unknown adult (>=20 yrs)	Female			Acute-on-chronic	>3 mo	Unintentional - Therapeutic error	Own residence	Own residence	Managed on site (non health care facility)		Not followed, minimal clinical effects possible (no more than minor effect possible)
07/16/2018	7:06:59 PM	2018	7	180394743402018	1	1	Liquid	0.6	mg	exact	0310100	Hypoglycemics: Glucagon-Like Peptide-1 (GLP-1) Receptor Agonists	7034749	Victoza	Exposure	Closed	Human	37	Years	Female			Chronic	>24 hr <=1 week	Intentional - Misuse	Own residence	Health care facility	Patient already in (enroute to) HCF when PCC called	Admitted to critical care unit	Major effect
07/16/2018	10:37:00 PM	2018	7	21689363282018	1	1	Solid (tablets / capsules / caplets)	2.4	mg	exact	0310100	Hypoglycemics: Glucagon-Like Peptide-1 (GLP-1) Receptor Agonists	7858834	Liraglutide	Exposure	Closed	Human	63	Years	Female			Acute-on-chronic	>3 mo	Unintentional - Therapeutic error	Own residence	Own residence	Managed on site (non health care facility)		Not followed, minimal clinical effects possible (no more than minor effect possible)
07/17/2018	2:18:00 PM	2018	7	20704543322018	1	1	Liquid		Unknown		0310100	Hypoglycemics: Glucagon-Like Peptide-1 (GLP-1) Receptor Agonists	7034749	Victoza	Exposure	Closed	Human	47	Years	Female			Acute		Unintentional - Therapeutic error	Own residence	Health care facility	Patient already in (enroute to) HCF when PCC called	Treated/evaluated and released	Not followed, minimal clinical effects possible (no more than minor effect possible)
07/17/2018	8:34:55 PM	2018	7	26261613132018	1	1	Liquid	1.2	mg	exact	0310100	Hypoglycemics: Glucagon-Like Peptide-1 (GLP-1) Receptor Agonists	7034749	Victoza	Exposure	Closed	Human	53	Years	Female	129.6		Acute-on-chronic	>3 mo	Unintentional - General	Own residence	Other	Managed on site (non health care facility)		Not followed, judged as nontoxic exposure (clinical effects not expected)
07/18/2018	6:46:00 AM	2018	7	20705483322018	1	1	Liquid	2	each (e.g. bites / stings)	exact	0310100	Hypoglycemics: Glucagon-Like Peptide-1 (GLP-1) Receptor Agonists	7859189	Trulicity	Exposure	Closed	Human	25	Years	Male			Unknown		Unintentional - Therapeutic error	Unknown	Unknown	Patient already in (enroute to) HCF when PCC called	Patient lost to follow-up / left AMA	Unable to follow, judged as a potentially toxic exposure
07/18/2018	10:53:59 PM	2018	7	8710713162018	1	1	Liquid		Unknown		0310100	Hypoglycemics: Glucagon-Like Peptide-1 (GLP-1) Receptor Agonists	7034749	Victoza	Exposure	Closed	Human	76	Years	Female			Acute		Unintentional - Therapeutic error	Own residence	Own residence	Managed on site (non health care facility)		Not followed, judged as nontoxic exposure (clinical effects not expected)
07/19/2018	8:56:00 PM	2018	7	1391553212018	1	1	Liquid	3	mg	exact	0310100	Hypoglycemics: Glucagon-Like Peptide-1 (GLP-1) Receptor Agonists	7859189	Trulicity	Exposure	Closed	Human		Unknown adult (>=20 yrs)	Female			Acute-on-chronic	>8 hr <=24 hr	Unintentional - Therapeutic error	Own residence	Own residence	Managed on site (non health care facility)		Not followed, minimal clinical effects possible (no more than minor effect possible)
07/19/2018	11:41:25 PM	2018	7	210548583752018	1	1	Liquid	1.5	mg	exact	0310100	Hypoglycemics: Glucagon-Like Peptide-1 (GLP-1) Receptor Agonists	7859189	Trulicity	Exposure	Closed	Human		Unknown adult (>=20 yrs)	Female			Acute		Unintentional - Therapeutic error	Own residence	Own residence	Managed on site (non health care facility)		Not followed, minimal clinical effects possible (no more than minor effect possible)
07/20/2018	12:02:41 PM	2018	7	28408393092018	1	1	Liquid	1.8	mg	exact	0310100	Hypoglycemics: Glucagon-Like Peptide-1 (GLP-1) Receptor Agonists	7034749	Victoza	Exposure	Closed	Human	61	Years	Female	86.36		Acute-on-chronic	>3 mo	Unintentional - Therapeutic error	Own residence	Own residence	Managed on site (non health care facility)		No effect
07/21/2018	7:12:42 AM	2018	7	40013673522018	1	1	Liquid	0.75	mg	exact	0310100	Hypoglycemics: Glucagon-Like Peptide-1 (GLP-1) Receptor Agonists	7859189	Trulicity	Exposure	Closed	Human	47	Years	Female			Acute-on-chronic	>1 week <=1 mo	Unintentional - Therapeutic error	Own residence	Own residence	Managed on site (non health care facility)		Minor effect
07/21/2018	6:40:36 PM	2018	7	10552443712018	1	1	Liquid	1	each (e.g. bites / stings)	exact	0310100	Hypoglycemics: Glucagon-Like Peptide-1 (GLP-1) Receptor Agonists	7034749	Victoza	Exposure	Closed	Human	79	Years	Male			Acute-on-chronic	>1 mo <=3 mo	Unintentional - Therapeutic error	Own residence	Own residence	Managed on site (non health care facility)		No effect
07/21/2018	7:09:52 PM	2018	7	28411033092018	1	1	Liquid	3	IU / units	exact	0310100	Hypoglycemics: Glucagon-Like Peptide-1 (GLP-1) Receptor Agonists	7859189	Trulicity	Exposure	Closed	Human	72	Years	Female			Acute-on-chronic	>24 hr <=1 week	Unintentional - Therapeutic error	Own residence	Own residence	Managed on site (non health care facility)		Not followed, minimal clinical effects possible (no more than minor effect possible)
07/21/2018	10:05:40 PM	2018	7	14980423862018	1	1	Solid (tablets / capsules / caplets)	1	mg	estimate	0310100	Hypoglycemics: Glucagon-Like Peptide-1 (GLP-1) Receptor Agonists	7034749	Victoza	Exposure	Closed	Human	31	Years	Female			Acute		Unintentional - General	Own residence	Own residence	Managed on site (non health care facility)		Not followed, minimal clinical effects possible (no more than minor effect possible)
07/22/2018	8:33:42 PM	2018	7	324875523432018	1	1	Liquid	1	each (e.g. bites / stings)	estimate	0310100	Hypoglycemics: Glucagon-Like Peptide-1 (GLP-1) Receptor Agonists	7859254	Trulicity	Exposure	Closed	Human	57	Years	Female			Acute		Unintentional - General	Own residence	Own residence	Managed on site (non health care facility)		Unable to follow, judged as a potentially toxic exposure
07/22/2018	8:48:00 PM	2018	7	20711653322018	1	1	Liquid	3.6	mg	exact	0310100	Hypoglycemics: Glucagon-Like Peptide-1 (GLP-1) Receptor Agonists	7034749	Victoza	Exposure	Closed	Human	70	Years	Male			Acute-on-chronic	unknown	Unintentional - Therapeutic error	Own residence	Other	Managed on site (non health care facility)		Not followed, minimal clinical effects possible (no more than minor effect possible)
07/24/2018	9:35:24 AM	2018	7	85837283112018	1	1	Liquid	3	each (e.g. bites / stings)	estimate	0310100	Hypoglycemics: Glucagon-Like Peptide-1 (GLP-1) Receptor Agonists	7859189	Trulicity	Exposure	Closed	Human	56	Years	Male			Acute-on-chronic	>3 mo	Unintentional - Therapeutic error	Own residence	Health care facility	Managed on site (non health care facility)		No effect
07/24/2018	10:26:36 PM	2018	7	13304303702018	1	1	Liquid	1.8	mL	exact	0310100	Hypoglycemics: Glucagon-Like Peptide-1 (GLP-1) Receptor Agonists	7034749	Victoza	Exposure	Closed	Human	66	Years	Male			Acute-on-chronic	>3 mo	Unintentional - Therapeutic error	Own residence	Own residence	Managed on site (non health care facility)		Not followed, minimal clinical effects possible (no more than minor effect possible)
07/25/2018	8:08:30 PM	2018	7	480833362018	1	1	Liquid	3.6	mg	estimate	0310100	Hypoglycemics: Glucagon-Like Peptide-1 (GLP-1) Receptor Agonists	7034749	Victoza	Exposure	Closed	Human		Unknown adult (>=20 yrs)	Female			Acute-on-chronic	>8 hr <=24 hr	Unintentional - Therapeutic error	Own residence	Own residence	Managed on site (non health care facility)		Not followed, minimal clinical effects possible (no more than minor effect possible)
07/25/2018	10:37:29 PM	2018	7	4339323622018	1	1	Liquid	1.8	mL	exact	0310100	Hypoglycemics: Glucagon-Like Peptide-1 (GLP-1) Receptor Agonists	7034749	Victoza	Exposure	Closed	Human		Unknown adult (>=20 yrs)	Male			Acute-on-chronic	>3 mo	Unintentional - Therapeutic error	Own residence	Own residence	Managed on site (non health care facility)		Not followed, minimal clinical effects possible (no more than minor effect possible)
07/26/2018	5:45:56 PM	2018	7	26282163132018	1	1	Solid (tablets / capsules / caplets)	1.5	mg	exact	0310100	Hypoglycemics: Glucagon-Like Peptide-1 (GLP-1) Receptor Agonists	8078705	Ozempic 0.25 MG or 0.5 MG Doses	Exposure	Closed	Human	37	Years	Female	94.5		Chronic	>24 hr <=1 week	Unintentional - Therapeutic error	Own residence	Own residence	Managed on site (non health care facility)		Not followed, judged as nontoxic exposure (clinical effects not expected)
07/26/2018	7:56:00 PM	2018	7	20717733322018	1	1	Liquid	3	mg	estimate	0310100	Hypoglycemics: Glucagon-Like Peptide-1 (GLP-1) Receptor Agonists	7859189	Trulicity	Exposure	Closed	Human	57	Years	Male			Acute		Unintentional - Therapeutic error	Own residence	Own residence	Managed on site (non health care facility)		No effect
07/27/2018	11:13:33 AM	2018	7	23322753312018	1	1	Liquid	1.8	IU / units	estimate	0310100	Hypoglycemics: Glucagon-Like Peptide-1 (GLP-1) Receptor Agonists	7858834	Liraglutide	Exposure	Closed	Human		Unknown adult (>=20 yrs)	Female			Acute		Unintentional - Therapeutic error	Own residence	Own residence	Managed on site (non health care facility)		No effect
07/27/2018	7:00:30 PM	2018	7	13366413852018	1	1	Liquid	2	mL	estimate	0310100	Hypoglycemics: Glucagon-Like Peptide-1 (GLP-1) Receptor Agonists	7034749	Victoza	Exposure	Closed	Human	67	Years	Female			Acute		Unintentional - Therapeutic error	Own residence	Other	Managed on site (non health care facility)		Not followed, minimal clinical effects possible (no more than minor effect possible)
07/28/2018	9:17:00 PM	2018	7	40023783522018	1	1	Liquid	3.6	mg	estimate	0310100	Hypoglycemics: Glucagon-Like Peptide-1 (GLP-1) Receptor Agonists	7034749	Victoza	Exposure	Closed	Human	61	Years	Male			Acute-on-chronic	>1 mo <=3 mo	Unintentional - Therapeutic error	Own residence	Other	Managed on site (non health care facility)		No effect
07/29/2018	10:54:17 PM	2018	7	30531973782018	1	1	Liquid	1.8	mg	exact	0310100	Hypoglycemics: Glucagon-Like Peptide-1 (GLP-1) Receptor Agonists	7034749	Victoza	Exposure	Closed	Human	46	Years	Female			Acute		Unintentional - Therapeutic error	Own residence	Own residence	Managed on site (non health care facility)		No effect
07/30/2018	2:15:31 PM	2018	7	28427943092018	1	1	Liquid	2.6	mL	exact	0310100	Hypoglycemics: Glucagon-Like Peptide-1 (GLP-1) Receptor Agonists	7034749	Victoza	Exposure	Closed	Human	67	Years	Female			Chronic	>3 mo	Unintentional - Therapeutic error	Own residence	Own residence	Unknown		Not followed, minimal clinical effects possible (no more than minor effect possible)
07/31/2018	11:18:00 AM	2018	7	1399973212018	1	1	Liquid	0.25	IU / units	exact	0310100	Hypoglycemics: Glucagon-Like Peptide-1 (GLP-1) Receptor Agonists	8078705	Ozempic 0.25 MG or 0.5 MG Doses	Exposure	Closed	Human	60	Years	Male			Chronic	>24 hr <=1 week	Unintentional - Therapeutic error	Own residence	Own residence	Patient was referred by PCC to a HCF	Patient lost to follow-up / left AMA	Unable to follow, judged as a potentially toxic exposure
07/31/2018	4:04:56 PM	2018	7	14997113862018	1	1	Liquid	0.5	mL	estimate	0310100	Hypoglycemics: Glucagon-Like Peptide-1 (GLP-1) Receptor Agonists	7859254	Trulicity	Exposure	Closed	Human	78	Years	Female			Acute-on-chronic	>3 mo	Unintentional - Therapeutic error	Own residence	Own residence	Managed on site (non health care facility)		Not followed, minimal clinical effects possible (no more than minor effect possible)
08/01/2018	8:44:43 PM	2018	8	30538103782018	1	1	Liquid		Unknown		0310100	Hypoglycemics: Glucagon-Like Peptide-1 (GLP-1) Receptor Agonists	7034749	Victoza	Exposure	Closed	Human	49	Years	Female			Acute		Unintentional - Therapeutic error	Own residence	Other	Patient was referred by PCC to a HCF	Patient lost to follow-up / left AMA	Unable to follow, judged as a potentially toxic exposure
08/01/2018	9:00:55 PM	2018	8	28432563092018	1	1	Liquid	19	IU / units	exact	0310100	Hypoglycemics: Glucagon-Like Peptide-1 (GLP-1) Receptor Agonists	7858834	Liraglutide	Exposure	Closed	Human	49	Years	Female	81.82		Chronic	unknown	Unintentional - Therapeutic error	Own residence	Own residence	Unknown		No effect
08/02/2018	4:05:40 PM	2018	8	30539733782018	1	1	Liquid	1.8	mg	exact	0310100	Hypoglycemics: Glucagon-Like Peptide-1 (GLP-1) Receptor Agonists	7034749	Victoza	Exposure	Closed	Human		Unknown adult (>=20 yrs)	Female			Acute		Unintentional - General	Own residence	Own residence	Patient was referred by PCC to a HCF	Patient lost to follow-up / left AMA	Unable to follow, judged as a potentially toxic exposure
08/05/2018	1:58:33 AM	2018	8	4876213352018	1	1	Liquid	1.8	mg	exact	0310100	Hypoglycemics: Glucagon-Like Peptide-1 (GLP-1) Receptor Agonists	7034749	Victoza	Exposure	Closed	Human	45	Years	Male	100		Acute-on-chronic	>3 mo	Unintentional - Therapeutic error	Own residence	Own residence	Managed on site (non health care facility)		Not followed, minimal clinical effects possible (no more than minor effect possible)
08/05/2018	12:29:39 PM	2018	8	324897813432018	1	1	Liquid	4	mg	maximum possible	0310100	Hypoglycemics: Glucagon-Like Peptide-1 (GLP-1) Receptor Agonists	7840451	BYDUREON Pen	Exposure	Closed	Human	60	Years	Male			Acute		Unintentional - Therapeutic error	Own residence	Own residence	Patient already in (enroute to) HCF when PCC called	Treated/evaluated and released	Not followed, minimal clinical effects possible (no more than minor effect possible)
08/05/2018	9:26:14 PM	2018	8	6506743302018	1	1	Liquid	0.5	mg	estimate	0310100	Hypoglycemics: Glucagon-Like Peptide-1 (GLP-1) Receptor Agonists	7859189	Trulicity	Exposure	Closed	Human	62	Years	Female	106.82		Acute-on-chronic	>1 mo <=3 mo	Unintentional - Therapeutic error	Own residence	Own residence	Managed on site (non health care facility)		No effect
08/06/2018	4:05:29 PM	2018	8	19732143412018	1	1	Liquid		Unknown		0310100	Hypoglycemics: Glucagon-Like Peptide-1 (GLP-1) Receptor Agonists	7859189	Trulicity	Exposure	Closed	Human	58	Years	Female			Acute		Unintentional - Therapeutic error	Own residence	Health care facility	Patient already in (enroute to) HCF when PCC called	Treated/evaluated and released	No effect
08/08/2018	11:29:59 PM	2018	8	743895583292018	1	1	Solid (tablets / capsules / caplets)	1	tabs / pills / capsules	exact	0310100	Hypoglycemics: Glucagon-Like Peptide-1 (GLP-1) Receptor Agonists			Exposure	Closed	Human		Unknown adult (>=20 yrs)	Male			Acute		Unintentional - Therapeutic error	Own residence	Own residence	Managed on site (non health care facility)		Not followed, minimal clinical effects possible (no more than minor effect possible)
08/09/2018	12:15:00 PM	2018	8	23325143532018	1	1	Liquid	2	mg	exact	0310100	Hypoglycemics: Glucagon-Like Peptide-1 (GLP-1) Receptor Agonists	8078705	Ozempic 0.25 MG or 0.5 MG Doses	Exposure	Closed	Human	69	Years	Female			Acute		Unintentional - Therapeutic error	Own residence	Health care facility	Patient already in (enroute to) HCF when PCC called	Admitted to noncritical care unit	Minor effect
08/09/2018	1:35:19 PM	2018	8	13390813852018	1	1	Liquid	2	each (e.g. bites / stings)	estimate	0310100	Hypoglycemics: Glucagon-Like Peptide-1 (GLP-1) Receptor Agonists	7859254	Trulicity	Exposure	Closed	Human	69	Years	Female			Acute-on-chronic	>3 mo	Unintentional - Therapeutic error	Own residence	Own residence	Managed on site (non health care facility)		Not followed, minimal clinical effects possible (no more than minor effect possible)
08/09/2018	5:35:16 PM	2018	8	743899353292018	1	1	Other	2	each (e.g. bites / stings)	estimate	0310100	Hypoglycemics: Glucagon-Like Peptide-1 (GLP-1) Receptor Agonists			Exposure	Closed	Human		Unknown adult (>=20 yrs)	Male			Acute		Unintentional - Therapeutic error	Own residence	Own residence	Managed on site (non health care facility)		Not followed, minimal clinical effects possible (no more than minor effect possible)
08/09/2018	8:34:10 PM	2018	8	743900613292018	1	1	Other	2	each (e.g. bites / stings)	exact	0310100	Hypoglycemics: Glucagon-Like Peptide-1 (GLP-1) Receptor Agonists			Exposure	Closed	Human	25	Years	Female			Acute		Unintentional - Therapeutic error	Own residence	Own residence	Managed on site (non health care facility)		Not followed, minimal clinical effects possible (no more than minor effect possible)
08/09/2018	11:05:22 PM	2018	8	180445043402018	1	1	Liquid	1.8	mg	exact	0310100	Hypoglycemics: Glucagon-Like Peptide-1 (GLP-1) Receptor Agonists	7034749	Victoza	Exposure	Closed	Human	56	Years	Female			Acute-on-chronic	>3 mo	Unintentional - Therapeutic error	Own residence	Own residence	Managed on site (non health care facility)		Not followed, minimal clinical effects possible (no more than minor effect possible)
08/11/2018	12:00:05 AM	2018	8	26318293132018	1	1	Unknown		Unknown		0310100	Hypoglycemics: Glucagon-Like Peptide-1 (GLP-1) Receptor Agonists	8078705	Ozempic 0.25 MG or 0.5 MG Doses	Exposure	Closed	Human	52	Years	Female			Acute		Unintentional - Therapeutic error	Own residence	Own residence	Managed on site (non health care facility)		Not followed, minimal clinical effects possible (no more than minor effect possible)
08/12/2018	1:57:40 PM	2018	8	8823213512018	1	1	Liquid	1.5	mg	estimate	0310100	Hypoglycemics: Glucagon-Like Peptide-1 (GLP-1) Receptor Agonists	7859189	Trulicity	Exposure	Closed	Human	52	Years	Female			Acute-on-chronic	>3 mo	Unintentional - Therapeutic error	Own residence	Own residence	Managed on site (non health care facility)		Not followed, minimal clinical effects possible (no more than minor effect possible)
08/12/2018	8:17:32 PM	2018	8	5657783842018	1	1	Liquid	1.8	mg	exact	0310100	Hypoglycemics: Glucagon-Like Peptide-1 (GLP-1) Receptor Agonists	7034749	Victoza	Exposure	Closed	Human	65	Years	Male	94.55		Acute-on-chronic	>3 mo	Unintentional - Therapeutic error	Own residence	Own residence	Managed on site (non health care facility)		Not followed, minimal clinical effects possible (no more than minor effect possible)
08/13/2018	12:43:37 AM	2018	8	525833362018	1	1	Liquid	0.75	IU / units	exact	0310100	Hypoglycemics: Glucagon-Like Peptide-1 (GLP-1) Receptor Agonists	8079512	Ozempic 1 MG Doses	Exposure	Closed	Human		Unknown adult (>=20 yrs)	Female			Acute		Unintentional - Therapeutic error	Own residence	Own residence	Managed on site (non health care facility)		Not followed, minimal clinical effects possible (no more than minor effect possible)
08/14/2018	12:34:27 AM	2018	8	15021483862018	1	1	Liquid	1.2	mg	estimate	0310100	Hypoglycemics: Glucagon-Like Peptide-1 (GLP-1) Receptor Agonists	7034749	Victoza	Exposure	Closed	Human	59	Years	Female			Acute-on-chronic	>3 mo	Unintentional - Therapeutic error	Own residence	Other	Managed on site (non health care facility)		Not followed, minimal clinical effects possible (no more than minor effect possible)
08/14/2018	8:48:37 PM	2018	8	15023023862018	1	1	Liquid	3.6	mg	maximum possible	0310100	Hypoglycemics: Glucagon-Like Peptide-1 (GLP-1) Receptor Agonists	7034749	Victoza	Exposure	Closed	Human		Unknown adult (>=20 yrs)	Male			Acute-on-chronic	>3 mo	Unintentional - Therapeutic error	Own residence	Other	Managed on site (non health care facility)		Not followed, minimal clinical effects possible (no more than minor effect possible)
08/15/2018	10:04:31 PM	2018	8	5660693842018	1	1	Liquid	1	IU / units	estimate	0310100	Hypoglycemics: Glucagon-Like Peptide-1 (GLP-1) Receptor Agonists	8068078	BYDUREON BCise	Exposure	Closed	Human	67	Years	Female			Acute		Unintentional - General	Own residence	Own residence	Managed on site (non health care facility)		Not followed, minimal clinical effects possible (no more than minor effect possible)
08/17/2018	11:20:12 PM	2018	8	5662683842018	1	1	Liquid	6	IU / units	exact	0310100	Hypoglycemics: Glucagon-Like Peptide-1 (GLP-1) Receptor Agonists	7034749	Victoza	Exposure	Closed	Human	62	Years	Female			Acute		Unintentional - Therapeutic error	Own residence	Own residence	Managed on site (non health care facility)		Not followed, minimal clinical effects possible (no more than minor effect possible)
08/18/2018	4:25:32 PM	2018	8	28912873612018	1	1	Liquid	3	each (e.g. bites / stings)	exact	0310100	Hypoglycemics: Glucagon-Like Peptide-1 (GLP-1) Receptor Agonists	8078705	Ozempic 0.25 MG or 0.5 MG Doses	Exposure	Closed	Human	47	Years	Female	84.09		Acute-on-chronic	>24 hr <=1 week	Unintentional - Therapeutic error	Own residence	Own residence	Managed on site (non health care facility)		No effect
08/19/2018	11:09:00 PM	2018	8	21743403282018	1	1	Liquid	3	mg	estimate	0310100	Hypoglycemics: Glucagon-Like Peptide-1 (GLP-1) Receptor Agonists	7859189	Trulicity	Exposure	Closed	Human	43	Years	Female			Acute-on-chronic	>3 mo	Unintentional - Therapeutic error	Own residence	Own residence	Managed on site (non health care facility)		Not followed, minimal clinical effects possible (no more than minor effect possible)
08/22/2018	10:30:20 AM	2018	8	13416743852018	1	1	Liquid	1.8	mg	exact	0310100	Hypoglycemics: Glucagon-Like Peptide-1 (GLP-1) Receptor Agonists	7034749	Victoza	Exposure	Closed	Human	54	Years	Female			Acute-on-chronic	>3 mo	Unintentional - Therapeutic error	Own residence	Own residence	Managed on site (non health care facility)		Not followed, judged as nontoxic exposure (clinical effects not expected)
08/23/2018	8:06:34 PM	2018	8	743986753052018	1	1	Liquid	2	each (e.g. bites / stings)	estimate	0310100	Hypoglycemics: Glucagon-Like Peptide-1 (GLP-1) Receptor Agonists	7034749	Victoza	Exposure	Closed	Human		Unknown adult (>=20 yrs)	Female	122.5		Acute-on-chronic	>3 mo	Unintentional - Therapeutic error	Own residence	Own residence	Managed on site (non health care facility)		Not followed, minimal clinical effects possible (no more than minor effect possible)
08/23/2018	11:30:03 PM	2018	8	7155673342018	1	1	Liquid		Unknown		0310100	Hypoglycemics: Glucagon-Like Peptide-1 (GLP-1) Receptor Agonists	7859254	Trulicity	Exposure	Closed	Human	56	Years	Female	100		Acute		Unintentional - General	Own residence	Own residence	Managed on site (non health care facility)		Not followed, minimal clinical effects possible (no more than minor effect possible)
08/24/2018	6:28:58 PM	2018	8	28919553612018	1	1	Liquid	1.8	mg	exact	0310100	Hypoglycemics: Glucagon-Like Peptide-1 (GLP-1) Receptor Agonists	7034749	Victoza	Exposure	Closed	Human	74	Years	Female	90.91		Acute-on-chronic	>1 mo <=3 mo	Unintentional - Therapeutic error	Own residence	Own residence	Managed on site (non health care facility)		No effect
08/25/2018	8:05:07 PM	2018	8	12333013122018	1	1	Liquid	2	Unknown	estimate	0310100	Hypoglycemics: Glucagon-Like Peptide-1 (GLP-1) Receptor Agonists	7859189	Trulicity	Exposure	Closed	Human	53	Years	Male			Acute		Unintentional - Therapeutic error	Own residence	Own residence	Managed on site (non health care facility)		Not followed, minimal clinical effects possible (no more than minor effect possible)
08/25/2018	9:23:56 PM	2018	8	6754053642018	1	1	Liquid	0.75	mg	exact	0310100	Hypoglycemics: Glucagon-Like Peptide-1 (GLP-1) Receptor Agonists	7859254	Trulicity	Exposure	Closed	Human	59	Years	Female			Acute-on-chronic	>3 mo	Unintentional - Therapeutic error	Own residence	Own residence	Managed on site (non health care facility)		Not followed, minimal clinical effects possible (no more than minor effect possible)
08/26/2018	9:24:08 AM	2018	8	21668203192018	1	1	Liquid	1	mg	estimate	0310100	Hypoglycemics: Glucagon-Like Peptide-1 (GLP-1) Receptor Agonists	8079512	Ozempic 1 MG Doses	Exposure	Closed	Human	57	Years	Female			Acute		Adverse reaction - Drug	Own residence	Own residence	Managed on site (non health care facility)		Not followed, minimal clinical effects possible (no more than minor effect possible)
08/26/2018	11:16:06 AM	2018	8	15043073862018	1	1	Liquid	0.75	mg	exact	0310100	Hypoglycemics: Glucagon-Like Peptide-1 (GLP-1) Receptor Agonists	7859254	Trulicity	Exposure	Closed	Human	58	Years	Male			Acute-on-chronic	>3 mo	Unintentional - Therapeutic error	Own residence	Own residence	Managed on site (non health care facility)		Not followed, minimal clinical effects possible (no more than minor effect possible)
08/26/2018	8:30:08 PM	2018	8	744006103292018	1	1	Liquid	1.8	mL	exact	0310100	Hypoglycemics: Glucagon-Like Peptide-1 (GLP-1) Receptor Agonists	7034749	Victoza	Exposure	Closed	Human	56	Years	Female			Acute-on-chronic	>3 mo	Unintentional - Therapeutic error	Own residence	Own residence	Managed on site (non health care facility)		Not followed, minimal clinical effects possible (no more than minor effect possible)
08/26/2018	10:20:49 PM	2018	8	11692553372018	1	1	Other	3	mg	estimate	0310100	Hypoglycemics: Glucagon-Like Peptide-1 (GLP-1) Receptor Agonists	7034749	Victoza	Exposure	Closed	Human	63	Years	Male	99.8		Acute-on-chronic	>3 mo	Unintentional - Therapeutic error	Own residence	Own residence	Managed on site (non health care facility)		No effect
08/26/2018	11:37:24 PM	2018	8	19755613412018	1	1	Liquid	0.75	mg	maximum possible	0310100	Hypoglycemics: Glucagon-Like Peptide-1 (GLP-1) Receptor Agonists	7859254	Trulicity	Exposure	Closed	Human	62	Years	Female			Acute		Unintentional - Therapeutic error	Own residence	Own residence	Managed on site (non health care facility)		Not followed, minimal clinical effects possible (no more than minor effect possible)
08/27/2018	9:25:50 PM	2018	8	6213993232018	1	1	Liquid	0.5	mL	estimate	0310100	Hypoglycemics: Glucagon-Like Peptide-1 (GLP-1) Receptor Agonists	7859254	Trulicity	Exposure	Closed	Human		Unknown adult (>=20 yrs)	Male			Acute		Unintentional - Therapeutic error	Own residence	Own residence	Patient was referred by PCC to a HCF	Patient lost to follow-up / left AMA	Unable to follow, judged as a potentially toxic exposure
08/28/2018	1:04:00 AM	2018	8	324936173432018	1	1	Liquid	2	each (e.g. bites / stings)	exact	0310100	Hypoglycemics: Glucagon-Like Peptide-1 (GLP-1) Receptor Agonists	7859189	Trulicity	Exposure	Closed	Human		Unknown adult (>=20 yrs)	Male			Acute-on-chronic	>3 mo	Intentional - Misuse	Own residence	Own residence	Managed on site (non health care facility)		Moderate effect
08/28/2018	8:39:42 PM	2018	8	6525143302018	1	1	Liquid	2	mg	exact	0310100	Hypoglycemics: Glucagon-Like Peptide-1 (GLP-1) Receptor Agonists	8079512	Ozempic 1 MG Doses	Exposure	Closed	Human	67	Years	Male			Acute-on-chronic	>3 mo	Unintentional - Therapeutic error	Own residence	Own residence	Managed on site (non health care facility)		No effect
08/28/2018	10:44:33 PM	2018	8	85894403112018	1	1	Liquid	3	mg	estimate	0310100	Hypoglycemics: Glucagon-Like Peptide-1 (GLP-1) Receptor Agonists	7877298	Saxenda	Exposure	Closed	Human	27	Years	Male			Acute		Adverse reaction - Drug	Own residence	Health care facility	Patient already in (enroute to) HCF when PCC called	Treated/evaluated and released	Minor effect
08/29/2018	12:17:39 PM	2018	8	21672353192018	1	1	Liquid	2	each (e.g. bites / stings)	estimate	0310100	Hypoglycemics: Glucagon-Like Peptide-1 (GLP-1) Receptor Agonists	8068078	BYDUREON BCise	Exposure	Closed	Human	58	Years	Female			Chronic	>1 week <=1 mo	Adverse reaction - Drug	Own residence	Health care facility	Patient already in (enroute to) HCF when PCC called	Treated/evaluated and released	Not followed, minimal clinical effects possible (no more than minor effect possible)
08/29/2018	4:05:06 PM	2018	8	23167003222018	1	1	Liquid	5	each (e.g. bites / stings)	estimate	0310100	Hypoglycemics: Glucagon-Like Peptide-1 (GLP-1) Receptor Agonists	8078705	Ozempic 0.25 MG or 0.5 MG Doses	Exposure	Closed	Human	42	Years	Female			Chronic	>24 hr <=1 week	Unintentional - Therapeutic error	Own residence	Health care facility	Patient already in (enroute to) HCF when PCC called	Treated/evaluated and released	Moderate effect
08/30/2018	6:55:33 AM	2018	8	5673553842018	1	1	Other	1	each (e.g. bites / stings)	estimate	0310100	Hypoglycemics: Glucagon-Like Peptide-1 (GLP-1) Receptor Agonists	7859254	Trulicity	Exposure	Closed	Human	53	Years	Female			Acute		Adverse reaction - Drug	Own residence	Own residence	Patient was referred by PCC to a HCF	Patient lost to follow-up / left AMA	Not followed, minimal clinical effects possible (no more than minor effect possible)
08/30/2018	10:34:11 PM	2018	8	28927133612018	1	1	Liquid	1.5	mL	exact	0310100	Hypoglycemics: Glucagon-Like Peptide-1 (GLP-1) Receptor Agonists	8078705	Ozempic 0.25 MG or 0.5 MG Doses	Exposure	Closed	Human	50	Years	Female	85		Acute		Unintentional - Therapeutic error	Own residence	Health care facility	Patient already in (enroute to) HCF when PCC called	Treated/evaluated and released	No effect
08/31/2018	8:22:32 AM	2018	8	21674593192018	1	1	Liquid	4	mg	maximum possible	0310100	Hypoglycemics: Glucagon-Like Peptide-1 (GLP-1) Receptor Agonists	7840451	BYDUREON Pen	Exposure	Closed	Human	61	Years	Female			Acute-on-chronic	unknown	Unintentional - Therapeutic error	Own residence	Own residence	Managed on site (non health care facility)		Not followed, minimal clinical effects possible (no more than minor effect possible)
08/31/2018	9:16:10 PM	2018	8	30604463782018	1	1	Liquid		Unknown		0310100	Hypoglycemics: Glucagon-Like Peptide-1 (GLP-1) Receptor Agonists			Exposure	Closed	Human	67	Years	Female			Acute		Unintentional - Therapeutic error	Own residence	Own residence	Managed on site (non health care facility)		Minor effect
09/02/2018	1:34:00 AM	2018	9	23385363532018	1	1	Liquid	3	mg	estimate	0310100	Hypoglycemics: Glucagon-Like Peptide-1 (GLP-1) Receptor Agonists	7859189	Trulicity	Exposure	Closed	Human	30	Years	Female	82.174		Acute		Unintentional - Therapeutic error	Own residence	Own residence	Managed on site (non health care facility)		Not followed, minimal clinical effects possible (no more than minor effect possible)
09/02/2018	4:15:23 PM	2018	9	15054893862018	1	1	Liquid	1.2	mL	maximum possible	0310100	Hypoglycemics: Glucagon-Like Peptide-1 (GLP-1) Receptor Agonists	7034749	Victoza	Exposure	Closed	Human	56	Years	Female			Acute-on-chronic	unknown	Unintentional - Therapeutic error	Own residence	Own residence	Managed on site (non health care facility)		Not followed, minimal clinical effects possible (no more than minor effect possible)
09/03/2018	7:49:00 PM	2018	9	22001223742018	1	1	Liquid	0.25	mg	exact	0310100	Hypoglycemics: Glucagon-Like Peptide-1 (GLP-1) Receptor Agonists	8078705	Ozempic 0.25 MG or 0.5 MG Doses	Exposure	Closed	Human		40s	Male			Chronic	>24 hr <=1 week	Unintentional - Therapeutic error	Own residence	Own residence	Patient already in (enroute to) HCF when PCC called	Treated/evaluated and released	Minor effect
09/04/2018	12:19:29 AM	2018	9	13440433852018	1	1	Liquid	2	mg	exact	0310100	Hypoglycemics: Glucagon-Like Peptide-1 (GLP-1) Receptor Agonists	7840451	BYDUREON Pen	Exposure	Closed	Human	49	Years	Female	131.82		Acute-on-chronic	>8 hr <=24 hr	Unintentional - Therapeutic error	Own residence	Own residence	Managed on site (non health care facility)		Not followed, minimal clinical effects possible (no more than minor effect possible)
09/04/2018	5:08:34 PM	2018	9	12343343122018	1	1	Liquid	1.8	mg	exact	0310100	Hypoglycemics: Glucagon-Like Peptide-1 (GLP-1) Receptor Agonists	7034749	Victoza	Exposure	Closed	Human		30s	Female			Acute-on-chronic	unknown	Unintentional - Therapeutic error	Own residence	Own residence	Managed on site (non health care facility)		Not followed, minimal clinical effects possible (no more than minor effect possible)
09/04/2018	8:57:00 PM	2018	9	21769883282018	1	1	Liquid	1.8	IU / units	exact	0310100	Hypoglycemics: Glucagon-Like Peptide-1 (GLP-1) Receptor Agonists	7034749	Victoza	Exposure	Closed	Human	65	Years	Female			Acute-on-chronic	>3 mo	Unintentional - Therapeutic error	Own residence	Own residence	Managed on site (non health care facility)		Not followed, minimal clinical effects possible (no more than minor effect possible)
09/05/2018	10:35:22 AM	2018	9	5979271003732018	1	1	Liquid	1.5	mg	estimate	0310100	Hypoglycemics: Glucagon-Like Peptide-1 (GLP-1) Receptor Agonists	8079512	Ozempic 1 MG Doses	Exposure	Closed	Human	55	Years	Female			Acute-on-chronic	>1 week <=1 mo	Unintentional - Therapeutic error	Own residence	Own residence	Managed on site (non health care facility)		No effect
09/05/2018	12:31:19 PM	2018	9	5679223842018	1	1	Liquid	2	mg	exact	0310100	Hypoglycemics: Glucagon-Like Peptide-1 (GLP-1) Receptor Agonists	8068078	BYDUREON BCise	Exposure	Closed	Human	52	Years	Male			Acute-on-chronic	>3 mo	Unintentional - Therapeutic error	Own residence	Health care facility	Patient already in (enroute to) HCF when PCC called	Treated/evaluated and released	Not followed, minimal clinical effects possible (no more than minor effect possible)
09/06/2018	8:51:32 AM	2018	9	43163783392018	1	1	Solid (tablets / capsules / caplets)	2	each (e.g. bites / stings)	exact	0310100	Hypoglycemics: Glucagon-Like Peptide-1 (GLP-1) Receptor Agonists	7858842	Dulaglutide	Exposure	Closed	Human	70	Years	Male			Acute		Unintentional - Therapeutic error	Own residence	Own residence	Managed on site (non health care facility)		Not followed, minimal clinical effects possible (no more than minor effect possible)
09/07/2018	8:25:11 PM	2018	9	4406423622018	1	1	Liquid	1.8	mg	estimate	0310100	Hypoglycemics: Glucagon-Like Peptide-1 (GLP-1) Receptor Agonists	7034749	Victoza	Exposure	Closed	Human	48	Years	Female			Acute		Unintentional - Therapeutic error	Own residence	Own residence	Managed on site (non health care facility)		Not followed, minimal clinical effects possible (no more than minor effect possible)
09/08/2018	6:43:33 AM	2018	9	6767383642018	1	1	Liquid	0.4	mL	exact	0310100	Hypoglycemics: Glucagon-Like Peptide-1 (GLP-1) Receptor Agonists	6595049	Byetta	Exposure	Closed	Human	40	Years	Male			Acute-on-chronic	unknown	Unintentional - Therapeutic error	Other	Other	Other		Minor effect
09/08/2018	11:35:55 AM	2018	9	4406993622018	1	1	Liquid	1.5	mg	maximum possible	0310100	Hypoglycemics: Glucagon-Like Peptide-1 (GLP-1) Receptor Agonists	7859189	Trulicity	Exposure	Closed	Human		Unknown adult (>=20 yrs)	Female			Acute		Unintentional - Therapeutic error	Own residence	Own residence	Managed on site (non health care facility)		Not followed, judged as nontoxic exposure (clinical effects not expected)
09/08/2018	10:10:46 PM	2018	9	43166323392018	1	1	Unknown		Unknown		0310100	Hypoglycemics: Glucagon-Like Peptide-1 (GLP-1) Receptor Agonists	7034749	Victoza	Exposure	Closed	Human	49	Years	Male			Acute		Unintentional - Therapeutic error	Own residence	Own residence	Managed on site (non health care facility)		Not followed, minimal clinical effects possible (no more than minor effect possible)
09/11/2018	8:17:00 PM	2018	9	26367633012018	1	1	Liquid	1.5	mg	exact	0310100	Hypoglycemics: Glucagon-Like Peptide-1 (GLP-1) Receptor Agonists	7859189	Trulicity	Exposure	Closed	Human	42	Years	Male			Acute-on-chronic	>3 mo	Unintentional - Therapeutic error	Own residence	Own residence	Managed on site (non health care facility)		Not followed, minimal clinical effects possible (no more than minor effect possible)
09/11/2018	10:41:38 PM	2018	9	324961053432018	1	1	Liquid	0.6	mg	exact	0310100	Hypoglycemics: Glucagon-Like Peptide-1 (GLP-1) Receptor Agonists	7034749	Victoza	Exposure	Closed	Human	49	Years	Female			Acute-on-chronic	>3 mo	Unintentional - Therapeutic error	Own residence	Own residence	Managed on site (non health care facility)		Not followed, minimal clinical effects possible (no more than minor effect possible)
09/12/2018	12:48:12 AM	2018	9	4412173622018	1	1	Liquid	1.6	mg	exact	0310100	Hypoglycemics: Glucagon-Like Peptide-1 (GLP-1) Receptor Agonists	7034749	Victoza	Exposure	Closed	Human	61	Years	Female			Acute		Unintentional - Therapeutic error	Own residence	Own residence	Managed on site (non health care facility)		Not followed, judged as nontoxic exposure (clinical effects not expected)
09/12/2018	8:23:47 PM	2018	9	15072913862018	1	1	Solid (tablets / capsules / caplets)	1.8	mg	estimate	0310100	Hypoglycemics: Glucagon-Like Peptide-1 (GLP-1) Receptor Agonists	7034749	Victoza	Exposure	Closed	Human	42	Years	Female			Acute-on-chronic	>3 mo	Unintentional - Therapeutic error	Own residence	Other	Managed on site (non health care facility)		Not followed, minimal clinical effects possible (no more than minor effect possible)
09/13/2018	5:12:00 PM	2018	9	21691993192018	1	1	Liquid	3	mg	estimate	0310100	Hypoglycemics: Glucagon-Like Peptide-1 (GLP-1) Receptor Agonists	7859189	Trulicity	Exposure	Closed	Human	80	Years	Female			Acute-on-chronic	unknown	Unintentional - Therapeutic error	Own residence	Health care facility	Patient already in (enroute to) HCF when PCC called	Treated/evaluated and released	No effect
09/13/2018	10:02:41 PM	2018	9	744121433052018	1	1	Liquid	0.5	mg	estimate	0310100	Hypoglycemics: Glucagon-Like Peptide-1 (GLP-1) Receptor Agonists	8078705	Ozempic 0.25 MG or 0.5 MG Doses	Exposure	Closed	Human	74	Years	Male			Acute		Unintentional - General	Own residence	Health care facility	Patient already in (enroute to) HCF when PCC called	Admitted to noncritical care unit	Major effect
09/14/2018	7:34:02 PM	2018	9	28515893092018	1	1	Liquid	1.8	mg	exact	0310100	Hypoglycemics: Glucagon-Like Peptide-1 (GLP-1) Receptor Agonists	7034749	Victoza	Exposure	Closed	Human	68	Years	Female	100.91		Unknown		Unintentional - Therapeutic error	Own residence	Own residence	Managed on site (non health care facility)		No effect
09/14/2018	9:05:55 PM	2018	9	4901383352018	1	1	Liquid	1.5	mg	exact	0310100	Hypoglycemics: Glucagon-Like Peptide-1 (GLP-1) Receptor Agonists	7859189	Trulicity	Exposure	Closed	Human	65	Years	Female	88.18		Acute		Unintentional - Therapeutic error	Own residence	Own residence	Managed on site (non health care facility)		No effect
09/15/2018	3:46:24 AM	2018	9	23190333222018	1	1	Liquid		Unknown		0310100	Hypoglycemics: Glucagon-Like Peptide-1 (GLP-1) Receptor Agonists	7840451	BYDUREON Pen	Exposure	Closed	Human	45	Years	Female			Chronic	>3 mo	Unintentional - Therapeutic error	Own residence	Own residence	Managed on site (non health care facility)		No effect
09/15/2018	3:26:11 PM	2018	9	607913362018	1	1	Liquid	2.5	mg	estimate	0310100	Hypoglycemics: Glucagon-Like Peptide-1 (GLP-1) Receptor Agonists	8068078	BYDUREON BCise	Exposure	Closed	Human	73	Years	Female			Acute-on-chronic	>8 hr <=24 hr	Unintentional - Therapeutic error	Own residence	Health care facility	Patient already in (enroute to) HCF when PCC called	Admitted to noncritical care unit	Moderate effect
09/15/2018	5:45:05 PM	2018	9	608213362018	1	1	Liquid	1.5	mg	exact	0310100	Hypoglycemics: Glucagon-Like Peptide-1 (GLP-1) Receptor Agonists	7859254	Trulicity	Exposure	Closed	Human	59	Years	Female			Acute-on-chronic	unknown	Unintentional - Therapeutic error	Own residence	Own residence	Patient was referred by PCC to a HCF	Patient refused referral / did not arrive at HCF	Minor effect
09/17/2018	7:47:37 AM	2018	9	13698523722018	1	1	Liquid	6	mL	exact	0310100	Hypoglycemics: Glucagon-Like Peptide-1 (GLP-1) Receptor Agonists	7877298	Saxenda	Exposure	Closed	Human	53	Years	Female			Acute-on-chronic	>3 mo	Unintentional - Therapeutic error	Own residence	Workplace	Managed on site (non health care facility)		Minor effect
09/17/2018	11:04:41 PM	2018	9	30644583782018	1	1	Liquid	1.2	mg	exact	0310100	Hypoglycemics: Glucagon-Like Peptide-1 (GLP-1) Receptor Agonists	7034749	Victoza	Exposure	Closed	Human	57	Years	Female			Acute		Unintentional - Therapeutic error	Own residence	Other residence	Managed on site (non health care facility)		Not followed, minimal clinical effects possible (no more than minor effect possible)
09/17/2018	11:49:13 PM	2018	9	30644683782018	1	1	Other	2	each (e.g. bites / stings)	maximum possible	0310100	Hypoglycemics: Glucagon-Like Peptide-1 (GLP-1) Receptor Agonists			Exposure	Closed	Human	62	Years	Female			Acute		Unintentional - Therapeutic error	Own residence	Own residence	Managed on site (non health care facility)		Not followed, minimal clinical effects possible (no more than minor effect possible)
09/18/2018	10:01:13 AM	2018	9	13592743472018	1	1	Solid (tablets / capsules / caplets)		Unknown		0310100	Hypoglycemics: Glucagon-Like Peptide-1 (GLP-1) Receptor Agonists	7034749	Victoza	Exposure	Closed	Human	59	Years	Female			Acute-on-chronic	>3 mo	Unintentional - Therapeutic error	Own residence	Own residence	Managed on site (non health care facility)		Not followed, minimal clinical effects possible (no more than minor effect possible)
09/18/2018	4:16:00 PM	2018	9	1437823212018	1	1	Liquid	1.8	mg	exact	0310100	Hypoglycemics: Glucagon-Like Peptide-1 (GLP-1) Receptor Agonists	7858834	Liraglutide	Exposure	Closed	Human	80	Years	Male			Acute-on-chronic	>3 mo	Adverse reaction - Drug	Own residence	Own residence	Managed on site (non health care facility)		Not followed, minimal clinical effects possible (no more than minor effect possible)
09/19/2018	6:05:00 PM	2018	9	20797193322018	1	1	Liquid	1.8	mg	exact	0310100	Hypoglycemics: Glucagon-Like Peptide-1 (GLP-1) Receptor Agonists	7034749	Victoza	Exposure	Closed	Human	70	Years	Male			Acute-on-chronic	unknown	Unintentional - Therapeutic error	Own residence	Other	Managed on site (non health care facility)		No effect
09/20/2018	6:44:08 PM	2018	9	180534583402018	1	1	Liquid	1	each (e.g. bites / stings)	exact	0310100	Hypoglycemics: Glucagon-Like Peptide-1 (GLP-1) Receptor Agonists	7859254	Trulicity	Exposure	Closed	Human	57	Years	Female			Acute-on-chronic	>1 week <=1 mo	Adverse reaction - Drug	Own residence	Own residence	Managed on site (non health care facility)		Not followed, minimal clinical effects possible (no more than minor effect possible)
09/21/2018	7:20:00 PM	2018	9	21797993282018	1	1	Liquid	0.25	mg	exact	0310100	Hypoglycemics: Glucagon-Like Peptide-1 (GLP-1) Receptor Agonists	8079512	Ozempic 1 MG Doses	Exposure	Closed	Human	49	Years	Male	108.96		Chronic	>24 hr <=1 week	Unintentional - Therapeutic error	Own residence	Own residence	Patient was referred by PCC to a HCF	Treated/evaluated and released	Not followed, minimal clinical effects possible (no more than minor effect possible)
09/21/2018	10:21:00 PM	2018	9	6781493642018	1	1	Liquid	10	mcg	estimate	0310100	Hypoglycemics: Glucagon-Like Peptide-1 (GLP-1) Receptor Agonists	6595049	Byetta	Exposure	Closed	Human	77	Years	Female	127.27		Acute		Unintentional - Therapeutic error	Own residence	Own residence	Managed on site (non health care facility)		No effect
09/22/2018	12:09:50 AM	2018	9	13473433852018	1	1	Liquid	3.6	mL	estimate	0310100	Hypoglycemics: Glucagon-Like Peptide-1 (GLP-1) Receptor Agonists	7034749	Victoza	Exposure	Closed	Human	47	Years	Female			Acute-on-chronic	>3 mo	Unintentional - Therapeutic error	Own residence	Own residence	Managed on site (non health care facility)		Not followed, minimal clinical effects possible (no more than minor effect possible)
09/22/2018	10:28:00 AM	2018	9	21025713142018	1	1	Liquid	0.75	mg	exact	0310100	Hypoglycemics: Glucagon-Like Peptide-1 (GLP-1) Receptor Agonists	7859254	Trulicity	Exposure	Closed	Human	76	Years	Female			Acute		Unintentional - Therapeutic error	Own residence	Own residence	Managed on site (non health care facility)		Not followed, minimal clinical effects possible (no more than minor effect possible)
09/22/2018	10:16:00 PM	2018	9	10250853242018	1	1	Liquid	4	mg	maximum possible	0310100	Hypoglycemics: Glucagon-Like Peptide-1 (GLP-1) Receptor Agonists	8068078	BYDUREON BCise	Exposure	Closed	Human	57	Years	Female	118.04		Acute-on-chronic	>1 week <=1 mo	Unintentional - Therapeutic error	Own residence	Own residence	Managed on site (non health care facility)		No effect
09/24/2018	11:56:49 AM	2018	9	2851253672018	1	1	Liquid		Unknown		0310100	Hypoglycemics: Glucagon-Like Peptide-1 (GLP-1) Receptor Agonists	8078705	Ozempic 0.25 MG or 0.5 MG Doses	Exposure	Closed	Human	46	Years	Female			Acute-on-chronic	>24 hr <=1 week	Unintentional - Misuse	Own residence	Own residence	Patient was referred by PCC to a HCF	Treated/evaluated and released	Not followed, minimal clinical effects possible (no more than minor effect possible)
09/24/2018	9:23:04 PM	2018	9	2851703672018	1	1	Liquid	6	IU / units	exact	0310100	Hypoglycemics: Glucagon-Like Peptide-1 (GLP-1) Receptor Agonists	7034749	Victoza	Exposure	Closed	Human	50	Years	Male			Acute		Unintentional - Therapeutic error	Own residence	Own residence	Managed on site (non health care facility)		Not followed, minimal clinical effects possible (no more than minor effect possible)
09/25/2018	9:47:55 AM	2018	9	23415163312018	1	1	Solid (tablets / capsules / caplets)		Unknown		0310100	Hypoglycemics: Glucagon-Like Peptide-1 (GLP-1) Receptor Agonists	7859254	Trulicity	Exposure	Closed	Human	54	Years	Male			Acute-on-chronic	>24 hr <=1 week	Unintentional - Therapeutic error	Own residence	Workplace	Managed on site (non health care facility)		Not followed, minimal clinical effects possible (no more than minor effect possible)
09/25/2018	2:38:28 PM	2018	9	744199893292018	1	1	Liquid	2	each (e.g. bites / stings)	exact	0310100	Hypoglycemics: Glucagon-Like Peptide-1 (GLP-1) Receptor Agonists	7034749	Victoza	Exposure	Closed	Human	45	Years	Female			Acute		Unintentional - Therapeutic error	Own residence	Health care facility	Patient already in (enroute to) HCF when PCC called	Treated/evaluated and released	Not followed, minimal clinical effects possible (no more than minor effect possible)
09/26/2018	8:40:00 AM	2018	9	22926173272018	1	1	Liquid	3	mg	exact	0310100	Hypoglycemics: Glucagon-Like Peptide-1 (GLP-1) Receptor Agonists	7859189	Trulicity	Exposure	Closed	Human		Unknown adult (>=20 yrs)	Female			Acute-on-chronic	>3 mo	Unintentional - Therapeutic error	Own residence	Own residence	Managed on site (non health care facility)		Not followed, minimal clinical effects possible (no more than minor effect possible)
09/28/2018	11:45:28 AM	2018	9	13609963472018	1	1	Unknown		Unknown		0310100	Hypoglycemics: Glucagon-Like Peptide-1 (GLP-1) Receptor Agonists	7859254	Trulicity	Exposure	Closed	Human	58	Years	Female	63.6		Acute-on-chronic	>24 hr <=1 week	Unintentional - Therapeutic error	Own residence	Own residence	Managed on site (non health care facility)		Moderate effect
09/28/2018	11:00:00 PM	2018	9	22034243742018	1	1	Liquid	1.8	IU / units	estimate	0310100	Hypoglycemics: Glucagon-Like Peptide-1 (GLP-1) Receptor Agonists	7034749	Victoza	Exposure	Closed	Human	60	Years	Female	122.58		Acute-on-chronic	unknown	Unintentional - Therapeutic error	Own residence	Own residence	Managed on site (non health care facility)		No effect
09/29/2018	10:14:13 PM	2018	9	180555693402018	1	1	Liquid	3	mg	exact	0310100	Hypoglycemics: Glucagon-Like Peptide-1 (GLP-1) Receptor Agonists	7877298	Saxenda	Exposure	Closed	Human		Unknown adult (>=20 yrs)	Female			Acute		Unintentional - Therapeutic error	Own residence	Own residence	Managed on site (non health care facility)		Not followed, minimal clinical effects possible (no more than minor effect possible)
09/29/2018	11:29:51 PM	2018	9	13488683852018	1	1	Liquid		Unknown	estimate	0310100	Hypoglycemics: Glucagon-Like Peptide-1 (GLP-1) Receptor Agonists	6595049	Byetta	Exposure	Closed	Human	35	Years	Female			Acute		Unintentional - Therapeutic error	Own residence	Own residence	Managed on site (non health care facility)		Minor effect
10/03/2018	5:59:03 PM	2018	10	2856483672018	1	1	Liquid	2	mg	exact	0310100	Hypoglycemics: Glucagon-Like Peptide-1 (GLP-1) Receptor Agonists	8079512	Ozempic 1 MG Doses	Exposure	Closed	Human	68	Years	Female			Acute		Unintentional - Therapeutic error	Own residence	Own residence	Managed on site (non health care facility)		No effect
10/03/2018	11:45:00 PM	2018	10	21040253142018	1	1	Liquid	3.6	mg	exact	0310100	Hypoglycemics: Glucagon-Like Peptide-1 (GLP-1) Receptor Agonists	7034749	Victoza	Exposure	Closed	Human	52	Years	Female			Acute-on-chronic	>3 mo	Unintentional - Therapeutic error	Own residence	Own residence	Patient was referred by PCC to a HCF	Patient lost to follow-up / left AMA	Unable to follow, judged as a potentially toxic exposure
10/04/2018	12:45:40 PM	2018	10	180564903402018	1	1	Liquid	1.2	mL	estimate	0310100	Hypoglycemics: Glucagon-Like Peptide-1 (GLP-1) Receptor Agonists	7877298	Saxenda	Exposure	Closed	Human	34	Years	Female			Acute		Intentional - Misuse	Own residence	Own residence	Managed on site (non health care facility)		Not followed, minimal clinical effects possible (no more than minor effect possible)
10/06/2018	8:42:47 AM	2018	10	324999053432018	1	1	Liquid	1.8	mg	estimate	0310100	Hypoglycemics: Glucagon-Like Peptide-1 (GLP-1) Receptor Agonists	7034749	Victoza	Exposure	Closed	Human	40	Years	Female	102		Acute-on-chronic	unknown	Unintentional - Therapeutic error	Other	Other	Other		No effect
10/08/2018	7:08:35 PM	2018	10	4452463622018	1	1	Liquid	4	mg	exact	0310100	Hypoglycemics: Glucagon-Like Peptide-1 (GLP-1) Receptor Agonists	8068078	BYDUREON BCise	Exposure	Closed	Human	61	Years	Male			Acute		Unintentional - Therapeutic error	Own residence	Other	Managed on site (non health care facility)		Not followed, judged as nontoxic exposure (clinical effects not expected)
10/09/2018	5:36:04 PM	2018	10	325004433432018	1	1	Liquid	3	mg	estimate	0310100	Hypoglycemics: Glucagon-Like Peptide-1 (GLP-1) Receptor Agonists	7859254	Trulicity	Exposure	Closed	Human	82	Years	Male	68.18		Acute		Unintentional - Therapeutic error	Own residence	Health care facility	Patient already in (enroute to) HCF when PCC called	Treated/evaluated and released	Not followed, minimal clinical effects possible (no more than minor effect possible)
10/09/2018	9:31:05 PM	2018	10	180577433402018	1	1	Liquid		Unknown	estimate	0310100	Hypoglycemics: Glucagon-Like Peptide-1 (GLP-1) Receptor Agonists	8068078	BYDUREON BCise	Exposure	Closed	Human	70	Years	Female			Acute		Unintentional - Therapeutic error	Own residence	Own residence	Managed on site (non health care facility)		Not followed, minimal clinical effects possible (no more than minor effect possible)
10/10/2018	7:56:00 AM	2018	10	10215913792018	1	1	Liquid	0.25	mg	exact	0310100	Hypoglycemics: Glucagon-Like Peptide-1 (GLP-1) Receptor Agonists	8078705	Ozempic 0.25 MG or 0.5 MG Doses	Exposure	Closed	Human	56	Years	Female			Acute-on-chronic	>8 hr <=24 hr	Unintentional - Therapeutic error	Own residence	Own residence	Managed on site (non health care facility)		Not followed, minimal clinical effects possible (no more than minor effect possible)
10/10/2018	8:10:23 PM	2018	10	28971053612018	1	1	Liquid	0.25	mL	exact	0310100	Hypoglycemics: Glucagon-Like Peptide-1 (GLP-1) Receptor Agonists	7859254	Trulicity	Exposure	Closed	Human	45	Years	Female	62.27		Acute		Unintentional - Therapeutic error	Own residence	Own residence	Managed on site (non health care facility)		Not followed, minimal clinical effects possible (no more than minor effect possible)
10/11/2018	6:02:22 PM	2018	10	26412263012018	1	1	Liquid	3.6	mg	exact	0310100	Hypoglycemics: Glucagon-Like Peptide-1 (GLP-1) Receptor Agonists	7034749	Victoza	Exposure	Closed	Human	56	Years	Male			Acute		Unintentional - General	Own residence	Own residence	Managed on site (non health care facility)		No effect
10/11/2018	7:42:11 PM	2018	10	325007813432018	1	1	Liquid	1.8	mg	estimate	0310100	Hypoglycemics: Glucagon-Like Peptide-1 (GLP-1) Receptor Agonists	7034749	Victoza	Exposure	Closed	Human	54	Years	Female			Acute		Unintentional - Therapeutic error	Own residence	Own residence	Managed on site (non health care facility)		No effect
10/13/2018	9:57:00 PM	2018	10	20830603322018	1	1	Liquid		Unknown		0310100	Hypoglycemics: Glucagon-Like Peptide-1 (GLP-1) Receptor Agonists	8078449	Semaglutide	Exposure	Closed	Human		60s	Male			Acute		Adverse reaction - Drug	Own residence	Other	Managed on site (non health care facility)		Not followed, minimal clinical effects possible (no more than minor effect possible)
10/14/2018	8:26:48 AM	2018	10	180586393402018	1	1	Liquid	0.75	mg	exact	0310100	Hypoglycemics: Glucagon-Like Peptide-1 (GLP-1) Receptor Agonists	7859254	Trulicity	Exposure	Closed	Human	63	Years	Female			Acute-on-chronic	>8 hr <=24 hr	Unintentional - Therapeutic error	Other residence	Other residence	Managed on site (non health care facility)		Not followed, minimal clinical effects possible (no more than minor effect possible)
10/16/2018	7:32:26 AM	2018	10	28573923092018	1	1	Liquid		Unknown	estimate	0310100	Hypoglycemics: Glucagon-Like Peptide-1 (GLP-1) Receptor Agonists	7034749	Victoza	Exposure	Closed	Human	57	Years	Female	56.82		Acute		Unintentional - Therapeutic error	Own residence	Own residence	Managed on site (non health care facility)		No effect
10/17/2018	9:48:00 PM	2018	10	23499703532018	1	1	Liquid	1.8	mg	exact	0310100	Hypoglycemics: Glucagon-Like Peptide-1 (GLP-1) Receptor Agonists	7034749	Victoza	Exposure	Closed	Human	58	Years	Female			Acute		Unintentional - Therapeutic error	Own residence	Own residence	Managed on site (non health care facility)		Not followed, minimal clinical effects possible (no more than minor effect possible)
10/23/2018	8:59:14 PM	2018	10	21742553192018	1	1	Solid (tablets / capsules / caplets)	1.5	mg	exact	0310100	Hypoglycemics: Glucagon-Like Peptide-1 (GLP-1) Receptor Agonists	8078705	Ozempic 0.25 MG or 0.5 MG Doses	Exposure	Closed	Human	68	Years	Male	136.36		Chronic	>24 hr <=1 week	Unintentional - Therapeutic error	Own residence	Own residence	Managed on site (non health care facility)		Not followed, minimal clinical effects possible (no more than minor effect possible)
10/23/2018	9:35:15 PM	2018	10	34215003582018	1	1	Liquid		Unknown		0310100	Hypoglycemics: Glucagon-Like Peptide-1 (GLP-1) Receptor Agonists	7840451	BYDUREON Pen	Exposure	Closed	Human		Unknown adult (>=20 yrs)	Female			Acute		Adverse reaction - Drug	Own residence	Own residence	Managed on site (non health care facility)		Not followed, minimal clinical effects possible (no more than minor effect possible)
10/24/2018	6:30:47 PM	2018	10	26430043012018	1	1	Liquid	77	IU / units	estimate	0310100	Hypoglycemics: Glucagon-Like Peptide-1 (GLP-1) Receptor Agonists	8078449	Semaglutide	Exposure	Closed	Human		Unknown adult (>=20 yrs)	Female			Acute		Unintentional - Therapeutic error	Own residence	Own residence	Managed on site (non health care facility)		Not followed, minimal clinical effects possible (no more than minor effect possible)
10/26/2018	6:25:00 PM	2018	10	28593193092018	1	1	Liquid	2.5	mL	exact	0310100	Hypoglycemics: Glucagon-Like Peptide-1 (GLP-1) Receptor Agonists	7034749	Victoza	Exposure	Closed	Human	63	Years	Female			Unknown		Unintentional - Therapeutic error	Own residence	Other	Unknown		Not followed, minimal clinical effects possible (no more than minor effect possible)
10/26/2018	9:44:22 PM	2018	10	5723843842018	1	1	Liquid	1.8	mg	exact	0310100	Hypoglycemics: Glucagon-Like Peptide-1 (GLP-1) Receptor Agonists	7034749	Victoza	Exposure	Closed	Human	59	Years	Female			Acute-on-chronic	unknown	Unintentional - Therapeutic error	Own residence	Own residence	Managed on site (non health care facility)		Not followed, minimal clinical effects possible (no more than minor effect possible)
10/27/2018	7:54:08 AM	2018	10	180613173402018	1	1	Liquid	0.5	mL	estimate	0310100	Hypoglycemics: Glucagon-Like Peptide-1 (GLP-1) Receptor Agonists	7859254	Trulicity	Exposure	Closed	Human	75	Years	Female			Acute-on-chronic	unknown	Unintentional - Therapeutic error	Own residence	Own residence	Managed on site (non health care facility)		Not followed, minimal clinical effects possible (no more than minor effect possible)
10/27/2018	11:01:54 PM	2018	10	180614643402018	1	1	Liquid	2.4	mg	exact	0310100	Hypoglycemics: Glucagon-Like Peptide-1 (GLP-1) Receptor Agonists	7034749	Victoza	Exposure	Closed	Human	55	Years	Female			Acute-on-chronic	>8 hr <=24 hr	Unintentional - Therapeutic error	Own residence	Own residence	Managed on site (non health care facility)		No effect
10/28/2018	4:34:49 PM	2018	10	5998266003732018	1	1	Liquid	1.8	mg	maximum possible	0310100	Hypoglycemics: Glucagon-Like Peptide-1 (GLP-1) Receptor Agonists	7034749	Victoza	Exposure	Closed	Human	69	Years	Female			Acute-on-chronic	unknown	Unintentional - Therapeutic error	Own residence	Own residence	Managed on site (non health care facility)		No effect
10/28/2018	6:22:24 PM	2018	10	26434913012018	1	1	Solid (tablets / capsules / caplets)	2	tabs / pills / capsules	exact	0310100	Hypoglycemics: Glucagon-Like Peptide-1 (GLP-1) Receptor Agonists	7859254	Trulicity	Exposure	Closed	Human	58	Years	Female	79.55		Acute-on-chronic	>3 mo	Unintentional - Therapeutic error	Own residence	Other residence	Managed on site (non health care facility)		Not followed, minimal clinical effects possible (no more than minor effect possible)
10/29/2018	7:44:37 AM	2018	10	5998425003732018	1	1	Liquid		Unknown	estimate	0310100	Hypoglycemics: Glucagon-Like Peptide-1 (GLP-1) Receptor Agonists	7859254	Trulicity	Exposure	Closed	Human	66	Years	Female			Chronic	>24 hr <=1 week	Unintentional - Therapeutic error	Own residence	Own residence	Unknown		Unable to follow, judged as a potentially toxic exposure
10/30/2018	8:31:46 AM	2018	10	744418233542018	1	1	Liquid	1.5	mg	exact	0310100	Hypoglycemics: Glucagon-Like Peptide-1 (GLP-1) Receptor Agonists	7859189	Trulicity	Exposure	Closed	Human	71	Years	Female			Acute		Unintentional - General	Own residence	Other	Managed on site (non health care facility)		Not followed, minimal clinical effects possible (no more than minor effect possible)
10/31/2018	3:45:00 PM	2018	10	23530123532018	1	1	Liquid		Unknown		0310100	Hypoglycemics: Glucagon-Like Peptide-1 (GLP-1) Receptor Agonists	8078705	Ozempic 0.25 MG or 0.5 MG Doses	Exposure	Closed	Human	82	Years	Male	82.1		Chronic	>24 hr <=1 week	Unintentional - Therapeutic error	Own residence	Health care facility	Patient already in (enroute to) HCF when PCC called	Admitted to critical care unit	Minor effect
10/31/2018	11:32:31 PM	2018	10	34227273582018	1	1	Liquid	12	mg	exact	0310100	Hypoglycemics: Glucagon-Like Peptide-1 (GLP-1) Receptor Agonists	7034749	Victoza	Exposure	Closed	Human	73	Years	Female			Acute		Unintentional - Therapeutic error	Own residence	Other	Managed on site (non health care facility)		Not followed, minimal clinical effects possible (no more than minor effect possible)
11/01/2018	2:48:00 PM	2018	11	20855073322018	1	1	Liquid	0.5	mL	exact	0310100	Hypoglycemics: Glucagon-Like Peptide-1 (GLP-1) Receptor Agonists	7859254	Trulicity	Exposure	Closed	Human	82	Years	Female			Acute-on-chronic	unknown	Unintentional - Therapeutic error	Own residence	Other	Managed on site (non health care facility)		Minor effect
11/01/2018	8:37:00 PM	2018	11	23533683532018	1	1	Liquid	2.4	IU / units	exact	0310100	Hypoglycemics: Glucagon-Like Peptide-1 (GLP-1) Receptor Agonists	7034749	Victoza	Exposure	Closed	Human	81	Years	Male	127.12		Acute-on-chronic	unknown	Unintentional - Therapeutic error	Own residence	Own residence	Managed on site (non health care facility)		Not followed, minimal clinical effects possible (no more than minor effect possible)
11/02/2018	10:33:31 PM	2018	11	180627203402018	1	1	Liquid		Unknown	estimate	0310100	Hypoglycemics: Glucagon-Like Peptide-1 (GLP-1) Receptor Agonists	7034749	Victoza	Exposure	Closed	Human	49	Years	Female			Acute		Unintentional - Therapeutic error	Own residence	Own residence	Managed on site (non health care facility)		Not followed, minimal clinical effects possible (no more than minor effect possible)
11/03/2018	12:24:04 AM	2018	11	6000178003732018	1	1	Liquid	1.2	mg	exact	0310100	Hypoglycemics: Glucagon-Like Peptide-1 (GLP-1) Receptor Agonists	7034749	Victoza	Exposure	Closed	Human	59	Years	Male			Acute-on-chronic	>3 mo	Unintentional - Therapeutic error	Own residence	Own residence	Managed on site (non health care facility)		No effect
11/03/2018	8:12:33 AM	2018	11	43247383392018	1	1	Liquid	0.25	mg	exact	0310100	Hypoglycemics: Glucagon-Like Peptide-1 (GLP-1) Receptor Agonists	8078705	Ozempic 0.25 MG or 0.5 MG Doses	Exposure	Closed	Human	51	Years	Female			Chronic	>24 hr <=1 week	Unintentional - Therapeutic error	Own residence	Own residence	Managed on site (non health care facility)		No effect
11/04/2018	10:17:34 AM	2018	11	26505003132018	1	1	Unknown		Unknown		0310100	Hypoglycemics: Glucagon-Like Peptide-1 (GLP-1) Receptor Agonists	7034749	Victoza	Exposure	Closed	Human	74	Years	Female			Acute		Unintentional - Therapeutic error	Own residence	Health care facility	Patient already in (enroute to) HCF when PCC called	Treated/evaluated and released	Not followed, minimal clinical effects possible (no more than minor effect possible)
11/04/2018	6:44:06 PM	2018	11	180630733402018	1	1	Liquid	1.8	mL	exact	0310100	Hypoglycemics: Glucagon-Like Peptide-1 (GLP-1) Receptor Agonists	7034749	Victoza	Exposure	Closed	Human	53	Years	Female			Chronic	>24 hr <=1 week	Unintentional - Therapeutic error	Own residence	Other	Managed on site (non health care facility)		Not followed, minimal clinical effects possible (no more than minor effect possible)
11/04/2018	10:06:31 PM	2018	11	11799723372018	1	1	Other	2.6	mg	exact	0310100	Hypoglycemics: Glucagon-Like Peptide-1 (GLP-1) Receptor Agonists	7858834	Liraglutide	Exposure	Closed	Human	69	Years	Female	74.4		Acute-on-chronic	>3 mo	Unintentional - Therapeutic error	Own residence	Own residence	Managed on site (non health care facility)		Minor effect
11/05/2018	7:50:36 PM	2018	11	8809393162018	1	1	Liquid	1.8	mL	exact	0310100	Hypoglycemics: Glucagon-Like Peptide-1 (GLP-1) Receptor Agonists	7034749	Victoza	Exposure	Closed	Human	52	Years	Male			Acute-on-chronic	>3 mo	Unintentional - Therapeutic error	Own residence	Other	Managed on site (non health care facility)		No effect
11/07/2018	12:49:18 AM	2018	11	13773003722018	1	1	Liquid	2	mg	exact	0310100	Hypoglycemics: Glucagon-Like Peptide-1 (GLP-1) Receptor Agonists	7840451	BYDUREON Pen	Exposure	Closed	Human	63	Years	Female			Acute-on-chronic	>24 hr <=1 week	Unintentional - Therapeutic error	Own residence	Own residence	Managed on site (non health care facility)		No effect
11/07/2018	3:29:54 AM	2018	11	10684793712018	1	1	Liquid	0.75	mg	estimate	0310100	Hypoglycemics: Glucagon-Like Peptide-1 (GLP-1) Receptor Agonists	7859189	Trulicity	Exposure	Closed	Human	69	Years	Female			Acute-on-chronic	>1 week <=1 mo	Unintentional - Therapeutic error	Own residence	Own residence	Managed on site (non health care facility)		No effect
11/07/2018	5:59:00 PM	2018	11	10298963242018	1	1	Liquid	6	mg	exact	0310100	Hypoglycemics: Glucagon-Like Peptide-1 (GLP-1) Receptor Agonists	7877298	Saxenda	Exposure	Closed	Human	40	Years	Female	80.812		Acute		Unintentional - Therapeutic error	Own residence	Health care facility	Patient already in (enroute to) HCF when PCC called	Admitted to noncritical care unit	Moderate effect
11/07/2018	6:15:27 PM	2018	11	26513783582018	1	1	Liquid	2	mg	estimate	0310100	Hypoglycemics: Glucagon-Like Peptide-1 (GLP-1) Receptor Agonists	8068078	BYDUREON BCise	Exposure	Closed	Human	56	Years	Female			Acute		Unintentional - Therapeutic error	Own residence	Other	Managed on site (non health care facility)		Not followed, minimal clinical effects possible (no more than minor effect possible)
11/07/2018	7:30:00 PM	2018	11	23547273532018	1	1	Liquid	0.25	mg	estimate	0310100	Hypoglycemics: Glucagon-Like Peptide-1 (GLP-1) Receptor Agonists	8078705	Ozempic 0.25 MG or 0.5 MG Doses	Exposure	Closed	Human	43	Years	Male			Chronic	>24 hr <=1 week	Unintentional - Therapeutic error	Own residence	Health care facility	Patient already in (enroute to) HCF when PCC called	Treated/evaluated and released	Not followed, minimal clinical effects possible (no more than minor effect possible)
11/08/2018	10:28:40 AM	2018	11	11805093372018	1	1	Liquid	60	mg	exact	0310100	Hypoglycemics: Glucagon-Like Peptide-1 (GLP-1) Receptor Agonists	8078449	Semaglutide	Exposure	Closed	Human	56	Years	Female	117.5		Acute-on-chronic	>24 hr <=1 week	Unintentional - Therapeutic error	Own residence	Own residence	Managed on site (non health care facility)		Minor effect
11/10/2018	7:18:54 PM	2018	11	743283362018	1	1	Liquid	3.6	mL	estimate	0310100	Hypoglycemics: Glucagon-Like Peptide-1 (GLP-1) Receptor Agonists	7034749	Victoza	Exposure	Closed	Human	59	Years	Female			Acute		Unintentional - Therapeutic error	Own residence	Own residence	Managed on site (non health care facility)		Not followed, minimal clinical effects possible (no more than minor effect possible)
11/11/2018	9:18:48 AM	2018	11	6582803302018	1	1	Liquid	15	mg	exact	0310100	Hypoglycemics: Glucagon-Like Peptide-1 (GLP-1) Receptor Agonists	7034749	Victoza	Exposure	Closed	Human	71	Years	Female			Acute-on-chronic	>1 week <=1 mo	Unintentional - Therapeutic error	Own residence	Health care facility	Patient already in (enroute to) HCF when PCC called	Treated/evaluated and released	Minor effect
11/11/2018	10:33:23 AM	2018	11	325055983432018	1	1	Liquid	2	mg	exact	0310100	Hypoglycemics: Glucagon-Like Peptide-1 (GLP-1) Receptor Agonists	8068078	BYDUREON BCise	Exposure	Closed	Human	46	Years	Female	78.64		Acute-on-chronic	>1 week <=1 mo	Adverse reaction - Drug	Own residence	Own residence	Patient was referred by PCC to a HCF	Treated/evaluated and released	Minor effect
11/11/2018	8:09:48 PM	2018	11	23488283312018	1	1	Liquid	3.6	mL	estimate	0310100	Hypoglycemics: Glucagon-Like Peptide-1 (GLP-1) Receptor Agonists	7034749	Victoza	Exposure	Closed	Human	58	Years	Male			Acute-on-chronic	>3 mo	Unintentional - Therapeutic error	Own residence	Other	Managed on site (non health care facility)		Not followed, minimal clinical effects possible (no more than minor effect possible)
11/11/2018	11:10:29 PM	2018	11	746443362018	1	1	Liquid	2	each (e.g. bites / stings)	estimate	0310100	Hypoglycemics: Glucagon-Like Peptide-1 (GLP-1) Receptor Agonists	7859254	Trulicity	Exposure	Closed	Human		60s	Female			Acute		Unintentional - Therapeutic error	Own residence	Own residence	Managed on site (non health care facility)		Not followed, minimal clinical effects possible (no more than minor effect possible)
11/15/2018	9:18:23 AM	2018	11	11427353442018	1	1	Liquid		Unknown	estimate	0310100	Hypoglycemics: Glucagon-Like Peptide-1 (GLP-1) Receptor Agonists	7859254	Trulicity	Exposure	Closed	Human	36	Years	Male			Acute		Unintentional - Therapeutic error	Own residence	Own residence	Managed on site (non health care facility)		No effect
11/15/2018	11:08:02 AM	2018	11	86019203112018	1	1	Liquid	1	each (e.g. bites / stings)	estimate	0310100	Hypoglycemics: Glucagon-Like Peptide-1 (GLP-1) Receptor Agonists	7859189	Trulicity	Exposure	Closed	Human	30	Years	Female			Chronic	>1 mo <=3 mo	Adverse reaction - Drug	Own residence	Own residence	Managed on site (non health care facility)		Not followed, minimal clinical effects possible (no more than minor effect possible)
11/15/2018	11:43:29 PM	2018	11	2877363672018	1	1	Liquid	1.8	IU / units	exact	0310100	Hypoglycemics: Glucagon-Like Peptide-1 (GLP-1) Receptor Agonists	7034749	Victoza	Exposure	Closed	Human	61	Years	Female			Acute		Unintentional - Therapeutic error	Own residence	Own residence	Managed on site (non health care facility)		Not followed, minimal clinical effects possible (no more than minor effect possible)
11/16/2018	6:38:36 PM	2018	11	23278223222018	1	1	Liquid	1.8	mg	exact	0310100	Hypoglycemics: Glucagon-Like Peptide-1 (GLP-1) Receptor Agonists	7034749	Victoza	Exposure	Closed	Human	56	Years	Female	113.64		Acute-on-chronic	>3 mo	Unintentional - Therapeutic error	Own residence	Own residence	Managed on site (non health care facility)		No effect
11/18/2018	5:02:20 PM	2018	11	13577903852018	1	1	Liquid	4	mg	exact	0310100	Hypoglycemics: Glucagon-Like Peptide-1 (GLP-1) Receptor Agonists	8068078	BYDUREON BCise	Exposure	Closed	Human	55	Years	Female			Acute		Unintentional - Therapeutic error	Own residence	Own residence	Managed on site (non health care facility)		Not followed, minimal clinical effects possible (no more than minor effect possible)
11/18/2018	7:46:32 PM	2018	11	744541263542018	1	1	Liquid	3	mg	estimate	0310100	Hypoglycemics: Glucagon-Like Peptide-1 (GLP-1) Receptor Agonists	7859189	Trulicity	Exposure	Closed	Human	58	Years	Male			Acute-on-chronic	>1 week <=1 mo	Unintentional - Therapeutic error	Own residence	Own residence	Managed on site (non health care facility)		Not followed, minimal clinical effects possible (no more than minor effect possible)
11/19/2018	8:15:19 PM	2018	11	50088913522018	1	1	Liquid	30	mcg	exact	0310100	Hypoglycemics: Glucagon-Like Peptide-1 (GLP-1) Receptor Agonists	6595049	Byetta	Exposure	Closed	Human	77	Years	Female			Acute-on-chronic	unknown	Unintentional - Therapeutic error	Own residence	Other	Managed on site (non health care facility)		Not followed, minimal clinical effects possible (no more than minor effect possible)
11/20/2018	5:50:00 AM	2018	11	21101143142018	1	1	Liquid	4	IU / units	exact	0310100	Hypoglycemics: Glucagon-Like Peptide-1 (GLP-1) Receptor Agonists	8079512	Ozempic 1 MG Doses	Exposure	Closed	Human	55	Years	Female			Acute		Unintentional - Therapeutic error	Own residence	Health care facility	Patient already in (enroute to) HCF when PCC called	Treated/evaluated and released	Minor effect
11/20/2018	9:34:27 AM	2018	11	11433793442018	1	1	Liquid	1.2	mg	exact	0310100	Hypoglycemics: Glucagon-Like Peptide-1 (GLP-1) Receptor Agonists	7034749	Victoza	Exposure	Closed	Human	46	Years	Female			Acute		Unintentional - Therapeutic error	Own residence	Own residence	Managed on site (non health care facility)		Not followed, minimal clinical effects possible (no more than minor effect possible)
11/20/2018	1:43:58 PM	2018	11	180653213402018	1	1	Liquid	0.5	mg	exact	0310100	Hypoglycemics: Glucagon-Like Peptide-1 (GLP-1) Receptor Agonists	8078705	Ozempic 0.25 MG or 0.5 MG Doses	Exposure	Closed	Human	52	Years	Female			Chronic	>1 week <=1 mo	Unintentional - Therapeutic error	Own residence	Health care facility	Managed on site (non health care facility)		No effect
11/20/2018	4:05:57 PM	2018	11	13791863722018	1	1	Liquid	2.4	mg	exact	0310100	Hypoglycemics: Glucagon-Like Peptide-1 (GLP-1) Receptor Agonists	7034749	Victoza	Exposure	Closed	Human	56	Years	Female	104		Acute		Unintentional - Therapeutic error	Own residence	Own residence	Managed on site (non health care facility)		Not followed, minimal clinical effects possible (no more than minor effect possible)
11/24/2018	2:38:22 PM	2018	11	325077553432018	1	1	Liquid	3.6	mg	exact	0310100	Hypoglycemics: Glucagon-Like Peptide-1 (GLP-1) Receptor Agonists	7858834	Liraglutide	Exposure	Closed	Human	49	Years	Female			Acute-on-chronic	>8 hr <=24 hr	Unintentional - Therapeutic error	Own residence	Other	Managed on site (non health care facility)		No effect
11/25/2018	6:00:40 PM	2018	11	26551203472018	1	1	Liquid	4	mg	exact	0310100	Hypoglycemics: Glucagon-Like Peptide-1 (GLP-1) Receptor Agonists	6491924	EXENATIDE AND RELATED AGENTS	Exposure	Closed	Human	56	Years	Male			Acute		Unintentional - Therapeutic error	Own residence	Own residence	Managed on site (non health care facility)		Not followed, minimal clinical effects possible (no more than minor effect possible)
11/26/2018	3:15:00 PM	2018	11	21901883282018	1	1	Liquid	2	mg	estimate	0310100	Hypoglycemics: Glucagon-Like Peptide-1 (GLP-1) Receptor Agonists	8078705	Ozempic 0.25 MG or 0.5 MG Doses	Exposure	Closed	Human	65	Years	Male			Acute		Unintentional - Therapeutic error	Own residence	Own residence	Patient was referred by PCC to a HCF	Patient lost to follow-up / left AMA	Unable to follow, judged as a potentially toxic exposure
11/26/2018	3:27:04 PM	2018	11	19848033412018	1	1	Unknown		Unknown		0310100	Hypoglycemics: Glucagon-Like Peptide-1 (GLP-1) Receptor Agonists	8078705	Ozempic 0.25 MG or 0.5 MG Doses	Exposure	Closed	Human	65	Years	Male			Acute		Unintentional - Therapeutic error	Own residence	Health care facility	Patient was referred by PCC to a HCF	Patient refused referral / did not arrive at HCF	Minor effect
11/26/2018	9:44:02 PM	2018	11	30795103782018	1	1	Liquid	3.6	mg	estimate	0310100	Hypoglycemics: Glucagon-Like Peptide-1 (GLP-1) Receptor Agonists	7034749	Victoza	Exposure	Closed	Human		Unknown adult (>=20 yrs)	Female			Acute		Unintentional - Therapeutic error	Own residence	Own residence	Managed on site (non health care facility)		No effect
11/28/2018	7:21:01 PM	2018	11	10710013712018	1	1	Liquid	3	mg	estimate	0310100	Hypoglycemics: Glucagon-Like Peptide-1 (GLP-1) Receptor Agonists	7859254	Trulicity	Exposure	Closed	Human	49	Years	Female			Acute-on-chronic	>3 mo	Unintentional - Therapeutic error	Own residence	Own residence	Managed on site (non health care facility)		Minor effect
11/29/2018	12:18:00 AM	2018	11	180679583402018	1	1	Liquid	3	mg	exact	0310100	Hypoglycemics: Glucagon-Like Peptide-1 (GLP-1) Receptor Agonists	7859189	Trulicity	Exposure	Closed	Human	57	Years	Female			Acute-on-chronic	>3 mo	Unintentional - Therapeutic error	Own residence	Own residence	Managed on site (non health care facility)		Not followed, minimal clinical effects possible (no more than minor effect possible)
11/30/2018	1:19:58 AM	2018	11	13487713702018	1	1	Other		Unknown		0310100	Hypoglycemics: Glucagon-Like Peptide-1 (GLP-1) Receptor Agonists	7034749	Victoza	Exposure	Closed	Human		Unknown adult (>=20 yrs)	Female			Acute-on-chronic	>3 mo	Unintentional - Therapeutic error	Own residence	Own residence	Managed on site (non health care facility)		Not followed, minimal clinical effects possible (no more than minor effect possible)
11/30/2018	5:42:57 AM	2018	11	34271743582018	1	1	Unknown		Unknown		0310100	Hypoglycemics: Glucagon-Like Peptide-1 (GLP-1) Receptor Agonists	7034749	Victoza	Exposure	Closed	Human	60	Years	Male			Acute		Unintentional - Therapeutic error	Own residence	Own residence	Managed on site (non health care facility)		Not followed, minimal clinical effects possible (no more than minor effect possible)
11/30/2018	11:02:34 PM	2018	11	325088523432018	1	1	Liquid	1	each (e.g. bites / stings)	exact	0310100	Hypoglycemics: Glucagon-Like Peptide-1 (GLP-1) Receptor Agonists	7034749	Victoza	Exposure	Closed	Human		Unknown adult (>=20 yrs)	Female			Acute		Adverse reaction - Drug	Own residence	Own residence	Managed on site (non health care facility)		Minor effect
12/01/2018	9:05:44 AM	2018	12	43287443392018	1	1	Liquid	3	mg	exact	0310100	Hypoglycemics: Glucagon-Like Peptide-1 (GLP-1) Receptor Agonists	7859189	Trulicity	Exposure	Closed	Human	38	Years	Male			Acute		Unintentional - Therapeutic error	Own residence	Own residence	Managed on site (non health care facility)		Not followed, minimal clinical effects possible (no more than minor effect possible)
12/01/2018	11:59:31 PM	2018	12	4942103352018	1	1	Other	18	IU / units	estimate	0310100	Hypoglycemics: Glucagon-Like Peptide-1 (GLP-1) Receptor Agonists	7858834	Liraglutide	Exposure	Closed	Human	68	Years	Female	45.4		Acute		Unintentional - Therapeutic error	Own residence	Own residence	Managed on site (non health care facility)		No effect
12/02/2018	10:59:52 PM	2018	12	34276463582018	1	1	Unknown	2.4	mg	estimate	0310100	Hypoglycemics: Glucagon-Like Peptide-1 (GLP-1) Receptor Agonists			Exposure	Closed	Human	64	Years	Male			Acute		Unintentional - Therapeutic error	Own residence	Own residence	Managed on site (non health care facility)		Not followed, minimal clinical effects possible (no more than minor effect possible)
12/02/2018	11:50:57 PM	2018	12	6599663302018	1	1	Liquid	1.8	mL	exact	0310100	Hypoglycemics: Glucagon-Like Peptide-1 (GLP-1) Receptor Agonists	7034749	Victoza	Exposure	Closed	Human	55	Years	Female			Acute-on-chronic	>3 mo	Unintentional - Therapeutic error	Own residence	Own residence	Managed on site (non health care facility)		Not followed, minimal clinical effects possible (no more than minor effect possible)
12/03/2018	11:54:26 PM	2018	12	15211993862018	1	1	Liquid	3.6	mg	exact	0310100	Hypoglycemics: Glucagon-Like Peptide-1 (GLP-1) Receptor Agonists	7034749	Victoza	Exposure	Closed	Human	57	Years	Female			Acute-on-chronic	>3 mo	Unintentional - Therapeutic error	Other residence	Other	Managed on site (non health care facility)		Not followed, minimal clinical effects possible (no more than minor effect possible)
12/04/2018	4:14:25 PM	2018	12	15213003862018	1	1	Liquid	1.5	mg	maximum possible	0310100	Hypoglycemics: Glucagon-Like Peptide-1 (GLP-1) Receptor Agonists	7859254	Trulicity	Exposure	Closed	Human	56	Years	Male			Acute-on-chronic	>3 mo	Intentional - Misuse	Own residence	Other	Managed on site (non health care facility)		Not followed, minimal clinical effects possible (no more than minor effect possible)
12/04/2018	6:10:31 PM	2018	12	30812503782018	1	1	Solid (tablets / capsules / caplets)		Unknown		0310100	Hypoglycemics: Glucagon-Like Peptide-1 (GLP-1) Receptor Agonists	6595049	Byetta	Exposure	Closed	Human	60	Years	Female			Acute-on-chronic	unknown	Unintentional - Therapeutic error	Own residence	Own residence	Managed on site (non health care facility)		Not followed, minimal clinical effects possible (no more than minor effect possible)
12/05/2018	3:53:57 AM	2018	12	4534063622018	1	1	Liquid		Unknown	estimate	0310100	Hypoglycemics: Glucagon-Like Peptide-1 (GLP-1) Receptor Agonists	7859254	Trulicity	Exposure	Closed	Human	52	Years	Female			Acute		Unintentional - Therapeutic error	Other residence	Own residence	Managed on site (non health care facility)		Not followed, judged as nontoxic exposure (clinical effects not expected)
12/05/2018	2:29:51 PM	2018	12	34280613582018	1	1	Liquid	3	mg	estimate	0310100	Hypoglycemics: Glucagon-Like Peptide-1 (GLP-1) Receptor Agonists	7859189	Trulicity	Exposure	Closed	Human	54	Years	Male			Acute		Unintentional - Therapeutic error	Own residence	Own residence	Managed on site (non health care facility)		Not followed, minimal clinical effects possible (no more than minor effect possible)
12/05/2018	4:33:27 PM	2018	12	23304173222018	1	1	Liquid	20	IU / units	maximum possible	0310100	Hypoglycemics: Glucagon-Like Peptide-1 (GLP-1) Receptor Agonists	6595049	Byetta	Exposure	Closed	Human		Unknown adult (>=20 yrs)	Female			Acute-on-chronic	unknown	Unintentional - Therapeutic error	Own residence	Own residence	Managed on site (non health care facility)		Not followed, minimal clinical effects possible (no more than minor effect possible)
12/06/2018	9:14:17 PM	2018	12	34282903582018	1	1	Unknown		Unknown		0310100	Hypoglycemics: Glucagon-Like Peptide-1 (GLP-1) Receptor Agonists			Exposure	Closed	Human	62	Years	Male			Acute		Unintentional - Therapeutic error	Own residence	Other	Managed on site (non health care facility)		Not followed, minimal clinical effects possible (no more than minor effect possible)
12/07/2018	6:37:15 PM	2018	12	6290143232018	1	1	Liquid	1	each (e.g. bites / stings)	maximum possible	0310100	Hypoglycemics: Glucagon-Like Peptide-1 (GLP-1) Receptor Agonists	7859254	Trulicity	Exposure	Closed	Human		Unknown adult (>=20 yrs)	Female			Acute		Unintentional - Therapeutic error	Own residence	Other	Managed on site (non health care facility)		Not followed, minimal clinical effects possible (no more than minor effect possible)
12/08/2018	7:55:01 AM	2018	12	2887403672018	1	1	Liquid	0.75	mg	estimate	0310100	Hypoglycemics: Glucagon-Like Peptide-1 (GLP-1) Receptor Agonists	7859254	Trulicity	Exposure	Closed	Human	57	Years	Female	110.45		Acute		Unintentional - Therapeutic error	Own residence	Own residence	Managed on site (non health care facility)		Minor effect
12/09/2018	6:34:53 PM	2018	12	5763293842018	1	1	Liquid	1.5	mg	exact	0310100	Hypoglycemics: Glucagon-Like Peptide-1 (GLP-1) Receptor Agonists	7859189	Trulicity	Exposure	Closed	Human	62	Years	Male			Acute-on-chronic	>1 mo <=3 mo	Unintentional - Therapeutic error	Own residence	Own residence	Managed on site (non health care facility)		Not followed, minimal clinical effects possible (no more than minor effect possible)
12/10/2018	8:52:56 PM	2018	12	810743362018	1	1	Liquid	2.4	mg	exact	0310100	Hypoglycemics: Glucagon-Like Peptide-1 (GLP-1) Receptor Agonists	7877298	Saxenda	Exposure	Closed	Human	21	Years	Female			Acute		Unintentional - Therapeutic error	Own residence	Own residence	Patient was referred by PCC to a HCF	Patient lost to follow-up / left AMA	Moderate effect
12/10/2018	10:16:52 PM	2018	12	21802083192018	1	1	Liquid	3	mg	estimate	0310100	Hypoglycemics: Glucagon-Like Peptide-1 (GLP-1) Receptor Agonists	7877298	Saxenda	Exposure	Closed	Human	47	Years	Female			Acute		Adverse reaction - Drug	Own residence	Health care facility	Patient already in (enroute to) HCF when PCC called	Treated/evaluated and released	Minor effect
12/11/2018	3:22:32 AM	2018	12	86060143112018	1	1	Solid (tablets / capsules / caplets)		Unknown	estimate	0310100	Hypoglycemics: Glucagon-Like Peptide-1 (GLP-1) Receptor Agonists	7859254	Trulicity	Exposure	Closed	Human		Unknown adult (>=20 yrs)	Female			Chronic	unknown	Adverse reaction - Drug	Own residence	Own residence	Managed on site (non health care facility)		Not followed, minimal clinical effects possible (no more than minor effect possible)
12/11/2018	2:53:46 PM	2018	12	23534613312018	1	1	Liquid	3	mg	maximum possible	0310100	Hypoglycemics: Glucagon-Like Peptide-1 (GLP-1) Receptor Agonists	7859189	Trulicity	Exposure	Closed	Human	39	Years	Female			Acute-on-chronic	>3 mo	Unintentional - Therapeutic error	Own residence	Own residence	Managed on site (non health care facility)		Not followed, minimal clinical effects possible (no more than minor effect possible)
12/12/2018	7:21:08 AM	2018	12	180706783402018	1	1	Liquid	1.5	mg	exact	0310100	Hypoglycemics: Glucagon-Like Peptide-1 (GLP-1) Receptor Agonists	7859189	Trulicity	Exposure	Closed	Human	48	Years	Female			Acute		Unintentional - Therapeutic error	Own residence	Own residence	Managed on site (non health care facility)		Not followed, minimal clinical effects possible (no more than minor effect possible)
12/12/2018	1:29:34 PM	2018	12	11465393442018	1	1	Liquid	0.75	mg	exact	0310100	Hypoglycemics: Glucagon-Like Peptide-1 (GLP-1) Receptor Agonists	7859254	Trulicity	Exposure	Closed	Human	58	Years	Male			Acute-on-chronic	>1 mo <=3 mo	Adverse reaction - Drug	Own residence	Own residence	Patient already in (enroute to) HCF when PCC called	Treated/evaluated and released	Moderate effect
12/12/2018	8:53:00 PM	2018	12	1497123212018	1	1	Liquid	0.5	mcg	exact	0310100	Hypoglycemics: Glucagon-Like Peptide-1 (GLP-1) Receptor Agonists	8078705	Ozempic 0.25 MG or 0.5 MG Doses	Exposure	Closed	Human	65	Years	Male			Acute		Unintentional - Therapeutic error	Own residence	Own residence	Managed on site (non health care facility)		Not followed, minimal clinical effects possible (no more than minor effect possible)
12/14/2018	6:15:15 PM	2018	12	6014147003732018	1	1	Liquid	1.5	mg	estimate	0310100	Hypoglycemics: Glucagon-Like Peptide-1 (GLP-1) Receptor Agonists	7859254	Trulicity	Exposure	Closed	Human	56	Years	Female			Chronic	>24 hr <=1 week	Unintentional - Therapeutic error	Health care facility	Other	Managed on site (non health care facility)		No effect
12/15/2018	5:56:39 PM	2018	12	13508943702018	1	1	Liquid	1.2	mg	maximum possible	0310100	Hypoglycemics: Glucagon-Like Peptide-1 (GLP-1) Receptor Agonists	7034749	Victoza	Exposure	Closed	Human	43	Years	Female	113.64		Acute-on-chronic	>3 mo	Unintentional - Therapeutic error	Own residence	Own residence	Managed on site (non health care facility)		No effect
12/16/2018	1:35:10 PM	2018	12	6861873642018	1	1	Other	0.6	mL	exact	0310100	Hypoglycemics: Glucagon-Like Peptide-1 (GLP-1) Receptor Agonists	7034749	Victoza	Exposure	Closed	Human		Unknown adult (>=20 yrs)	Female			Acute-on-chronic	>3 mo	Adverse reaction - Drug	Own residence	Own residence	Managed on site (non health care facility)		Minor effect
12/17/2018	5:50:41 PM	2018	12	15234133862018	1	1	Liquid	4	mg	maximum possible	0310100	Hypoglycemics: Glucagon-Like Peptide-1 (GLP-1) Receptor Agonists	7840451	BYDUREON Pen	Exposure	Closed	Human	63	Years	Male			Acute-on-chronic	>3 mo	Unintentional - Therapeutic error	Own residence	Own residence	Managed on site (non health care facility)		Not followed, minimal clinical effects possible (no more than minor effect possible)
12/18/2018	12:13:14 PM	2018	12	15235453862018	1	1	Liquid	3.6	mg	exact	0310100	Hypoglycemics: Glucagon-Like Peptide-1 (GLP-1) Receptor Agonists	7034749	Victoza	Exposure	Closed	Human	50	Years	Female			Acute-on-chronic	>3 mo	Unintentional - Therapeutic error	Own residence	Own residence	Managed on site (non health care facility)		Not followed, minimal clinical effects possible (no more than minor effect possible)
12/18/2018	6:22:00 PM	2018	12	23641153532018	1	1	Liquid	3	mg	exact	0310100	Hypoglycemics: Glucagon-Like Peptide-1 (GLP-1) Receptor Agonists	7859189	Trulicity	Exposure	Closed	Human	57	Years	Female	126.666		Acute-on-chronic	>3 mo	Unintentional - Therapeutic error	Own residence	Other	Managed on site (non health care facility)		Not followed, minimal clinical effects possible (no more than minor effect possible)
12/19/2018	7:11:14 PM	2018	12	13634863852018	1	1	Liquid	1.2	mg	estimate	0310100	Hypoglycemics: Glucagon-Like Peptide-1 (GLP-1) Receptor Agonists	7034749	Victoza	Exposure	Closed	Human	59	Years	Female			Acute-on-chronic	>3 mo	Unintentional - Therapeutic error	Own residence	Own residence	Managed on site (non health care facility)		Not followed, minimal clinical effects possible (no more than minor effect possible)
12/20/2018	1:22:13 PM	2018	12	34304563582018	1	1	Unknown		Unknown		0310100	Hypoglycemics: Glucagon-Like Peptide-1 (GLP-1) Receptor Agonists			Exposure	Closed	Human	65	Years	Female			Acute		Unintentional - Therapeutic error	Own residence	Own residence	Managed on site (non health care facility)		Not followed, minimal clinical effects possible (no more than minor effect possible)
12/21/2018	9:31:00 AM	2018	12	180722343402018	1	1	Liquid	1.5	mg	estimate	0310100	Hypoglycemics: Glucagon-Like Peptide-1 (GLP-1) Receptor Agonists	7859254	Trulicity	Exposure	Closed	Human	70	Years	Female	94.8		Acute-on-chronic	>3 mo	Unintentional - Therapeutic error	Own residence	Own residence	Managed on site (non health care facility)		Not followed, minimal clinical effects possible (no more than minor effect possible)
12/22/2018	9:25:57 PM	2018	12	10737623712018	1	1	Liquid	12.6	mg	estimate	0310100	Hypoglycemics: Glucagon-Like Peptide-1 (GLP-1) Receptor Agonists	7034749	Victoza	Exposure	Closed	Human	71	Years	Female			Acute		Unintentional - Therapeutic error	Own residence	Health care facility	Patient already in (enroute to) HCF when PCC called	Treated/evaluated and released	No effect
12/23/2018	9:18:49 AM	2018	12	5774703842018	1	1	Other		Unknown	estimate	0310100	Hypoglycemics: Glucagon-Like Peptide-1 (GLP-1) Receptor Agonists	7034749	Victoza	Exposure	Closed	Human	52	Years	Male			Acute-on-chronic	>3 mo	Unintentional - Therapeutic error	Own residence	Own residence	Managed on site (non health care facility)		Not followed, minimal clinical effects possible (no more than minor effect possible)
12/24/2018	1:01:30 PM	2018	12	28698623092018	1	1	Liquid	4	each (e.g. bites / stings)	exact	0310100	Hypoglycemics: Glucagon-Like Peptide-1 (GLP-1) Receptor Agonists	8078705	Ozempic 0.25 MG or 0.5 MG Doses	Exposure	Closed	Human	78	Years	Male			Chronic	>24 hr <=1 week	Unintentional - Therapeutic error	Own residence	Other	Managed on site (non health care facility)		Minor effect
12/25/2018	8:23:55 AM	2018	12	26514563012018	1	1	Liquid	20	IU / units	exact	0310100	Hypoglycemics: Glucagon-Like Peptide-1 (GLP-1) Receptor Agonists	6595049	Byetta	Exposure	Closed	Human	49	Years	Female			Acute		Unintentional - Therapeutic error	Own residence	Own residence	Managed on site (non health care facility)		Minor effect
12/26/2018	9:31:00 AM	2018	12	23656963532018	1	1	Liquid	6	each (e.g. bites / stings)	estimate	0310100	Hypoglycemics: Glucagon-Like Peptide-1 (GLP-1) Receptor Agonists	8078705	Ozempic 0.25 MG or 0.5 MG Doses	Exposure	Closed	Human	42	Years	Female			Acute-on-chronic	unknown	Unintentional - Therapeutic error	Own residence	Health care facility	Patient already in (enroute to) HCF when PCC called	Treated/evaluated and released	Minor effect
12/28/2018	5:20:00 PM	2018	12	5778803842018	1	1	Liquid	2	mg	exact	0310100	Hypoglycemics: Glucagon-Like Peptide-1 (GLP-1) Receptor Agonists	8079512	Ozempic 1 MG Doses	Exposure	Closed	Human	48	Years	Male			Acute-on-chronic	>3 mo	Unintentional - Therapeutic error	Own residence	Own residence	Managed on site (non health care facility)		Not followed, minimal clinical effects possible (no more than minor effect possible)
12/28/2018	7:47:15 PM	2018	12	180736233402018	1	1	Liquid	3	mg	exact	0310100	Hypoglycemics: Glucagon-Like Peptide-1 (GLP-1) Receptor Agonists	7877298	Saxenda	Exposure	Closed	Human	31	Years	Female			Acute		Unintentional - Therapeutic error	Own residence	Own residence	Managed on site (non health care facility)		Not followed, minimal clinical effects possible (no more than minor effect possible)
12/29/2018	1:49:30 AM	2018	12	34316713582018	1	1	Unknown		Unknown		0310100	Hypoglycemics: Glucagon-Like Peptide-1 (GLP-1) Receptor Agonists	7859189	Trulicity	Exposure	Closed	Human	84	Years	Male			Acute		Unintentional - Therapeutic error	Own residence	Own residence	Managed on site (non health care facility)		Not followed, minimal clinical effects possible (no more than minor effect possible)
12/29/2018	11:02:00 AM	2018	12	1506613212018	1	1	Liquid	80	mL	exact	0310100	Hypoglycemics: Glucagon-Like Peptide-1 (GLP-1) Receptor Agonists	7034749	Victoza	Exposure	Closed	Human	50	Years	Female			Acute-on-chronic	unknown	Unintentional - Therapeutic error	Own residence	Own residence	Patient already in (enroute to) HCF when PCC called	Treated/evaluated and released	No effect
12/30/2018	4:36:06 PM	2018	12	23562583312018	1	1	Liquid	3	mg	exact	0310100	Hypoglycemics: Glucagon-Like Peptide-1 (GLP-1) Receptor Agonists	7859189	Trulicity	Exposure	Closed	Human	56	Years	Female	99.8		Acute		Unintentional - Therapeutic error	Own residence	Own residence	Managed on site (non health care facility)		Not followed, minimal clinical effects possible (no more than minor effect possible)
12/31/2018	2:52:15 PM	2018	12	29049883612018	1	1	Liquid	1	mg	exact	0310100	Hypoglycemics: Glucagon-Like Peptide-1 (GLP-1) Receptor Agonists	8079512	Ozempic 1 MG Doses	Exposure	Closed	Human	63	Years	Male	118.8		Acute		Unintentional - Therapeutic error	Own residence	Own residence	Managed on site (non health care facility)		No effect
12/31/2018	8:39:03 PM	2018	12	23337803222018	1	1	Liquid	0.5	mg	exact	0310100	Hypoglycemics: Glucagon-Like Peptide-1 (GLP-1) Receptor Agonists	8078705	Ozempic 0.25 MG or 0.5 MG Doses	Exposure	Closed	Human		Unknown adult (>=20 yrs)	Male			Acute-on-chronic	>3 mo	Unintentional - Therapeutic error	Own residence	Own residence	Managed on site (non health care facility)		Not followed, minimal clinical effects possible (no more than minor effect possible)
01/01/2019	7:01:07 AM	2019	1	6019441003732019	1	1	Liquid	2	each (e.g. bites / stings)	exact	0310100	Hypoglycemics: Glucagon-Like Peptide-1 (GLP-1) Receptor Agonists	7859189	Trulicity	Exposure	Closed	Human	23	Years	Male			Acute		Unintentional - Therapeutic error	Own residence	Own residence	Managed on site (non health care facility)		No effect
01/02/2019	12:31:23 PM	2019	1	6019794003732019	1	1	Liquid	1.5	mg	maximum possible	0310100	Hypoglycemics: Glucagon-Like Peptide-1 (GLP-1) Receptor Agonists	7859189	Trulicity	Exposure	Closed	Human	71	Years	Female			Acute-on-chronic	unknown	Unintentional - Therapeutic error	Own residence	Own residence	Managed on site (non health care facility)		No effect
01/02/2019	1:05:57 PM	2019	1	744798783102019	1	1	Liquid	0.5	mL	maximum possible	0310100	Hypoglycemics: Glucagon-Like Peptide-1 (GLP-1) Receptor Agonists	7859189	Trulicity	Exposure	Closed	Human		60s	Female			Acute		Unintentional - Therapeutic error	Own residence	Health care facility	Managed on site (non health care facility)		Not followed, minimal clinical effects possible (no more than minor effect possible)
01/03/2019	12:38:48 PM	2019	1	18010953492019	1	1	Other	2	mg	exact	0310100	Hypoglycemics: Glucagon-Like Peptide-1 (GLP-1) Receptor Agonists	8079512	Ozempic 1 MG Doses	Exposure	Closed	Human	73	Years	Female	90.7		Acute-on-chronic	>3 mo	Unintentional - Therapeutic error	Own residence	Own residence	Managed on site (non health care facility)		Unable to follow, judged as a potentially toxic exposure
01/04/2019	1:10:24 AM	2019	1	744808233542019	1	1	Liquid	0.5	mg	exact	0310100	Hypoglycemics: Glucagon-Like Peptide-1 (GLP-1) Receptor Agonists	8078705	Ozempic 0.25 MG or 0.5 MG Doses	Exposure	Closed	Human	53	Years	Female			Acute-on-chronic	>1 week <=1 mo	Unintentional - Therapeutic error	Own residence	Own residence	Managed on site (non health care facility)		Not followed, judged as nontoxic exposure (clinical effects not expected)
01/05/2019	7:19:59 PM	2019	1	744817723292019	1	1	Liquid	0.6	mL	maximum possible	0310100	Hypoglycemics: Glucagon-Like Peptide-1 (GLP-1) Receptor Agonists	7034749	Victoza	Exposure	Closed	Human	68	Years	Male			Acute-on-chronic	unknown	Unintentional - Therapeutic error	Own residence	Own residence	Managed on site (non health care facility)		Not followed, minimal clinical effects possible (no more than minor effect possible)
01/06/2019	3:50:00 AM	2019	1	21963303282019	1	1	Liquid		Unknown		0310100	Hypoglycemics: Glucagon-Like Peptide-1 (GLP-1) Receptor Agonists	7859254	Trulicity	Exposure	Closed	Human	44	Years	Male			Acute-on-chronic	>1 week <=1 mo	Unintentional - Therapeutic error	Own residence	Health care facility	Patient already in (enroute to) HCF when PCC called	Treated/evaluated and released	Minor effect
01/06/2019	2:20:20 PM	2019	1	744821383292019	1	1	Liquid	1	mL	exact	0310100	Hypoglycemics: Glucagon-Like Peptide-1 (GLP-1) Receptor Agonists			Exposure	Closed	Human	39	Years	Female			Acute-on-chronic	>3 mo	Unintentional - Therapeutic error	Own residence	Own residence	Managed on site (non health care facility)		Not followed, minimal clinical effects possible (no more than minor effect possible)
01/06/2019	7:32:00 PM	2019	1	10361333242019	1	1	Liquid	3	mg	exact	0310100	Hypoglycemics: Glucagon-Like Peptide-1 (GLP-1) Receptor Agonists	7859189	Trulicity	Exposure	Closed	Human	45	Years	Male	113.5		Acute-on-chronic	>3 mo	Unintentional - General	Own residence	Own residence	Patient already in (enroute to) HCF when PCC called	Treated/evaluated and released	No effect
01/08/2019	12:19:31 AM	2019	1	13667043852019	1	1	Liquid	15	IU / units	exact	0310100	Hypoglycemics: Glucagon-Like Peptide-1 (GLP-1) Receptor Agonists	6595049	Byetta	Exposure	Closed	Human	74	Years	Female			Acute-on-chronic	>3 mo	Unintentional - Therapeutic error	Own residence	Own residence	Managed on site (non health care facility)		Not followed, minimal clinical effects possible (no more than minor effect possible)
01/08/2019	6:33:33 PM	2019	1	15269193862019	1	1	Liquid	18	mg	exact	0310100	Hypoglycemics: Glucagon-Like Peptide-1 (GLP-1) Receptor Agonists	7034749	Victoza	Exposure	Closed	Human	79	Years	Male			Acute-on-chronic	unknown	Unintentional - Therapeutic error	Own residence	Other	Managed on site (non health care facility)		Moderate effect
01/09/2019	3:56:05 PM	2019	1	23348803222019	1	1	Liquid	4	mg	maximum possible	0310100	Hypoglycemics: Glucagon-Like Peptide-1 (GLP-1) Receptor Agonists	8079512	Ozempic 1 MG Doses	Exposure	Closed	Human	59	Years	Male			Acute		Unintentional - Therapeutic error	Own residence	Other	Patient was referred by PCC to a HCF	Patient refused referral / did not arrive at HCF	Not followed, minimal clinical effects possible (no more than minor effect possible)
01/09/2019	6:31:27 PM	2019	1	28726043092019	1	1	Liquid	2.5	mg	exact	0310100	Hypoglycemics: Glucagon-Like Peptide-1 (GLP-1) Receptor Agonists	8078705	Ozempic 0.25 MG or 0.5 MG Doses	Exposure	Closed	Human	59	Years	Male			Acute-on-chronic	unknown	Unintentional - Therapeutic error	Own residence	Health care facility	Patient already in (enroute to) HCF when PCC called	Treated/evaluated and released	Minor effect
01/09/2019	7:12:00 PM	2019	1	23688693532019	1	1	Liquid	8	mg	exact	0310100	Hypoglycemics: Glucagon-Like Peptide-1 (GLP-1) Receptor Agonists	8078705	Ozempic 0.25 MG or 0.5 MG Doses	Exposure	Closed	Human	55	Years	Male	90.8		Chronic	>24 hr <=1 week	Unintentional - Therapeutic error	Own residence	Own residence	Managed on site (non health care facility)		Not followed, minimal clinical effects possible (no more than minor effect possible)
01/10/2019	8:03:37 AM	2019	1	50151753522019	1	1	Liquid	3.6	mg	exact	0310100	Hypoglycemics: Glucagon-Like Peptide-1 (GLP-1) Receptor Agonists	7034749	Victoza	Exposure	Closed	Human	68	Years	Male			Acute-on-chronic	unknown	Unintentional - Therapeutic error	Own residence	Own residence	Managed on site (non health care facility)		No effect
01/11/2019	7:20:07 PM	2019	1	86112043112019	1	1	Liquid	1.75	mg	exact	0310100	Hypoglycemics: Glucagon-Like Peptide-1 (GLP-1) Receptor Agonists	8078705	Ozempic 0.25 MG or 0.5 MG Doses	Exposure	Closed	Human	57	Years	Female			Chronic	>24 hr <=1 week	Unintentional - Therapeutic error	Own residence	Health care facility	Patient already in (enroute to) HCF when PCC called	Treated/evaluated and released	No effect
01/11/2019	8:51:07 PM	2019	1	50153913522019	1	1	Liquid		Unknown		0310100	Hypoglycemics: Glucagon-Like Peptide-1 (GLP-1) Receptor Agonists	7840451	BYDUREON Pen	Exposure	Closed	Human	76	Years	Female			Acute		Unintentional - Therapeutic error	Own residence	Other	Managed on site (non health care facility)		Not followed, minimal clinical effects possible (no more than minor effect possible)
01/11/2019	10:53:30 PM	2019	1	744853493542019	1	1	Liquid	1	each (e.g. bites / stings)	exact	0310100	Hypoglycemics: Glucagon-Like Peptide-1 (GLP-1) Receptor Agonists	7859254	Trulicity	Exposure	Closed	Human	72	Years	Male			Acute		Unintentional - Therapeutic error	Own residence	Own residence	Managed on site (non health care facility)		Not followed, minimal clinical effects possible (no more than minor effect possible)
01/11/2019	11:12:00 PM	2019	1	20941913322019	1	1	Liquid	1.5	mg	maximum possible	0310100	Hypoglycemics: Glucagon-Like Peptide-1 (GLP-1) Receptor Agonists	7859254	Trulicity	Exposure	Closed	Human	50	Years	Female			Acute		Unintentional - Therapeutic error	Own residence	Own residence	Unknown		Unable to follow, judged as a potentially toxic exposure
01/12/2019	12:21:11 AM	2019	1	744853733292019	1	1	Liquid	1.5	mL	exact	0310100	Hypoglycemics: Glucagon-Like Peptide-1 (GLP-1) Receptor Agonists	8079512	Ozempic 1 MG Doses	Exposure	Closed	Human	50	Years	Male	158.8		Acute-on-chronic	>3 mo	Unintentional - Therapeutic error	Own residence	Own residence	Managed on site (non health care facility)		Not followed, minimal clinical effects possible (no more than minor effect possible)
01/12/2019	10:39:24 AM	2019	1	744855423262019	1	1	Liquid		Unknown	estimate	0310100	Hypoglycemics: Glucagon-Like Peptide-1 (GLP-1) Receptor Agonists	8068078	BYDUREON BCise	Exposure	Closed	Human	57	Years	Male			Acute		Unintentional - Therapeutic error	Own residence	Own residence	Managed on site (non health care facility)		No effect
01/12/2019	12:06:03 PM	2019	1	34337223582019	1	1	Liquid	1.5	mg	estimate	0310100	Hypoglycemics: Glucagon-Like Peptide-1 (GLP-1) Receptor Agonists	7859189	Trulicity	Exposure	Closed	Human	67	Years	Male			Acute-on-chronic	>3 mo	Unintentional - Therapeutic error	Own residence	Health care facility	Patient already in (enroute to) HCF when PCC called	Treated/evaluated and released	Not followed, minimal clinical effects possible (no more than minor effect possible)
01/12/2019	4:19:53 PM	2019	1	25953362019	1	1	Other	1.3	mg	estimate	0310100	Hypoglycemics: Glucagon-Like Peptide-1 (GLP-1) Receptor Agonists	6491924	EXENATIDE AND RELATED AGENTS	Exposure	Closed	Human		Unknown adult (>=20 yrs)	Female			Acute		Unintentional - General	Own residence	Own residence	Managed on site (non health care facility)		Not followed, minimal clinical effects possible (no more than minor effect possible)
[truncated: 9,014 more rows]

## Sheet: Clinical Effects
Start Date	Start Time	Year	Start Date Month	Case ID (Secure)	Substance Sequence Number	Number of Products	Generic Code	Product Code	Clinical Effect Duration	Abdominal Pain	Acidosis	ADR to treatment	Agitation	Alkalosis	Alopecia	Ammonia elevation	Anaphylactoid reaction	Anion gap increased	Anorexia	AST, ALT>1,000	AST, ALT>100<=1,000	Asystole	Ataxia	Atrial Fibrillation/Flutter	Bilirubin increased	Bleeding (other)	Blisters - Bullae	Blisters - vesicles	Blood per rectum (other)	Blurred vision	Bradycardia	Bronchospasm	Burns	Burns (superficial)	Burns 2 - 3 degree	Cardiac arrest	Cellulitis	Chest pain (incl. noncardiac)	CK-MB elevation	Clonus	CNS Depression (Major)	CNS Depression (Mild)	CNS Depression (Moderate)	Coagulopathy - other	Coma	Conduction disturbance	Confusion	Constipation	Corneal abrasion
[truncated: 10,033 more rows]
[truncated: 137 more columns]

[truncated: 3 more sheets: Routes, Scenario, Therapy]
