# Supplementary material for: National Poison Center Trends in GLP-1 Receptor Agonist Exposures Following FDA Approval for Weight Loss
Source: J Med Toxicol. 2026 Feb 3;22(2):275–85. doi: 10.1007/s13181-026-01121-z (PMC13076849; doi:10.1007/s13181-026-01121-z)
Supplement: Supplementary file 4 — Supplementary Material 4 (RMD 56.4 KB) [file 13181_2026_1121_MOESM4_ESM.rmd]

---
title: "GLP1 Data Exploration"
date: 'July 17, 2024. Last edited: `r Sys.Date()`'
output:
  html_document:
    df_print: paged
---

```{r setup, include=FALSE, echo=FALSE, warning=FALSE}
library(readxl)
library(openxlsx)
library(tidyverse)
library(MASS)
library(mgcv)
library(gridExtra)
library(coin)
library(mice)
library(ggtext)
suppressMessages(library(conflicted))
conflict_prefer("select", "dplyr")
conflict_prefer("filter", "dplyr")
```

```{r access data, echo=FALSE}
# Define the path to the Excel workbook
excel_file <- "Joined_Preprocessed_GLP1_Data.xlsx"
GLPclean <- read_excel(excel_file)

# Load the metadata for ordinal factors
ordinal_metadata <- readRDS("ordinal_metadata.rds")

# Reapply ordinality to the factors
for (i in 1:nrow(ordinal_metadata)) {
  variable <- ordinal_metadata$Variable[i]
  levels <- unlist(ordinal_metadata$Levels[i])
  GLPclean[[variable]] <- factor(GLPclean[[variable]], levels = levels, ordered = TRUE)
}

# Verify ordinality transferred successfully (optional)
# str(GLPclean)
```

# Frequency Plots

Here, we create exploratory frequency plots for initial visual assessment.

```{r frequency plots, echo=FALSE, warning=FALSE}
# Define a function to count unique values for each column, including NA values
count_unique_values <- function(df, exclude_cols) {
  df %>%
    select(-one_of(exclude_cols)) %>%
    gather(key = "column", value = "value", convert = TRUE) %>%
    group_by(column, value) %>%
    summarize(count = n(), .groups = 'drop')
}

# Columns to exclude
exclude_cols <- c("Case ID (Secure)", "Start_DateTime", "Quarter")

# Apply the function to 'GLPclean'
unique_value_counts <- count_unique_values(GLPclean, exclude_cols)

# Print the resulting dataframe (optional)
print(unique_value_counts)

# Create a list to store the plots
plots <- list()

# Define the width for text wrapping
wrap_width <- 25

# Create individual bar plots for each column
for (col in unique(unique_value_counts$column)) {
  col_values <- GLPclean[[col]]
  
  # Create a copy of unique_value_counts for wrapping
  unique_value_counts_wrapped <- unique_value_counts %>%
    mutate(value_wrapped = str_wrap(as.character(value), width = wrap_width))
  
  # Filter for the current column
  unique_value_counts_filtered <- unique_value_counts_wrapped %>%
    filter(column == col)
  
  # Print the frequency table for the column
  cat("\nFrequency Table for Column:", col, "\n")
  print(unique_value_counts_filtered %>%
          select(value, count) %>%
          arrange(desc(count)))
  
  # Check if the column is an ordered factor
  if (is.ordered(col_values)) {
    levels_with_na <- c(levels(col_values), NA)  # Include NA in the levels
    unique_value_counts_filtered$value_wrapped <- factor(unique_value_counts_filtered$value_wrapped, levels = str_wrap(levels_with_na, wrap_width))
    p <- ggplot(unique_value_counts_filtered, aes(x = value_wrapped, y = count)) +
      geom_bar(stat = "identity") +
      theme(axis.text.x = element_text(angle = 90, hjust = 1)) +
      labs(x = "Value", y = "Count", title = paste("Frequency of Unique Values in Column:", col)) +
      scale_x_discrete(drop = FALSE)  # Keep all factor levels including NA
  } else if (is.numeric(col_values)) {
    unique_value_counts_filtered <- unique_value_counts_filtered %>%
      mutate(value = as.numeric(value)) %>%
      arrange(value)
    p <- ggplot(unique_value_counts_filtered, aes(x = value_wrapped, y = count)) +
      geom_bar(stat = "identity") +
      theme(axis.text.x = element_text(angle = 90, hjust = 1)) +
      labs(x = "Value", y = "Count", title = paste("Frequency of Unique Values in Column:", col))
  } else if (is.character(col_values)) {
    unique_value_counts_filtered <- unique_value_counts_filtered %>%
      arrange(value)
    p <- ggplot(unique_value_counts_filtered, aes(x = value_wrapped, y = count)) +
      geom_bar(stat = "identity") +
      theme(axis.text.x = element_text(angle = 90, hjust = 1)) +
      labs(x = "Value", y = "Count", title = paste("Frequency of Unique Values in Column:", col))
  } else {
    p <- ggplot(unique_value_counts_filtered, aes(x = reorder(value_wrapped, -count), y = count)) +
      geom_bar(stat = "identity") +
      theme(axis.text.x = element_text(angle = 90, hjust = 1)) +
      labs(x = "Value", y = "Count", title = paste("Frequency of Unique Values in Column:", col))
  }
  
  # Add the plot to the list
  plots[[col]] <- p
}

# Print the plots
for (plot in plots) {
  print(plot)
}


```

There are many symptoms documented in this data; we are interested in which ones occur the most.

```{r export frequency tables, echo=FALSE}
library(openxlsx)

# Add period labels (Before / After)
GLPclean <- GLPclean %>%
  mutate(Start_DateTime = as.Date(Start_DateTime),
         Period = ifelse(Start_DateTime < as.Date("2021-07-01"), "Before", "After"))

# Recreate total (all cases) counts
unique_value_counts_total <- count_unique_values(GLPclean, exclude_cols)

# Stratified counts by period
unique_value_counts_by_period <- GLPclean %>%
  select(-one_of(exclude_cols)) %>%
  gather(key = "column", value = "value", -Period) %>%
  group_by(Period, column, value) %>%
  summarize(count = n(), .groups = 'drop')

# Split into Before and After
unique_value_counts_before <- filter(unique_value_counts_by_period, Period == "Before") %>%
  select(-Period)
unique_value_counts_after  <- filter(unique_value_counts_by_period, Period == "After") %>%
  select(-Period)

# Create workbook
wb <- createWorkbook()

addWorksheet(wb, "Before")
addWorksheet(wb, "After")
addWorksheet(wb, "Total")

writeData(wb, "Before", unique_value_counts_before)
writeData(wb, "After",  unique_value_counts_after)
writeData(wb, "Total",  unique_value_counts_total)

# Save
saveWorkbook(wb, "NPDS_GLP1_analysis.xlsx", overwrite = TRUE)
```

I wanted a simple Excel of the raw data.

```{r top 10 symptoms}
# Define columns of interest
columns_of_interest <- names(GLPclean)[which(names(GLPclean) == "Abdominal Pain"):which(names(GLPclean) == "Vomiting")]

# Filter and summarize the unique value counts dataframe
filtered_value_counts <- unique_value_counts %>%
  filter(column %in% columns_of_interest & value %in% c("Related", "Unknown If Related")) %>%
  group_by(column, value) %>%
  summarize(total_count = sum(count), .groups = 'drop')

# Function to get top 10 columns
get_top10 <- function(data, value_filter) {
  data %>%
    filter(value == value_filter) %>%
    arrange(desc(total_count)) %>%
    slice_head(n = 10)
}

# Get top 10 columns for each category
top_related <- get_top10(filtered_value_counts, "Related")
top_unknown_if_related <- get_top10(filtered_value_counts, "Unknown If Related")
top_combined <- filtered_value_counts %>%
  group_by(column) %>%
  summarize(total_count = sum(total_count), .groups = 'drop') %>%
  arrange(desc(total_count)) %>%
  slice_head(n = 10)

# Function to create plots
create_plot <- function(data, title) {
  ggplot(data, aes(x = reorder(column, total_count), y = total_count)) +
    geom_bar(stat = "identity") +
    coord_flip() +
    labs(title = title, x = "Column", y = "Total Count") +
    theme_minimal()
}

# Create and print plots
print(create_plot(top_related, "Top 10 Columns for 'Related'"))
print(create_plot(top_unknown_if_related, "Top 10 Columns for 'Unknown If Related'"))
print(create_plot(top_combined, "Top 10 Columns for Combined 'Related' and 'Unknown If Related'"))

```

```{r top 10 symptoms before and after}
# Convert Start_DateTime to Date type and create period column
GLPclean <- GLPclean %>%
  mutate(Start_DateTime = as.Date(Start_DateTime),
         period = factor(ifelse(Start_DateTime < as.Date("2021-07-01"), 
                                "Before July 1, 2021", "After July 1, 2021"),
                         levels = c("Before July 1, 2021", "After July 1, 2021")))

# Define columns of interest
columns_of_interest <- names(GLPclean)[which(names(GLPclean) == "Abdominal Pain"):which(names(GLPclean) == "Vomiting")]

# Gather the data into long format and filter for columns of interest
long_GLPlong <- GLPclean %>%
  select(Start_DateTime, period, all_of(columns_of_interest)) %>%
  gather(key = "column", value = "value", -Start_DateTime, -period) %>%
  filter(value %in% c("Related", "Unknown If Related")) %>%
  group_by(column, value, period) %>%
  summarize(total_count = n(), .groups = 'drop')

# Function to get top 10 columns
get_top10 <- function(data, value_filter) {
  data %>%
    filter(value == value_filter) %>%
    arrange(desc(total_count)) %>%
    group_by(period) %>%
    slice_head(n = 10)
}

# Get top 10 columns for each category
top_related <- get_top10(long_GLPlong, "Related")
top_unknown_if_related <- get_top10(long_GLPlong, "Unknown If Related")
top_combined <- long_GLPlong %>%
  group_by(column, period) %>%
  summarize(total_count = sum(total_count), .groups = 'drop') %>%
  arrange(desc(total_count)) %>%
  group_by(period) %>%
  slice_head(n = 10)

# Function to create plots
create_plot <- function(data, title) {
  ggplot(data, aes(x = reorder(column, total_count), y = total_count)) +
    geom_bar(stat = "identity") +
    coord_flip() +
    labs(title = title, x = "Column", y = "Total Count") +
    theme_minimal() +
    facet_wrap(~period)
}

# Create and print plots
print(create_plot(top_related, "Top 10 Columns for 'Related'"))
print(create_plot(top_unknown_if_related, "Top 10 Columns for 'Unknown If Related'"))
print(create_plot(top_combined, "Top 10 Columns for Combined 'Related' and 'Unknown If Related'"))

```


```{r top 10 symptoms before and after comparison}
GLPclean <- GLPclean %>%
  mutate(Start_DateTime = as.Date(Start_DateTime),
         period = factor(ifelse(Start_DateTime < as.Date("2021-07-01"), "Before July 1, 2021", "After July 1, 2021"),
                         levels = c("Before July 1, 2021", "After July 1, 2021")))

total_observations <- GLPclean %>%
  count(period, name = "total_obs")

summarized_counts <- GLPclean %>%
  select(Start_DateTime, period, columns_of_interest) %>%
  gather(key = "column", value = "value", -Start_DateTime, -period) %>%
  filter(value %in% c("Related", "Unknown If Related")) %>%
  count(column, value, period) %>%
  left_join(total_observations, by = "period") %>%
  mutate(percentage = (n / total_obs) * 100) %>%
  select(-n, -total_obs)

top_n <- function(df, value, n = 10) {
  df %>%
    filter(value == !!value) %>%
    arrange(desc(percentage)) %>%
    group_by(period) %>%
    slice_head(n = n)
}

top_related <- top_n(summarized_counts, "Related")
top_unknown_if_related <- top_n(summarized_counts, "Unknown If Related")

top_combined <- summarized_counts %>%
  group_by(column, period) %>%
  summarize(percentage = sum(percentage), .groups = 'drop') %>%
  arrange(desc(percentage)) %>%
  group_by(period) %>%
  slice_head(n = 10)

plot_top <- function(df) {
  ggplot(df, aes(x = reorder(column, percentage), y = percentage, fill = period)) +
    geom_bar(stat = "identity", position = position_dodge()) +
    coord_flip() +
    labs(x = "Column", y = "Percentage of Total Observations") +
    theme_minimal()
}

print(plot_top(top_related))
print(plot_top(top_unknown_if_related))
print(plot_top(top_combined))

# Save plots as PNG
ggsave("clinical_effects.png", plot = plot_top(top_combined), width = 8, height = 6, units = "in", dpi = 300)

```

That will create a file called **`fold_change.png`** in the same folder as your `.Rmd` when you knit it.  

Do you want the file name to stay generic (`fold_change.png`) or to include the date/time (e.g., `fold_change_2025-09-24.png`) so you keep historical versions?

```{r symptom fold change from 1}
# Define the order of symptoms to be displayed
symptom_order <- c("Nausea", "Vomiting", "Abdominal Pain", "Diarrhea", "Dizziness/vertigo", "Headache", "Hypoglycemia")

# Filter the top_combined data for the specified symptoms and periods
filtered_data <- top_combined %>%
  filter(column %in% symptom_order) %>%
  spread(key = period, value = percentage)

# Calculate the fold change
filtered_data <- filtered_data %>%
  mutate(fold_change = `After July 1, 2021` / `Before July 1, 2021`)

# Ensure the factor levels are in the specified order
filtered_data$column <- factor(filtered_data$column, levels = symptom_order)

# Reorder the data frame according to the specified order
ordered_filtered_data <- filtered_data %>%
  arrange(factor(column, levels = symptom_order))

# Print the fold-change table in the specified order
print(ordered_filtered_data %>% select(column, fold_change))

# Adjust fold changes to display bars starting from 1
ordered_filtered_data <- ordered_filtered_data %>%
  mutate(adjusted_fold_change = fold_change - 1)

# Plot the fold change with reversed order for the plot
foldchange_plot <- ggplot(ordered_filtered_data, aes(x = factor(column, levels = rev(symptom_order)), y = adjusted_fold_change)) +
  geom_bar(stat = "identity", fill = "skyblue", width = 0.5) +
  geom_hline(yintercept = 0, color = "darkorange", size = 1) +
  coord_flip() +
  scale_y_continuous(labels = function(x) x + 1, 
                     breaks = seq(-1, 3, by = 0.5), 
                     limits = c(-0.5, max(ordered_filtered_data$adjusted_fold_change))) +
  labs(
       x = "Symptom", y = "Fold Change") +
  theme_minimal() +
  theme(
    plot.title = ggtext::element_markdown(size = 22, margin = margin(b = 20)),
    plot.caption = element_text(size = 12, hjust = 1, margin = margin(t = 15)),
    axis.text = element_text(size = 14),
    axis.title = element_text(size = 18),
    axis.title.x = element_text(margin = margin(t = 10)),
    axis.title.y = element_text(margin = margin(r = 10))
)

print(foldchange_plot)
ggsave("fold_change.png", plot = foldchange_plot, width = 11.5, height = 6.9, units = "in")

```


# Contingency Tables

```{r pairwise plot}
# Function to create pairs plot excluding specified columns
create_pairs_plot <- function(data, exclude_columns) {
  # Extract numeric and factor columns
  numeric_columns <- select(data, where(is.numeric))
  factor_columns <- select(data, where(is.factor))
  
  # Combine numeric and factor columns
  selected_data <- bind_cols(numeric_columns, factor_columns)
  
  # Debugging step: Print column names for verification
  print("Factor and Numeric columns in the dataset:")
  print(colnames(selected_data))
  
  # Exclude specified columns and ranges
  if (!is.null(exclude_columns)) {
    # Find indices for specified ranges
    col_indices <- unlist(lapply(exclude_columns, function(col_name) {
      if (grepl(":", col_name)) {
        range_parts <- unlist(strsplit(col_name, ":"))
        start_col <- range_parts[1]
        end_col <- range_parts[2]
        start_idx <- which(colnames(selected_data) == start_col)
        end_idx <- which(colnames(selected_data) == end_col)
        return(seq(start_idx, end_idx))
      } else {
        return(which(colnames(selected_data) == col_name))
      }
    }))
    selected_data <- selected_data[, -col_indices, drop = FALSE]
  }
  
  # Create pairs plot
  pairs(selected_data)
}

# Exclude specific columns
exclude_columns <- c("Case ID (Secure)", "Quarter", "Substance Quantity", "Substance Quantity Unit", "Substance Certainty")

# Exclude a range of columns
exclude_range <- c(
  exclude_columns,
  colnames(GLPclean)[which(names(GLPclean) == "Abdominal Pain"):which(names(GLPclean) == "Steroids")]
)

# Create pairs plot
create_pairs_plot(GLPclean, exclude_range)

```


```{r contingency tables, echo=FALSE, warning=FALSE}
# Function to plot two-way contingency tables
plot_two_way_contingency_tables <- function(df, include_columns) {
  # Sanitize column names
  sanitized_df <- df
  names(sanitized_df) <- make.names(names(df))
  
  # Map original names to sanitized names
  original_to_sanitized <- setNames(names(sanitized_df), names(df))
  
  # Filter to include only the specified columns
  columns_to_plot <- intersect(names(sanitized_df), make.names(include_columns))
  
  # Iterate over pairs of columns
  for (i in seq_along(columns_to_plot)) {
    for (j in seq_along(columns_to_plot)) {
      if (i < j) {
        col1 <- columns_to_plot[i]
        col2 <- columns_to_plot[j]
        
        # Ensure columns have no missing values and the same length
        valid_indices <- complete.cases(sanitized_df[[col1]], sanitized_df[[col2]])
        df_filtered <- sanitized_df[valid_indices, ]
        
        # Create a contingency table
        contingency_table <- table(df_filtered[[col1]], df_filtered[[col2]])
        
        # Convert the table to a data frame for ggplot
        contingency_df <- as.data.frame(contingency_table)
        names(contingency_df) <- c(col1, col2, "Frequency")
        
        # Plot the heatmap
        p <- ggplot(contingency_df, aes_string(x = col1, y = col2, fill = "Frequency")) +
          geom_tile() +
          labs(title = paste("Contingency Table of", names(original_to_sanitized)[original_to_sanitized == col1], "and", names(original_to_sanitized)[original_to_sanitized == col2])) +
          theme_minimal() +
          scale_fill_gradient(low = "white", high = "blue")
        
        print(p)
      }
    }
  }
}

include_columns <- c("Year",              "Quarter_Year",      "Substance Formulation",
                     "Product Code Name", "Age Range",         "Gender",                  
                     "Chronicity",        "Exposure Duration", "Reason",
                     "Exposure Site",     "Caller Site",       "Management Site",
                     "Level Of HCF Care", "Medical Outcome",   "Clinical Effect Duration",
                     "Route",             "Scenario",          "Therapy Opt")

plot_two_way_contingency_tables(GLPclean, include_columns)
```

# Call Increase Over Time

```{r modelling, echo=FALSE, warning=FALSE}
# Function to process and model data based on the specified time period
process_and_model <- function(data, time_period, file_prefix) {
  # Create numeric version of the specified time period for modeling
  data <- data %>%
    mutate(Time_Period = case_when(
      time_period == "Quarter" ~ paste0(Year, "-Q", Quarter),
      time_period == "Half-Year" ~ paste0(Year, "-", ifelse(Quarter <= 2, "H1", "H2")),
      time_period == "Year" ~ as.character(Year)
    ),
    Time_Period_Num = case_when(
      time_period == "Quarter" ~ Year * 4 + Quarter,
      time_period == "Half-Year" ~ Year * 2 + ifelse(Quarter <= 2, 1, 2),
      time_period == "Year" ~ Year
    )) %>%
    relocate(Time_Period_Num, .after = `Time_Period`)
  
  # Count frequencies by the specified time period
  period_counts <- data %>%
    group_by(Time_Period, Time_Period_Num) %>%
    summarize(count = n(), .groups = 'drop') %>%
    arrange(Time_Period_Num)
  
  # Define models
  models <- list(
    linear = lm(count ~ Time_Period_Num, data = period_counts),
    quadratic = lm(count ~ poly(Time_Period_Num, 2), data = period_counts),
    exponential = lm(log(count) ~ Time_Period_Num, data = period_counts),
    poisson = glm(count ~ Time_Period_Num, family = poisson(link = "log"), data = period_counts),
    negbinom = glm.nb(count ~ Time_Period_Num, data = period_counts)
  )
  
  # Exponential predictions
  period_counts <- period_counts %>%
    mutate(exp_predict = exp(predict(models$exponential, newdata = period_counts)))
  
  # LOESS model
  loess_model <- loess(count ~ Time_Period_Num, data = period_counts)
  loess_fitted <- predict(loess_model, newdata = period_counts)
  
  # Add model predictions to the data
  period_counts <- period_counts %>%
    mutate(poisson_predictions = predict(models$poisson, newdata = period_counts, type = "response"),
           negbinom_predictions = predict(models$negbinom, newdata = period_counts, type = "response"))
  
  # Create the base plot
  base_plot <- ggplot(period_counts, aes(x = Time_Period_Num, y = count)) +
    geom_bar(stat = "identity", width=0.5) +
    labs(x = time_period, y = "Count", title = paste("Frequency by", time_period)) +
    scale_x_continuous(breaks = period_counts$Time_Period_Num, labels = period_counts$Time_Period) +
    geom_vline(xintercept = 2021 * ifelse(time_period == "Quarter", 4, 
                                   ifelse(time_period == "Half-Year", 2, 1)) + 
                                   ifelse(time_period == "Quarter", 2.5, 
                                   ifelse(time_period == "Half-Year", 1.5, 0.5)), 
               color = "skyblue", linetype = "solid", linewidth = 1) +
    theme_minimal() +
    theme(axis.text.x = element_text(angle = 90, hjust = 1)) 

  # Add models to the plot with color aesthetic
  base_plot <- base_plot +
    geom_smooth(method = "lm", se = FALSE, aes(y = predict(models$linear, newdata = period_counts), color = "Linear")) +
    geom_smooth(method = "lm", formula = y ~ poly(x, 2), se = FALSE, aes(y = predict(models$quadratic, newdata = period_counts), color = "Quadratic")) +
    geom_line(aes(y = exp_predict, color = "Exponential"), size = 1) +
    geom_line(aes(y = negbinom_predictions, color = "Negative Binomial"), linewidth = 1) +
    geom_smooth(method = "loess", se = FALSE, aes(y = loess_fitted, color = "LOESS"), linewidth = 1) +
    geom_line(aes(y = poisson_predictions, color = "Poisson"), linewidth = 1) +
    scale_color_manual(
      values = c(
        "Linear" = "black", 
        "Quadratic" = "purple", 
        "Exponential" = "blue", 
        "Negative Binomial" = "darkgreen", 
        "LOESS" = "orange", 
        "Poisson" = "red"
      ), 
      breaks = c(
        "Linear", 
        "Quadratic", 
        "Exponential", 
        "Negative Binomial", 
        "LOESS", 
        "Poisson"
      )
    ) +
    guides(color = guide_legend(title = "Model")) +
    theme(legend.text = element_text(size = 8),                                   # Adjust text size if necessary
          legend.title= element_text(size = 10))
  
  # Save the base plot as a PNG file
  ggsave(filename = paste0(file_prefix, "_", time_period, "_plot.png"), plot = base_plot, width = 10, height = 6)
    
  # Plot first
  print(base_plot)
  
  # Print equations and R-squared values
  cat("\n", toupper(time_period), "GROUPING\n")
  cat("Linear Model: count =", coef(models$linear)[1], "+", coef(models$linear)[2], "* Time_Period_Num\n")
  cat("R-squared:", summary(models$linear)$r.squared, "\n")
  cat("Quadratic Model: count =", coef(models$quadratic)[1], "+", coef(models$quadratic)[2], "* Time_Period_Num +", coef(models$quadratic)[3], "* Time_Period_Num^2\n")
  cat("R-squared:", summary(models$quadratic)$r.squared, "\n")
  cat("Exponential Model: log(count) =", coef(models$exponential)[1], "+", coef(models$exponential)[2], "* Time_Period_Num\n")
  cat("R-squared:", summary(models$exponential)$r.squared, "\n")
  cat("Negative Binomial Model: log(count) =", coef(models$negbinom)[1], "+", coef(models$negbinom)[2], "* Time_Period_Num\n")
  cat("R-squared:", 1 - sum((period_counts$count - fitted(models$negbinom))^2) / sum((period_counts$count - mean(period_counts$count))^2), "\n")
  cat("Poisson Model: log(count) =", coef(models$poisson)[1], "+", coef(models$poisson)[2], "* Time_Period_Num\n")
  cat("R-squared:", 1 - sum((period_counts$count - fitted(models$poisson))^2) / sum((period_counts$count - mean(period_counts$count))^2), "\n")
  cat("LOESS Model R-squared:", 1 - sum((period_counts$count - loess_fitted)^2) / sum((period_counts$count - mean(period_counts$count))^2), "\n")
  
  # Plot residuals
  par(mfrow = c(3, 2))  # Set up a 3-row, 2-column plotting area
  
  # Residuals for Linear Model
  plot(models$linear$fitted.values, models$linear$residuals, main = paste(time_period, "Linear Model Residuals"), xlab = "Fitted values", ylab = "Residuals")
  abline(h = 0, col = "black")
  
  # Residuals for Quadratic Model
  plot(models$quadratic$fitted.values, models$quadratic$residuals, main = paste(time_period, "Quadratic Model Residuals"), xlab = "Fitted values", ylab = "Residuals")
  abline(h = 0, col = "purple")
  
  # Residuals for Exponential Model
  plot(exp(models$exponential$fitted.values), models$exponential$residuals, main = paste(time_period, "Exponential Model Residuals"), xlab = "Fitted values", ylab = "Residuals")
  abline(h = 0, col = "blue")
  
  # Residuals for Negative Binomial Model
  plot(fitted(models$negbinom), residuals(models$negbinom, type = "deviance"), main = paste(time_period, "Negative Binomial Model Residuals"), xlab = "Fitted values", ylab = "Residuals")
  abline(h = 0, col = "darkgreen")
  
  # Residuals for LOESS Model
  plot(loess_fitted, period_counts$count - loess_fitted, main = paste(time_period, "LOESS Model Residuals"), xlab = "Fitted values", ylab = "Residuals")
  abline(h = 0, col = "orange")
  
  # Residuals for Poisson Model
  plot(fitted(models$poisson), residuals(models$poisson, type = "deviance"), main = paste(time_period, "Poisson Model Residuals"), xlab = "Fitted values", ylab = "Residuals")
  abline(h = 0, col = "red")

  return(list(data = period_counts, models = models, loess_fitted = loess_fitted))
}

# Process and model data for different time periods
results_quarter <- process_and_model(GLPclean, "Quarter", "results")
results_half_year <- process_and_model(GLPclean, "Half-Year", "results")
results_year <- process_and_model(GLPclean, "Year", "results")
```

We find in all three cases that the LOESS and Poisson models have the highest, and nearly-identical, R-squared values. We prefer the Poisson model for the benefit of being able to assume an underlying Poisson distribution.

```{r Number of cases pre- and post-approval}
data <- results_quarter$data
threshold <- 8087
sum(data$count[data$Time_Period_Num < threshold], na.rm = TRUE)
sum(data$count[data$Time_Period_Num >= threshold], na.rm = TRUE)
```


```{r}
# Function to process and model data for quarterly time period
process_and_model_quarter <- function(data) {
  # Ensure that Year and Quarter columns are present
  if (!("Year" %in% colnames(data)) || !("Quarter" %in% colnames(data))) {
    stop("Columns 'Year' and 'Quarter' must be present in the dataset.")
  }
  
  # Create numeric version of the quarter for modeling
  data <- data %>%
    mutate(Time_Period = paste0(Year, "-Q", Quarter),
           Time_Period_Num = Year * 4 + Quarter) %>%
    relocate(Time_Period_Num, .after = `Time_Period`)
  
  # Count frequencies by the quarter
  period_counts <- data %>%
    group_by(Time_Period, Time_Period_Num) %>%
    summarize(count = n(), .groups = 'drop') %>%
    arrange(Time_Period_Num)
  
  # Define models
  models <- list(
    linear = lm(count ~ Time_Period_Num, data = period_counts),
    exponential = lm(log(count) ~ Time_Period_Num, data = period_counts),
    poisson = glm(count ~ Time_Period_Num, family = poisson(link = "log"), data = period_counts)
  )
  
  # Exponential predictions
  period_counts <- period_counts %>%
    mutate(exp_predict = exp(predict(models$exponential, newdata = period_counts)))
  
  # LOESS model
  loess_model <- loess(count ~ Time_Period_Num, data = period_counts)
  loess_fitted <- predict(loess_model, newdata = period_counts)
  
  # Add model predictions to the data
  period_counts <- period_counts %>%
    mutate(poisson_predictions = predict(models$poisson, newdata = period_counts, type = "response"))
  
  # Create the base plot with year marks on x-axis
  base_plot <- ggplot(period_counts, aes(x = Time_Period_Num, y = count)) +
    geom_bar(stat = "identity", width = 0.5, color = "darkorange", fill = "darkorange") +
    labs(x = "Time", y = "Frequency") +   # removed title here
    scale_x_continuous(breaks = seq(min(period_counts$Time_Period_Num), max(period_counts$Time_Period_Num), by = 4),
                     labels = seq(min(data$Year), max(data$Year), by = 1)) +
    geom_vline(xintercept = 2021 * 4 + 2.5, 
             color = "black", linetype = "dashed", linewidth = 1) +  
    annotate("text", x = 2021 * 4 + 2, y = 1500, 
           label = "FDA approval for\nonce-weekly semaglutide", 
           hjust = 1, vjust = 1.5, size = 2, color = "black") +  
    theme_minimal() +
    theme(axis.text.x = element_text(angle = 90, hjust = 1))
  
  # Add models to the plot with color aesthetic
  base_plot <- base_plot +
    geom_smooth(method = "lm", se = FALSE, aes(y = predict(models$linear, newdata = period_counts), color = "Linear")) +
    geom_line(aes(y = exp_predict, color = "Exponential"), size = 1) +
    geom_smooth(method = "loess", se = FALSE, aes(y = loess_fitted, color = "LOESS"), linewidth = 1) +
    geom_line(aes(y = poisson_predictions, color = "Poisson"), linewidth = 1) +
    scale_color_manual(
      values = c(
        "Linear" = "red", 
        "Exponential" = "darkgreen", 
        "LOESS" = "purple", 
        "Poisson" = "darkblue"
      ), 
      breaks = c(
        "Linear", 
        "Exponential", 
        "LOESS", 
        "Poisson"
      )
    ) +
    guides(color = guide_legend(title = "Model")) +
    theme(axis.text.x = element_text(size = 8, angle = 90, hjust = 1),
          legend.text = element_text(size = 8),  # Adjust text size if necessary
          legend.title = element_text(size = 10),
          axis.title = element_text(size = 14),
          plot.title = element_text(size = 20, hjust = 0, vjust = 1, margin = margin(b = 20)),
          axis.title.x = element_text(margin = margin(t = 10)),  # Add space above x-axis title
          axis.title.y = element_text(margin = margin(r = 10)))  # Add space to the right of y-axis title)  
  
  # Save the base plot as a PNG file
  ggsave(filename = "frequency_models.png", plot = base_plot, width = 11.5, height = 6.9)
  
  # Plot first
  print(base_plot)
  
  # Print equations and R-squared values
  cat("\nQUARTER-YEAR GROUPING\n")
  cat("Linear Model: count =", coef(models$linear)[1], "+", coef(models$linear)[2], "* Time_Period_Num\n")
  cat("R-squared:", summary(models$linear)$r.squared, "\n")
  cat("Exponential Model: log(count) =", coef(models$exponential)[1], "+", coef(models$exponential)[2], "* Time_Period_Num\n")
  cat("R-squared:", summary(models$exponential)$r.squared, "\n")
  cat("Poisson Model: log(count) =", coef(models$poisson)[1], "+", coef(models$poisson)[2], "* Time_Period_Num\n")
  cat("R-squared:", 1 - sum((period_counts$count - fitted(models$poisson))^2) / sum((period_counts$count - mean(period_counts$count))^2), "\n")
  cat("LOESS Model R-squared:", 1 - sum((period_counts$count - loess_fitted)^2) / sum((period_counts$count - mean(period_counts$count))^2), "\n")
  
  return(list(data = period_counts, models = models, loess_fitted = loess_fitted))
}

# Process and model data for quarterly time period
results_quarter <- process_and_model_quarter(GLPclean)

```

```{r rate increases before and after}
# Function to model rate changes before and after a specified date
process_rate_increase <- function(data, time_period, split_date, file_prefix) {
  # Create numeric version of the specified time period for modeling
  data <- data %>%
    mutate(Time_Period = case_when(
      time_period == "Quarter" ~ paste0(Year, "-Q", Quarter),
      time_period == "Half-Year" ~ paste0(Year, "-", ifelse(Quarter <= 2, "H1", "H2")),
      time_period == "Year" ~ as.character(Year)
    ),
    Time_Period_Num = case_when(
      time_period == "Quarter" ~ Year * 4 + Quarter,
      time_period == "Half-Year" ~ Year * 2 + ifelse(Quarter <= 2, 1, 2),
      time_period == "Year" ~ Year
    )) %>%
    relocate(Time_Period_Num, .after = `Time_Period`)
  
  # Count frequencies by the specified time period
  period_counts <- data %>%
    group_by(Time_Period, Time_Period_Num) %>%
    summarize(count = n(), .groups = 'drop') %>%
    arrange(Time_Period_Num)
  
  # Convert split date to numeric version
  split_date_num <- as.numeric(format(as.Date(split_date), "%Y")) * ifelse(time_period == "Quarter", 4, 
                                ifelse(time_period == "Half-Year", 2, 1)) +
                    ifelse(time_period == "Quarter", as.numeric(format(as.Date(split_date), "%m"))/3 + 0.5, 
                    ifelse(time_period == "Half-Year", as.numeric(format(as.Date(split_date), "%m"))/6, 0.5))
  
  # Separate data before and after the split date
  data_before <- period_counts %>% filter(Time_Period_Num <= split_date_num)
  data_after <- period_counts %>% filter(Time_Period_Num > split_date_num)
  
  # Fit linear models before and after the split date
  model_before <- lm(count ~ Time_Period_Num, data = data_before)
  model_after <- lm(count ~ Time_Period_Num, data = data_after)
  
  # Plotting
  plot <- ggplot(period_counts, aes(x = Time_Period_Num, y = count)) +
    geom_bar(stat = "identity", width=0.5) +
    geom_smooth(data = data_before, method = "lm", se = FALSE, aes(color = "Before"), size = 1) +
    geom_smooth(data = data_after, method = "lm", se = FALSE, aes(color = "After"), size = 1) +
    geom_vline(xintercept = split_date_num, color = "red", linetype = "dashed", linewidth = 1) +
    labs(x = time_period, y = "Count", title = paste("Rate change before and after", split_date)) +
    theme_minimal() +
    scale_color_manual(values = c("Before" = "blue", "After" = "green")) +
    theme(axis.text.x = element_text(angle = 90, hjust = 1))
  print(plot)
  
  # Output model summaries
  cat("Model Before Split Date:\n")
  print(summary(model_before))
  cat("\nModel After Split Date:\n")
  print(summary(model_after))
  
  return(list(model_before = model_before, model_after = model_after))
}

rate_change_results <- process_rate_increase(GLPclean, "Quarter", "2021-07-01", "rate_change")
```


# Drug Incidence

```{r drug incidence}
# Create the summary data frame
drug_summary <- GLPclean %>%
  group_by(Quarter_Year, `Product Code Name`) %>%
  summarise(count = n()) %>%
  ungroup()

# Convert Quarter_Year to a numeric representation
drug_summary <- drug_summary %>%
  mutate(
    Year = as.numeric(substr(Quarter_Year, 1, 4)),
    Quarter = as.numeric(substr(Quarter_Year, 7, 7)),
    Quarter_Num = Year + (Quarter - 1) / 4
  )

# Combined Plot using Quarter_Num to set the x-axis labels to only show the years
drug_summary_plot <- drug_summary %>%
  ggplot(aes(x = Quarter_Num, y = count, 
             color = `Product Code Name`, group = `Product Code Name`)) +
  geom_line(size = 1.1) +
  geom_vline(xintercept = 2021.5, linetype = "dashed", color = "black", size = 1) +
  annotate("text", x = 2021.25, y = 750, label = "FDA approval for\nonce-weekly semaglutide", hjust = 1, vjust = 1.5, size = 2, color = "black") +
  labs(x = "Time",
     y = "Frequency",
     color = "Product Name") +
  scale_x_continuous(breaks = seq(min(drug_summary$Year), max(drug_summary$Year), by = 1),
                     labels = seq(min(drug_summary$Year), max(drug_summary$Year), by = 1)) +
  theme_minimal() +
  theme(axis.text.x = element_text(size = 8, angle = 90, hjust = 1),
        legend.text = element_text(size = 8),                                   # Adjust text size if necessary
        legend.title = element_text(size = 10),
        axis.title = element_text(size = 14),
        plot.title = element_text(size = 20),
        axis.title.x = element_text(margin = margin(t = 10)),  # Add space above x-axis title
        axis.title.y = element_text(margin = margin(r = 10)))  # Add space to the right of y-axis title

# Print the plot
print(drug_summary_plot)

# Save plot to file
ggsave("drug_frequency.png", plot = drug_summary_plot, width = 11.5, height = 6.9, units = "in")

# Faceted Line Plot
faceted_drug_summary_plot <- drug_summary %>%
  ggplot(aes(x = Quarter_Year, y = count, group = `Product Code Name`)) +
  geom_line() +
  facet_wrap(~ `Product Code Name`, scales = "free_y") + 
  labs(title = "Drug Frequency Over Time by Category",
       x = "Quarter Year",
       y = "Frequency") +
  theme_minimal() +
  theme(axis.text.x = element_text(angle = 90, hjust = 1),
        axis.title  = element_text(size=14),
        plot.title  = element_text(size=16),
        legend.text = element_text(size=12))

# Print plot
print(faceted_drug_summary_plot)

# Save plot to file
ggsave("Faceted_Drug_Plots.png",  plot = faceted_drug_summary_plot, width = 10, height = 6, units = "in")
```


```{r drug shares of calls}
# Define mid-2021 boundary
mid_2021 <- as.Date("2021-07-01")

# Custom function to split data by date
split_data_by_date <- function(data, date_col, split_date) {
  list(
    before = data %>% filter(!!sym(date_col) < split_date),
    after = data %>% filter(!!sym(date_col) >= split_date)
  )
}

# Calculations for all unique `Product Code Name` values and reshape the output
percentage_summary <- GLPclean %>%
  select(Start_DateTime, `Product Code Name`) %>%
  split_data_by_date("Start_DateTime", mid_2021) %>%
  { 
    combined_data <- bind_rows(
      .$before %>% mutate(Period = "Before"),
      .$after %>% mutate(Period = "After")
    )
    
    # Calculate total counts by period
    total_counts <- combined_data %>%
      group_by(Period) %>%
      summarise(total_count = n(), .groups = "drop")
    
    # Calculate counts for each `Product Code Name` by period
    product_counts <- combined_data %>%
      group_by(`Product Code Name`, Period) %>%
      summarise(product_count = n(), .groups = "drop")
    
    # Calculate percentage for each product by period
    percentage_summary <- product_counts %>%
      left_join(total_counts, by = "Period") %>%
      mutate(percentage = (product_count / total_count) * 100) %>%
      select(`Product Code Name`, Period, percentage)
    
    # Reshape the data, ensuring "Before" is on the left and "After" is on the right
    reshaped_summary <- percentage_summary %>%
      pivot_wider(names_from = Period, 
                  values_from = percentage,
                  names_sort = FALSE, 
                  names_vary = "slowest",
                  names_prefix = "Percentage_",
                  values_fill = 0,
                  names_glue = "{Period}") %>%
      select(`Product Code Name`, Before, After) %>%  # Ensure order: Before, then After
      arrange(`Product Code Name`) %>%
      mutate(Change = After - Before)  # Calculate the change in percentage
    
    # Return the reshaped summary
    reshaped_summary
  }

# Display the reshaped summary with Before, After, and Change columns
percentage_summary
```


```{r percentage to HCF}
# Define mid-2021 boundary
mid_2021 <- as.Date("2021-07-01")

# Custom function to split data by date
split_data_by_date <- function(data, date_col, split_date) {
  list(
    before = data %>% filter(!!sym(date_col) < split_date),
    after = data %>% filter(!!sym(date_col) >= split_date)
  )
}

# Management Site calculations
GLPclean %>%
  select(Start_DateTime, `Management Site`) %>%
  split_data_by_date("Start_DateTime", mid_2021) %>%
  { 
    combined_data <- bind_rows(
      .$before %>% mutate(Period = "Before"),
      .$after %>% mutate(Period = "After")
    )
    
    total_counts <- combined_data %>%
      group_by(Period) %>%
      summarise(total_count = n())
    
    management_site_counts <- combined_data %>%
      filter(`Management Site` %in% c("Patient was referred by PCC to a HCF", 
                                      "Patient already in (enroute to) HCF when PCC called")) %>%
      group_by(Period) %>%
      summarise(site_count = n())
    
    percentage_summary <- management_site_counts %>%
      left_join(total_counts, by = "Period") %>%
      mutate(percentage = (site_count / total_count) * 100)
    
    print(percentage_summary)
  }

```


# Age Distribution before and after FDA approval

```{r function to split data by FDA approval}
# Define the midpoint date
mid_2021 <- as.POSIXct("2021-07-01")

# Function to split data by a specific date
split_data_by_date <- function(data, date_column, split_date) {
  before_marker <- data %>% filter(get(date_column) < split_date)
  after_marker <- data %>% filter(get(date_column) >= split_date)
  return(list(before = before_marker, after = after_marker))
}
```


```{r display age distributions before and after}
# Split and plot Age Range distribution
GLPclean %>%
  select(Start_DateTime, `Age Range`) %>%
  filter(`Age Range` != "Unknown adult (>= 20 yrs)") %>%
  split_data_by_date("Start_DateTime", mid_2021) %>%
  { 
    combined_data <- bind_rows(
      .$before %>% mutate(Period = "Before"),
      .$after %>% mutate(Period = "After")
    ) %>% filter(`Age Range` != "Unknown adult (>= 20 yrs)")
    
    plot_age_range_distribution <- ggplot(combined_data, aes(x = `Age Range`, fill = Period)) +
      geom_bar(position = "dodge") +
      labs(title = "Distribution of Age Range Before and After July 1, 2021", x = "Age Range", y = "Count") +
      theme_minimal() +
      scale_fill_manual(values = c("Before" = "blue", "After" = "red"))
    
    print(plot_age_range_distribution)
    
    modes_age_range <- data.frame(
      Period = c("Before", "After"), 
      Mode = c(
        .$before %>% count(`Age Range`) %>% filter(n == max(n)) %>% pull(`Age Range`),
        .$after %>% count(`Age Range`) %>% filter(n == max(n)) %>% pull(`Age Range`)
      )
    )
    print(modes_age_range)
  }

# Split and plot Age distribution
GLPclean %>%
  select(Start_DateTime, Age) %>%
  filter(!is.na(Age)) %>%
  split_data_by_date("Start_DateTime", mid_2021) %>%
  { 
    combined_data <- bind_rows(
      .$before %>% mutate(Period = "Before"),
      .$after %>% mutate(Period = "After")
    )
    plot_age_histogram <- ggplot(combined_data, aes(x = Age, fill = Period)) +
      geom_histogram(position = "dodge", binwidth = 1, alpha = 0.7) +
      labs(title = "Distribution of Age Before and After July 1, 2021", x = "Age", y = "Count") +
      theme_minimal() +
      scale_fill_manual(values = c("Before" = "darkblue", "After" = "darkorange"))
    print(plot_age_histogram)
    
    plot_age_distribution <- ggplot(combined_data, aes(x = Age, fill = Period)) +
      geom_density(position = "dodge", binwidth = 1, alpha = 0.7) +
      labs(title = "Distribution of Age Before and After July 1, 2021", x = "Age", y = "Count") +
      theme_minimal() +
      scale_fill_manual(values = c("Before" = "darkblue", "After" = "darkorange"))
    print(plot_age_distribution)
    
    means_age <- data.frame(
      Period = c("Before", "After"), 
      Mean = c(
        mean(.$before$Age, na.rm = TRUE),
        mean(.$after$Age, na.rm = TRUE)
      ),
      Standard_Deviation = c(
        sd(.$before$Age, na.rm = TRUE),
        sd(.$after$Age, na.rm = TRUE)
      )
    )
    print(means_age)
  }

# Histogram of Age Before vs After July 1, 2021
GLPclean %>%
  select(Start_DateTime, Age) %>%
  filter(!is.na(Age)) %>%
  split_data_by_date("Start_DateTime", mid_2021) %>%
  { 
    combined_data <- bind_rows(
      .$before %>% mutate(Period = "Before"),
      .$after %>% mutate(Period = "After")
    )
    
    plot_age_histogram <- ggplot(combined_data, aes(x = Age, fill = Period)) +
      geom_histogram(position = "dodge", binwidth = 1, alpha = 0.7) +
      labs(x = "Age", y = "Count") +   # removed title
      theme_minimal() +
      scale_fill_manual(values = c("Before" = "darkblue", "After" = "darkorange"))
    
    # Save as PNG
    ggsave("age_histogram.png", plot_age_histogram,
           width = 8, height = 6, units = "in", dpi = 300)
  }

```
Our preliminary visualizations and descriptive statistics appear to show a difference in the age distributions before and after FDA approval for GLP-1 RAs for weight loss. We now endeavor to check this hypothesis statistically.

## Hypothesis Testing

# Preliminary Testing

We begin with a t-test, and the Wilcoxon Rank-Sum Test (Mann-Whitney U Test). The t-test assumes a normal distribution, which may not be true.


```{r hypothesis testing}
# Extracting before and after groups for age
before_data <- GLPclean %>%
  filter(Start_DateTime < mid_2021 & !is.na(Age)) %>%
  mutate(Time_Period = "Before")

after_data <- GLPclean %>%
  filter(Start_DateTime >= mid_2021 & !is.na(Age)) %>%
  mutate(Time_Period = "After")

# Combine data
combined_data <- bind_rows(before_data, after_data)

# Categorize ages based on median
median_age <- median(combined_data$Age, na.rm = TRUE)
combined_data <- combined_data %>%
  mutate(Age_Category = ifelse(Age < median_age, "Younger", "Older"))

# Create contingency table
contingency_table <- table(combined_data$Time_Period, combined_data$Age_Category)

# Fisher's Exact Test
fisher_test_result <- fisher.test(contingency_table)
print("Fisher's Exact Test Result")
print(fisher_test_result)

# T-Test
before_age <- before_data$Age
after_age <- after_data$Age
t_test_result <- t.test(before_age, after_age)
print("T-Test Result")
print(t_test_result)

# Wilcoxon Rank-Sum Test
wilcox_test_result <- wilcox.test(before_age, after_age, correct = FALSE, conf.int = TRUE)
print("Wilcoxon Rank-Sum Test Result")
print(wilcox_test_result)

```

These analyses are promising, but there is a caveat: the patient population that existed before FDA approval of GLP-1 RAs for weight loss still exists after the approval. Thus, we redefine the "After" group as all observations after the approval date, minus the frequencies for each age group before the approval date, assuming exposures in these patients will continue at similar rates.

```{r adjusted age ranges}
# Calculate frequencies per age for both periods
before_freq <- GLPclean %>%
  filter(Start_DateTime < mid_2021 & !is.na(Age)) %>%
  count(Age)

after_freq <- GLPclean %>%
  filter(Start_DateTime >= mid_2021 & !is.na(Age)) %>%
  count(Age)

# Calculate mean age for before and after groups
before_mean_age <- GLPclean %>%
  filter(Start_DateTime < mid_2021 & !is.na(Age)) %>%
  summarise(mean_age = mean(Age)) %>%
  pull(mean_age)

after_mean_age <- GLPclean %>%
  filter(Start_DateTime >= mid_2021 & !is.na(Age)) %>%
  summarise(mean_age = mean(Age)) %>%
  pull(mean_age)

# Print mean ages
print(paste("Mean Age Before July 1, 2021:", before_mean_age))
print(paste("Mean Age After July 1, 2021:", after_mean_age))

# Adjust "After" frequencies by subtracting "Before" frequencies only if the result is non-negative
adjusted_after_freq <- after_freq %>%
  left_join(before_freq, by = "Age", suffix = c("_after", "_before")) %>%
  mutate(n_before = ifelse(is.na(n_before), 0, n_before)) %>%
  mutate(adjusted_n = pmax(n_after - n_before, 0)) # Ensure no negative frequencies

# Calculate the mean and standard deviation of the adjusted after group
adjusted_after_stats <- adjusted_after_freq %>%
  filter(adjusted_n > 0) %>%
  uncount(adjusted_n, .id = "replicated_id") %>%
  summarise(
    mean_age = mean(Age),
    sd_age = sd(Age)
  )

adjusted_after_mean_age <- adjusted_after_stats$mean_age
adjusted_after_sd_age <- adjusted_after_stats$sd_age

# Print the mean age of the adjusted after group
print(paste("Mean Age of Adjusted After Group:", adjusted_after_mean_age))
print(paste("Standard Deviation of Age of Adjusted After Group:", adjusted_after_sd_age))

# Extracting before group ages
before_ages <- GLPclean %>%
  filter(Start_DateTime < mid_2021 & !is.na(Age)) %>%
  pull(Age)

# Extracting adjusted after group ages
adjusted_after_ages <- adjusted_after_freq %>%
  filter(adjusted_n > 0) %>%
  uncount(adjusted_n) %>%
  pull(Age)

# Categorize ages based on median
median_age <- median(c(before_ages, adjusted_after_ages), na.rm = TRUE)
before_ages_cat <- ifelse(before_ages < median_age, "Younger", "Older")
adjusted_after_ages_cat <- ifelse(adjusted_after_ages < median_age, "Younger", "Older")

# Create contingency table
contingency_table <- table(
  Period = rep(c("Before", "After"), c(length(before_ages_cat), length(adjusted_after_ages_cat))),
  Age_Category = c(before_ages_cat, adjusted_after_ages_cat)
)

# Fisher's Exact Test
fisher_test_result <- fisher.test(contingency_table)
print("Fisher's Exact Test Result")
print(fisher_test_result)

# Run t-test
t_test_result <- t.test(before_ages, adjusted_after_ages)
print("T-Test Result")
print(t_test_result)

# Run Wilcoxon rank-sum test
wilcox_test_result <- wilcox.test(before_ages, adjusted_after_ages, conf.int = TRUE)
print("Wilcoxon Rank-Sum Test Result")
print(wilcox_test_result)

# Plot the adjusted frequencies
adjusted_freq_data <- bind_rows(
  before_freq %>% mutate(Period = "Before", adjusted_n = n),
  adjusted_after_freq %>% mutate(Period = "After", n = adjusted_n)
)

plot_adjusted_frequencies <- ggplot(adjusted_freq_data, aes(x = Age, y = adjusted_n, fill = Period)) +
  geom_bar(stat = "identity", position = "dodge") +
  labs(title = "Adjusted Frequencies of Age Before and After July 1, 2021", x = "Age", y = "Frequency") +
  theme_minimal() +
  scale_fill_manual(breaks = c("Before", "After"),
                    values = c("Before" = "darkblue", "After" = "darkorange")) +
  theme(axis.text.x = element_text(angle = 90, hjust = 1),
        axis.title  = element_text(size=14),
        plot.title  = element_text(size=16))
print(plot_adjusted_frequencies)

ggsave("Adjusted_Age_Plot.png", plot = plot_adjusted_frequencies, width = 10, height = 6, units = "in")
```


```{r chi-square}
# Calculate frequencies per age range for both periods
before_age_range_freq <- GLPclean %>%
  filter(Start_DateTime < mid_2021 & `Age Range` != "Unknown adult (>= 20 yrs)") %>%
  count(`Age Range`)

after_age_range_freq <- GLPclean %>%
  filter(Start_DateTime >= mid_2021 & `Age Range` != "Unknown adult (>= 20 yrs)") %>%
  count(`Age Range`)

# Create a contingency table
contingency_table <- full_join(before_age_range_freq, after_age_range_freq, by = "Age Range", suffix = c("_before", "_after")) %>%
  mutate(n_before = ifelse(is.na(n_before), 0, n_before),
         n_after = ifelse(is.na(n_after), 0, n_after)) %>%
  select(`Age Range`, n_before, n_after) %>%
  pivot_longer(cols = c(n_before, n_after), names_to = "Period", values_to = "Frequency") %>%
  pivot_wider(names_from = Period, values_from = Frequency) %>%
  column_to_rownames("Age Range")

# Print the contingency table for verification
print(contingency_table)

# Perform the chi-square test of independence
chi_square_test_result <- chisq.test(contingency_table)

# Print the chi-square test result
print("Chi-Square Test Result")
print(chi_square_test_result)

# Check the expected frequencies
expected_frequencies <- chi_square_test_result$expected
print("Expected Frequencies")
print(expected_frequencies)

# Plot the adjusted frequencies
adjusted_freq_data <- contingency_table %>%
  as.data.frame() %>%
  rownames_to_column("Age Range") %>%
  pivot_longer(cols = c(n_before, n_after), names_to = "Period", values_to = "Frequency")

plot_adjusted_frequencies <- ggplot(adjusted_freq_data, aes(x = `Age Range`, y = Frequency, fill = Period)) +
  geom_bar(stat = "identity", position = "dodge") +
  labs(title = "Adjusted Frequencies of Age Range Before and After July 1, 2021", x = "Age Range", y = "Frequency") +
  theme_minimal() +
  scale_fill_manual(values = c("n_before" = "blue", "n_after" = "red"))

print(plot_adjusted_frequencies)

```

```{r gender before/after}
# Calculate frequencies and percentages per gender for both periods
before_freq_gender <- GLPclean %>%
  filter(Start_DateTime < mid_2021 & !is.na(Gender)) %>%
  count(Gender) %>%
  mutate(Percent = n / sum(n) * 100,
         Period = "Before")

after_freq_gender <- GLPclean %>%
  filter(Start_DateTime >= mid_2021 & !is.na(Gender)) %>%
  count(Gender) %>%
  mutate(Percent = n / sum(n) * 100,
         Period = "After")

# Combine and print for comparison
gender_comparison <- bind_rows(before_freq_gender, after_freq_gender) %>%
  select(Period, Gender, n, Percent)

print(gender_comparison)
```

```{r}
# Define the split date
mid_2021 <- as.Date("2021-07-01")

# Function to summarize before/after for a given variable
summarize_before_after <- function(data, variable, split_date) {
  data %>%
    mutate(Period = ifelse(Start_DateTime < split_date, "Before", "After")) %>%
    group_by(Period, !!sym(variable)) %>%
    summarize(n = n(), .groups = "drop") %>%
    group_by(Period) %>%
    mutate(percentage = 100 * n / sum(n)) %>%
    ungroup()
}

# Summarize for each variable
exposure_reason_summary <- summarize_before_after(GLPclean, "Reason", mid_2021)
exposure_site_summary   <- summarize_before_after(GLPclean, "Exposure Site", mid_2021)
acuity_summary          <- summarize_before_after(GLPclean, "Chronicity", mid_2021)  # Correct acuity

# Write all summaries into one Excel workbook
wb <- createWorkbook()

addWorksheet(wb, "Exposure Reason")
writeData(wb, "Exposure Reason", exposure_reason_summary)

addWorksheet(wb, "Exposure Site")
writeData(wb, "Exposure Site", exposure_site_summary)

addWorksheet(wb, "Acuity")
writeData(wb, "Acuity", acuity_summary)

saveWorkbook(wb, "Exposure_Summaries.xlsx", overwrite = TRUE)

```

This is simply for the purpose of organizing the sdemographic data for narrative presentation in the manuscript.

```{r}
# Define the split date
mid_2021 <- as.Date("2021-07-01")

# Function to summarize before/after for a given variable
summarize_before_after <- function(data, variable, split_date) {
  data %>%
    mutate(Period = ifelse(Start_DateTime < split_date, "Before", "After")) %>%
    group_by(Period, !!sym(variable)) %>%
    summarize(n = n(), .groups = "drop") %>%
    group_by(Period) %>%
    mutate(percentage = 100 * n / sum(n)) %>%
    ungroup()
}

# Summarize each variable with exact column names from spreadsheet
caller_site_summary          <- summarize_before_after(GLPclean, "Caller Site", mid_2021)
management_site_summary      <- summarize_before_after(GLPclean, "Management Site", mid_2021)
level_hcf_care_summary       <- summarize_before_after(GLPclean, "Level Of HCF Care", mid_2021)
medical_outcome_summary      <- summarize_before_after(GLPclean, "Medical Outcome", mid_2021)
clinical_effect_duration_summary <- summarize_before_after(GLPclean, "Clinical Effect Duration", mid_2021)

# Write all summaries into one Excel workbook
wb <- createWorkbook()

addWorksheet(wb, "Caller Site")
writeData(wb, "Caller Site", caller_site_summary)

addWorksheet(wb, "Management Site")
writeData(wb, "Management Site", management_site_summary)

addWorksheet(wb, "Level Of HCF Care")
writeData(wb, "Level Of HCF Care", level_hcf_care_summary)

addWorksheet(wb, "Medical Outcome")
writeData(wb, "Medical Outcome", medical_outcome_summary)

addWorksheet(wb, "Clinical Effect Duration")
writeData(wb, "Clinical Effect Duration", clinical_effect_duration_summary)

# Save the workbook
saveWorkbook(wb, "Patient_Flow_and_Outcomes.xlsx", overwrite = TRUE)

```

Similarly, this is simply to create a spreadsheet with all the basic values for the purposes of writing the manuscript. This set of parameters primarily relates to "patient flow" such as management site and outcomes.

```{r}
# Define split date
mid_2021 <- as.Date("2021-07-01")

# Function to summarize wide-format indicator columns
summarize_wide <- function(data, columns, split_date) {
  data %>%
    mutate(Period = ifelse(Start_DateTime < split_date, "Before", "After")) %>%
    select(Period, all_of(columns)) %>%
    pivot_longer(-Period, names_to = "Variable", values_to = "Value") %>%
    filter(!is.na(Value)) %>%   # keep only recorded responses
    group_by(Period, Variable, Value) %>%
    summarize(n = n(), .groups = "drop") %>%
    group_by(Period, Variable) %>%
    mutate(percentage = 100 * n / sum(n)) %>%
    ungroup()
}

# Identify clinical effect and therapy columns
# Assuming clinical effects run from "Abdominal Pain" to "Vomiting"
clinical_effect_cols <- names(GLPclean)[which(names(GLPclean) == "Abdominal Pain"):
                                        which(names(GLPclean) == "Vomiting")]

# Assuming therapies start at the "Therapy Opt" column and run to the end
therapy_cols <- names(GLPclean)[which(names(GLPclean) == "Therapy Opt"):ncol(GLPclean)]

# Summarize clinical effects and therapies
clinical_effects_summary <- summarize_wide(GLPclean, clinical_effect_cols, mid_2021)
therapies_summary        <- summarize_wide(GLPclean, therapy_cols, mid_2021)

# Write to Excel
wb <- createWorkbook()

addWorksheet(wb, "Clinical Effects")
writeData(wb, "Clinical Effects", clinical_effects_summary)

addWorksheet(wb, "Therapies")
writeData(wb, "Therapies", therapies_summary)

saveWorkbook(wb, "Effects_and_Therapies.xlsx", overwrite = TRUE)
```

Lastly, this is once again just creating a spreadsheet to produce clinical effect and therapy data to help me with manuscript writing. 
