# Supplementary material for: National Poison Center Trends in GLP-1 Receptor Agonist Exposures Following FDA Approval for Weight Loss
Source: J Med Toxicol. 2026 Feb 3;22(2):275–85. doi: 10.1007/s13181-026-01121-z (PMC13076849; doi:10.1007/s13181-026-01121-z)
Supplement: Supplementary file 5 — Supplementary Material 5 (RMD 8.00 KB) [file 13181_2026_1121_MOESM5_ESM.rmd]

---
title: "GLP Demographics Table"
date: "`r Sys.Date()`"
output: html_document
---

```{r setup, include=FALSE}
knitr::opts_chunk$set(echo = TRUE)
library(readxl)
library(openxlsx)
library(tidyverse)
library(MASS)
library(mgcv)
library(gridExtra)
library(coin)
library(mice)
library(ggtext)
library(epitools)
suppressMessages(library(conflicted))
conflict_prefer("select", "dplyr")
conflict_prefer("filter", "dplyr")
```

```{r access data, echo=FALSE}
# Define the path to the Excel workbook
excel_file <- "Joined_Preprocessed_GLP1_Data.xlsx"
GLPclean <- read_excel(excel_file)

# Load the metadata for ordinal factors
ordinal_metadata <- readRDS("ordinal_metadata.rds")

# Reapply ordinality to the factors
for (i in 1:nrow(ordinal_metadata)) {
  variable <- ordinal_metadata$Variable[i]
  levels <- unlist(ordinal_metadata$Levels[i])
  GLPclean[[variable]] <- factor(GLPclean[[variable]], levels = levels, ordered = TRUE)
}

# Verify ordinality transferred successfully (optional)
# str(GLPclean)
```


# Pre- and Post-Approval Comparisons

```{r}
# Define the midpoint date
mid_2021 <- as.POSIXct("2021-07-01")

# each row is categorized to "Before" or "After" mid_2021
GLPclean <- GLPclean %>%
  mutate(Start_DateTime = as.Date(Start_DateTime),
         period = factor(if_else(Start_DateTime < mid_2021,
                                 "Before", "After"),
                         levels = c("Before", "After")))

# Define start and end dates for each period
start_date <- min(GLPclean$Start_DateTime)
split_date <- as.Date(mid_2021)
end_date <- max(GLPclean$Start_DateTime)

# Compute durations in days
before_days <- as.numeric(split_date - start_date)
after_days <- as.numeric(end_date - split_date)

# total cases in each period in case needed for comparison testing
GLPclean %>%
  count(period)
pre_total <- GLPclean %>% filter(period == "Before") %>% nrow()
post_total <- GLPclean %>% filter(period == "After") %>% nrow()

# Case rates (cases per day)
before_rate <- pre_total / before_days
after_rate <- post_total / after_days

# Poisson rate ratio test
rate_data <- matrix(c(pre_total, before_days,
                      post_total, after_days),
                    nrow = 2, byrow = TRUE,
                    dimnames = list(c("Before", "After")))
rate_ratio_result <- epitools::rateratio(rate_data, method = "wald")
print(rate_ratio_result)

Prop_Sum <- GLPclean %>%
  mutate(across(c(Gender, Chronicity, Scenario, `Management Site`, `Level Of HCF Care`, `Medical Outcome`), as.character)) %>%
  pivot_longer(cols = c(Gender, Chronicity, Scenario, `Management Site`, `Level Of HCF Care`, `Medical Outcome`), names_to = "Variable", values_to = "Value") %>%
  group_by(period, Variable, Value) %>%
  summarise(n = n(), .groups = "drop")

# Change these variables to pull different counts
#Prop_Sum %>%
#  filter(Variable == "Gender", Value == "Female", period == "Before") %>%
#  pull(n)
```


```{r age, non-adjusted}
mean(GLPclean$Age, na.rm = TRUE)
sd(GLPclean$Age, na.rm = TRUE)

GLPclean %>%
  filter(!is.na(Age)) %>%
  group_by(period) %>%
  summarise(
    Mean = mean(Age),
    SD = sd(Age),
    .groups = "drop"
  ) %>%
  print()

before_age <- GLPclean$Age[GLPclean$period=="Before" & !is.na(GLPclean$Age)]
after_age  <- GLPclean$Age[GLPclean$period=="After"  & !is.na(GLPclean$Age)]

# Wilcoxon Rank-Sum Test
wilcox_test_result <- wilcox.test(before_age, after_age, correct = FALSE, conf.int = TRUE)
print("Wilcoxon Rank-Sum Test Result")
print(wilcox_test_result)
```
```{r age, adjusted}
# Age frequencies
age_freq <- GLPclean %>%
  filter(!is.na(Age)) %>%
  mutate(Period = if_else(Start_DateTime < mid_2021, "Before", "After")) %>%
  count(Period, Age) %>%
  pivot_wider(names_from = Period, values_from = n, values_fill = 0)

# Adjusted after-group frequencies
adjusted_after_freq <- age_freq %>%
  mutate(adjusted_n = pmax(After - Before, 0)) %>%
  filter(adjusted_n > 0)

# Expand and summarize
adjusted_after_stats <- adjusted_after_freq %>%
  uncount(adjusted_n) %>%
  summarise(mean_age = mean(Age), sd_age = sd(Age))

print(paste("Mean Age of Adjusted After Group:", adjusted_after_stats$mean_age))
print(paste("Standard Deviation:", adjusted_after_stats$sd_age))

# Wilcoxon rank-sum test
before_ages <- GLPclean %>% filter(Start_DateTime < mid_2021, !is.na(Age)) %>% pull(Age)
adjusted_after_ages <- adjusted_after_freq %>% uncount(adjusted_n) %>% pull(Age)

wilcox_test_result <- wilcox.test(before_ages, adjusted_after_ages, conf.int = TRUE, correct = FALSE)
print("Wilcoxon Rank-Sum Test Result")
print(wilcox_test_result)

```


```{r gender}
gender_tab <- xtabs(n ~ period + Value, data = Prop_Sum %>% filter(Variable == "Gender"))

# Inspect counts
gender_tab

# 2-proportion z-test
prop.test(x = gender_tab[, "Female"], n = rowSums(gender_tab), correct = FALSE)
```
```{r Chronicity chi-squared tests}
# Create the chronicity matrix
chronicity_tab <- Prop_Sum %>%
  filter(Variable == "Chronicity") %>%
  select(period, Value, n) %>%
  pivot_wider(names_from = Value, values_from = n, values_fill = 0) %>%
  column_to_rownames("period") %>%
  as.matrix()

# Total counts for each period
total <- rowSums(chronicity_tab)

# Run 2-proportion z-tests for each chronicity category
chronicity_tests <- apply(chronicity_tab, 2, function(x) {
  prop.test(x = x, n = total, correct = FALSE)
})

# Optional: extract p-values or statistics
sapply(chronicity_tests, function(res) res$p.value)

# Get unadjusted p-values
chron_raw_pvals <- sapply(chronicity_tests, function(res) res$p.value)

# Adjust using Holm, Bonferroni, or FDR
p.adjust(chron_raw_pvals, method = "holm")       # Holm–Bonferroni
# p.adjust(raw_pvals, method = "bonferroni") # Bonferroni
# p.adjust(raw_pvals, method = "fdr")        # Benjamini-Hochberg
```

```{r Therapeutic Error chi-squared tests}
# Create the scenario matrix
scenario_tab <- Prop_Sum %>%
  filter(Variable == "Scenario") %>%
  select(period, Value, n) %>%
  pivot_wider(names_from = Value, values_from = n, values_fill = 0) %>%
  column_to_rownames("period") %>%
  as.matrix()

# Total counts for each period
total <- rowSums(scenario_tab)

# Run 2-proportion z-tests for each chronicity category
scenario_tab_tests <- apply(scenario_tab, 2, function(x) {
  prop.test(x = x, n = total, correct = FALSE)
})

# Optional: extract p-values or statistics
sapply(scenario_tab_tests, function(res) res$p.value)

# Get unadjusted p-values
scen_raw_pvals <- sapply(scenario_tab_tests, function(res) res$p.value)

# Adjust using Holm, Bonferroni, or FDR
p.adjust(scen_raw_pvals, method = "holm")       # Holm–Bonferroni
# p.adjust(raw_pvals, method = "bonferroni") # Bonferroni
# p.adjust(raw_pvals, method = "fdr")        # Benjamini-Hochberg
```
```{r Management Site comparisons}
# Combine relevant Management Site values under one label
mgmt_tab <- Prop_Sum %>%
  filter(Variable == "Management Site") %>%
  mutate(Value = if_else(
    Value %in% c(
      "Patient already in (enroute to) HCF when PCC called",
      "Patient was referred by PCC to a HCF"
    ),
    "Referred or Already in HCF",
    Value
  )) %>%
  group_by(period, Value) %>%
  summarise(n = sum(n), .groups = "drop") %>%
  pivot_wider(names_from = Value, values_from = n, values_fill = 0) %>%
  column_to_rownames("period") %>%
  as.matrix()

# Total counts for each period
total <- rowSums(mgmt_tab)

# Run 2-proportion z-tests for each chronicity category
mgmt_tab_tests <- apply(mgmt_tab, 2, function(x) {
  prop.test(x = x, n = total, correct = FALSE)
})

# Optional: extract p-values or statistics
sapply(mgmt_tab_tests, function(res) res$p.value)

# Get unadjusted p-values
scen_raw_pvals <- sapply(mgmt_tab_tests, function(res) res$p.value)

# Adjust using Holm, Bonferroni, or FDR
p.adjust(scen_raw_pvals, method = "holm")       # Holm–Bonferroni
# p.adjust(raw_pvals, method = "bonferroni") # Bonferroni
# p.adjust(raw_pvals, method = "fdr")        # Benjamini-Hochberg
```
```{r}

```
