# Supplementary material for: National Poison Center Trends in GLP-1 Receptor Agonist Exposures Following FDA Approval for Weight Loss
Source: J Med Toxicol. 2026 Feb 3;22(2):275–85. doi: 10.1007/s13181-026-01121-z (PMC13076849; doi:10.1007/s13181-026-01121-z)
Supplement: Supplementary file 6 — Supplementary Material 6 (RMD 30.1 KB) [file 13181_2026_1121_MOESM6_ESM.rmd]

---
title: "GLP1 Modelling"
date: "`r Sys.Date()`"
output: html_document
---

```{r setup, include=FALSE, echo=FALSE, warning=FALSE}
library(readxl)
library(openxlsx)
library(tidyverse)
library(lubridate)
library(MASS)
library(mgcv)
library(gridExtra)
library(coin)
library(mice)
library(glmnet)
library(gt)
library(webshot2)
library(patchwork)
library(magick)
suppressMessages(library(conflicted))
conflict_prefer("select", "dplyr")
conflict_prefer("filter", "dplyr")
```

```{r access data, echo=FALSE}
# Define the path to the Excel workbook
excel_file <- "Joined_Preprocessed_GLP1_Data.xlsx"
GLPclean <- read_excel(excel_file)

# Load the metadata for ordinal factors
ordinal_metadata <- readRDS("ordinal_metadata.rds")

# Reapply ordinality to the factors
for (i in 1:nrow(ordinal_metadata)) {
  variable <- ordinal_metadata$Variable[i]
  levels <- unlist(ordinal_metadata$Levels[i])
  GLPclean[[variable]] <- factor(GLPclean[[variable]], levels = levels, ordered = TRUE)
}

# Verify ordinality transferred successfully (optional)
# str(GLPclean)
```

```{r sanitize}
# Function to sanitize column names
sanitize_column_names <- function(df) {
  colnames(df) <- gsub(" ", "_", colnames(df))        # Replace spaces with underscores
  colnames(df) <- gsub("/", "_", colnames(df))        # Replace spaces with underscores
  colnames(df) <- gsub("[^[:alnum:]_]", "", colnames(df))  # Remove special characters
  return(df)
}

# Sanitize column names
GLPmodel <- sanitize_column_names(GLPclean)

# Print sanitized column names
print(colnames(GLPmodel))
```


```{r create indicator variables}
GLPmodel <- GLPmodel %>%
  mutate(IsSema = ifelse(Product_Code_Name == "Semaglutide", 1, 0)) %>%
  mutate(Time_Since_Start = as.numeric(Start_DateTime - as.POSIXct("2012-01-01 00:00:00"), units = "days")) %>%
  mutate(Time_Since_Approval = ifelse(Start_DateTime < as.POSIXct("2021-07-01 00:00:00"), 
                                      0, 
                                      as.numeric(difftime(Start_DateTime, as.POSIXct("2021-07-01 00:00:00"), units = "days")))) %>%
  select(-c("Case_ID_Secure", "Year", "Quarter", "Quarter_Year")) %>%
  relocate(Time_Since_Start, Time_Since_Approval, .after = Start_DateTime) %>%
  relocate(Product_Code_Name, IsSema, .after = Time_Since_Approval)


# Display the updated data frame (optional)
# print(GLPmodel)
# print(str(GLPmodel))
```

```{r}
# Create a new column for the quarter and year
GLPmodel <- GLPmodel %>%
  mutate(Quarter_Year = floor_date(Start_DateTime, "quarter"))

# Count the frequency of calls within each quarter year
quarterly_calls <- GLPmodel %>%
  group_by(Quarter_Year) %>%
  summarise(Frequency = n())

# Merge this data back to the original dataset
GLPmodel <- GLPmodel %>%
  left_join(quarterly_calls, by = "Quarter_Year") %>%
  relocate(Quarter_Year, Frequency, .after = Time_Since_Approval)

```

```{r}
# Identify columns with NAs
columns_with_nas <- GLPmodel %>%
  summarise_all(~ sum(is.na(.))) %>%
  gather(key = "column", value = "na_count") %>%
  filter(na_count > 0) %>%
  pull(column)

# Print the columns with NAs
print("Columns with NAs:")
print(columns_with_nas)

# Identify factor columns with less than two levels
columns_with_single_level <- GLPmodel %>%
  select(where(is.factor)) %>%
  summarise_all(~ nlevels(.)) %>%
  gather(key = "column", value = "n_levels") %>%
  filter(n_levels < 2) %>%
  pull(column)

# Print the columns with less than two levels
print("Columns with less than two levels:")
print(columns_with_single_level)
```

```{r debug}
# Function to test fitting a model with a single column and capture detailed error
test_single_column <- function(column_name) {
  result <- tryCatch({
    glm(Frequency ~ ., data = data %>% select(Frequency, all_of(column_name)), family = poisson())
    return(NULL)
  }, error = function(e) {
    return(list(column_name = column_name, error = e$message))
  })
  return(result)
}

# Identify problematic columns
problematic_columns_info <- lapply(names(data)[-1], test_single_column)
problematic_columns_info <- problematic_columns_info[!sapply(problematic_columns_info, is.null)]

if (length(problematic_columns_info) > 0) {
  problematic_columns <- sapply(problematic_columns_info, function(x) x$column_name)
  problematic_errors <- sapply(problematic_columns_info, function(x) x$error)
  
  # Print the problematic columns and their errors
  print("Problematic columns and their errors:")
  print(data.frame(Column = problematic_columns, Error = problematic_errors, stringsAsFactors = FALSE))
} else {
  print("No problematic columns found.")
  problematic_columns <- character(0)
}
```
```{r prepare data for regression}
# Convert reference dates to POSIXct
reference_date_1 <- as.POSIXct("2012-01-01 00:00:00")
reference_date_2 <- as.POSIXct("2021-07-01 00:00:00")

# Function to get the start of the quarter
get_quarter_start <- function(date) {
  case_when(
    format(date, "%m") %in% c("01", "02", "03") ~ as.POSIXct(paste0(format(date, "%Y"), "-01-01")),
    format(date, "%m") %in% c("04", "05", "06") ~ as.POSIXct(paste0(format(date, "%Y"), "-04-01")),
    format(date, "%m") %in% c("07", "08", "09") ~ as.POSIXct(paste0(format(date, "%Y"), "-07-01")),
    format(date, "%m") %in% c("10", "11", "12") ~ as.POSIXct(paste0(format(date, "%Y"), "-10-01"))
  )
}

# Function to calculate the number of quarters since a reference date
calculate_quarters_since <- function(date, reference_date) {
  quarter_start <- get_quarter_start(date)
  reference_quarter_start <- get_quarter_start(reference_date)
  year_diff <- as.numeric(format(quarter_start, "%Y")) - as.numeric(format(reference_quarter_start, "%Y"))
  quarter_diff <- ((as.numeric(format(quarter_start, "%m")) - 1) %/% 3) - ((as.numeric(format(reference_quarter_start, "%m")) - 1) %/% 3)
  total_quarters <- (year_diff * 4) + quarter_diff
  return(total_quarters)
}

# List of variations of "Unknown"
unknown_variations <- c("Unknown", "Unknown adult (>=20 yrs)", "Unable to follow, judged as a potentially toxic exposure")

# Function to convert ordered factor to numeric, handling "Unknown" as NA
convert_factor_to_numeric <- function(factor_col) {
  # Convert to character to handle "Unknown"
  char_col <- as.character(factor_col)
  # Convert variations of "Unknown" to NA
  char_col[char_col %in% unknown_variations] <- NA
  # Convert back to factor
  factor_col <- factor(char_col, levels = levels(factor_col), ordered = TRUE)
  # Convert to numeric
  as.numeric(factor_col)
}

# Calculate the number of quarters since the reference dates
GLPmodel <- GLPmodel %>%
  mutate(Start_DateTime_Num_Quarters = calculate_quarters_since(Start_DateTime, reference_date_1),
         Approval_DateTime_Num_Quarters = calculate_quarters_since(Start_DateTime, reference_date_2),
         Approval_DateTime_Num_Quarters = pmax(Approval_DateTime_Num_Quarters, 0),
         Quarter_Year = as.numeric(Quarter_Year)) %>%
  # Convert factor columns to integers
  mutate(Age_Range = convert_factor_to_numeric(Age_Range),
         Chronicity = convert_factor_to_numeric(Chronicity),
         Level_Of_HCF_Care = convert_factor_to_numeric(Level_Of_HCF_Care),
         Medical_Outcome = convert_factor_to_numeric(Medical_Outcome))

# Select relevant predictor variables (excluding character columns, columns with NAs, and specific columns)
predictor_vars <- GLPmodel %>%
  select(-Frequency, -Hematemesis, -Pancreatitis) %>%
  select(-all_of(columns_with_nas)) %>%
  select(where(~ !is.character(.))) %>%
  select(where(~ is.numeric(.) | (is.factor(.) & nlevels(.) > 1))) %>%
  select(-c(Abdominal_Pain:Vomiting))

# Ensure no factor variables have less than 2 levels
predictor_vars <- predictor_vars %>%
  select(where(~ is.numeric(.) | (is.factor(.) & nlevels(.) > 1)))

# Combine predictors with the response variable
data <- GLPmodel %>%
  select(Frequency) %>%
  bind_cols(predictor_vars)

```


```{r}
# Original number of rows
original_row_count <- nrow(data)

# Remove rows with NA values
GLPmodel_clean <- data %>% drop_na()

# Number of rows after removing NAs
cleaned_row_count <- nrow(GLPmodel_clean)

# Calculate number of removed rows and percentage
rows_removed <- original_row_count - cleaned_row_count
percentage_removed <- (rows_removed / original_row_count) * 100

# Print the result
cat("Original number of rows:", original_row_count, "\n")
cat("Number of rows removed:", rows_removed, "\n")
cat("Percentage of rows removed:", round(percentage_removed, 2), "%\n")
```


```{r linear regression}
# Fit the linear regression model
initial_linear_model <- lm(log(Frequency) ~ . -Time_Since_Start -Time_Since_Approval -Quarter_Year -Chronicity -Level_Of_HCF_Care -Age_Range
                           + Approval_DateTime_Num_Quarters:(IsSema), 
                           data = GLPmodel_clean)

# Summarize the model to get coefficients and significance
initial_summary_model <- summary(initial_linear_model)

# Print the summary of the model
print(initial_summary_model)
```


```{r decompose frequency}
newdat <- NULL
tmpdat <- GLPmodel_clean; tmpdat$tag <- T
repeat {
   Sem <- tmpdat$IsSema[1]
   Age <- tmpdat$Age_Range[1]
   Chr <- tmpdat$Chronicity[1]
   HCF <- tmpdat$Level_Of_HCF_Care[1]
   Med <- tmpdat$Medical_Outcome[1]
   Qtr <- tmpdat$Start_DateTime_Num_Quarters[1]
   App <- tmpdat$Approval_DateTime_Num_Quarters[1]
   freq <- 0
   for(i in 1:nrow(tmpdat)) 
      if ((Sem==tmpdat$IsSema[i]) && 
          (Age==tmpdat$Age_Range[i]) && 
          (Chr==tmpdat$Chronicity[i]) && 
          (HCF==tmpdat$Level_Of_HCF_Care[i]) && 
          (Med==tmpdat$Medical_Outcome[i]) && 
          (Qtr==tmpdat$Start_DateTime_Num_Quarters[i]) && 
          (App==tmpdat$Approval_DateTime_Num_Quarters[i])) { freq <- freq + 1; tmpdat$tag[i] <- F }
   newdat <- rbind(newdat, c(freq, Sem, Age, Chr, HCF, Med, Qtr, App))
   tmpdat <- tmpdat[tmpdat$tag,]
   if (nrow(tmpdat)==0) break }
sum(newdat[,1])

colnames(newdat) <- c("Frequency", "IsSema", "Age_Range", "Chronicity", "Level_Of_HCF_Care", 
                      "Medical_Outcome", "Start_DateTime_Num_Quarters", "Approval_DateTime_Num_Quarters")
newdat <- as.data.frame(newdat)
```


```{r}
# Fit the Poisson regression model
poisson_model <- glm(Frequency ~ (.)*(.) 
                     -Chronicity:Start_DateTime_Num_Quarters 
                     -Chronicity:Medical_Outcome 
                     -Age_Range:Chronicity 
                     -Start_DateTime_Num_Quarters:Approval_DateTime_Num_Quarters 
                     -Age_Range:Start_DateTime_Num_Quarters 
                     -IsSema:Age_Range 
                     -Level_Of_HCF_Care:Approval_DateTime_Num_Quarters 
                     -Level_Of_HCF_Care -Age_Range -Start_DateTime_Num_Quarters,
                     data = newdat, family = poisson())
# Get the summary of the model
model_summary <- summary(poisson_model)
coefficients <- model_summary$coefficients

# Create a data frame for the table
regression_table <- data.frame(
  Term = rownames(coefficients),
  Estimate = round(coefficients[, "Estimate"], 4),
  Std.Error = round(coefficients[, "Std. Error"], 4),
  t.value = round(coefficients[, "z value"], 4),
  p.value = coefficients[, "Pr(>|z|)"]
)

# Function to format p-values with scientific notation and 4 decimal places
format_p_value <- function(x) {
  if (x < 1e-4) {
    sci_format <- format(x, scientific = TRUE)
    parts <- strsplit(sci_format, "e")[[1]]
    mantissa <- formatC(as.numeric(parts[1]), format = "f", digits = 4)
    exponent <- parts[2]
    return(paste0(mantissa, "e", exponent))
  } else {
    return(round(x, 4))
  }
}

# Apply the function to p-values
regression_table$p.value <- sapply(regression_table$p.value, format_p_value)

# Calculate significance symbols
regression_table$Significance <- symnum(
  as.numeric(replace(regression_table$p.value, grepl("<", regression_table$p.value), 1e-4)),
  corr = FALSE,
  na = FALSE,
  cutpoints = c(0, 0.001, 0.01, 0.05, 0.1, 1),
  symbols = c("***", "**", "*", ".", " ")
)

print(regression_table)
write.xlsx(regression_table, "glp1_regression_table.xlsx")

# Determine the split point
n <- nrow(regression_table)
split_point <- ceiling(n / 2)

# Split the data frame into two halves
left_half <- regression_table[1:split_point, ]
right_half <- regression_table[(split_point + 1):n, ]

# Pad the shorter half with white space if necessary
if (nrow(left_half) > nrow(right_half)) {
  padding <- data.frame(
    Term = rep(" ", nrow(left_half) - nrow(right_half)),
    Estimate = rep(" ", nrow(left_half) - nrow(right_half)),
    Std.Error = rep(" ", nrow(left_half) - nrow(right_half)),
    t.value = rep(" ", nrow(left_half) - nrow(right_half)),
    p.value = rep(" ", nrow(left_half) - nrow(right_half)),
    Significance = rep(" ", nrow(left_half) - nrow(right_half))
  )
  right_half <- rbind(right_half, padding)
} else if (nrow(right_half) > nrow(left_half)) {
  padding <- data.frame(
    Term = rep(" ", nrow(right_half) - nrow(left_half)),
    Estimate = rep(" ", nrow(right_half) - nrow(left_half)),
    Std.Error = rep(" ", nrow(right_half) - nrow(left_half)),
    t.value = rep(" ", nrow(right_half) - nrow(left_half)),
    p.value = rep(" ", nrow(right_half) - nrow(left_half)),
    Significance = rep(" ", nrow(right_half) - nrow(left_half))
  )
  left_half <- rbind(left_half, padding)
}

# Create the gt table for each half
gt_left <- left_half %>%
  gt() %>%
  tab_header(
    title = "Poisson Regression Model Summary"
  )

# Create an empty title with the same height as the left table's header
gt_right <- right_half %>%
  gt() %>%
  tab_header(
    title = html("<br>")  # Adjust the number of <br> tags to match the height
  )

# Save the tables as images
gtsave(gt_left, "regression_table_left.png")
gtsave(gt_right, "regression_table_right.png")

# Load images and concatenate them
# Read the images
left_image <- image_read("regression_table_left.png")
right_image <- image_read("regression_table_right.png")

# Concatenate the images
combined_image <- image_append(c(left_image, right_image), stack = FALSE)

# Save the combined image
image_write(combined_image, "regression_table_combined.png")

# Predict the values using the model
preddat <- na.omit(newdat) %>%
  mutate(Predicted = predict(poisson_model, type = "response"))

freq <- pred <- rep(0,48)
for(i in 0:47){
  freq[i+1] <- sum(preddat$Frequency[preddat$Start_DateTime_Num_Quarters==i])
  pred[i+1] <- sum(preddat$Predicted[preddat$Start_DateTime_Num_Quarters==i])
} 

# Create a data frame for plotting
plot_data <- data.frame(
  time = 0:47,
  freq = freq,
  pred = pred
)

# Calculate the R-squared value
correlation <- cor(plot_data$freq, plot_data$pred)
R_squared <- correlation^2

# Print the R-squared value
print(R_squared)

# Create the ggplot object with a unified legend
plot_data <- plot_data %>%
  mutate(Model = ifelse(is.na(pred), "Actual", "Predicted"))

# Define year labels and positions
year_labels <- seq(2012, 2023, by = 1)
year_positions <- seq(0, 47, by = 4)

# Create the ggplot object
poisson_prediction_plot <- ggplot(plot_data, aes(x = time)) +
  geom_col(aes(y = freq, fill = "Actual", color = "Actual"), width = 0.5) +
  geom_line(aes(y = pred, color = "Predicted", fill = "Predicted"), size = 1) +
  scale_x_continuous(breaks = year_positions, labels = year_labels) +
  labs(x = "Time", y = "Frequency", title = bquote(.(bold("Figure 4.") ~ "Poisson Model Predictions vs. Actual Call Frequency"))) +
  scale_fill_manual(
    values = c("Predicted" = "darkblue", "Actual" = "darkorange"),
    name = "Call Frequency",
    breaks = c("Predicted", "Actual")
  ) +
  scale_color_manual(
    values = c("Predicted" = "darkblue", "Actual" = "darkorange"),
    name = "Call Frequency",
    breaks = c("Predicted", "Actual")
  ) +
  theme_minimal() +
  theme(axis.text.x = element_text(angle = 90, hjust = 1),
        legend.text = element_text(size = 8),  # Adjust text size if necessary
        legend.title = element_text(size = 10),
        axis.title = element_text(size = 14),
        plot.title = element_text(size = 20),
        legend.position = "right",                             # Place the legend on the right
        axis.title.x = element_text(margin = margin(t = 10)),  # Add space above x-axis title
        axis.title.y = element_text(margin = margin(r = 10)))  # Add space to the right of y-axis title)

print(poisson_prediction_plot)

# Save the plot
ggsave("PoissonPredictions.png", plot = poisson_prediction_plot, width = 11.5, height = 6.9, units = "in")

# Create the ggplot object
GOFplot <- ggplot(data.frame(freq, pred), aes(x = freq, y = pred)) +
  geom_point(color = "darkblue") +
  geom_abline(intercept = 0, slope = 1, color = "darkorange", size = 1) +
  labs(x = "Actual Call Frequency", y = "Predicted Call Frequency",
       title = bquote(.(bold("Figure 5.") ~ "Regression Goodness-of-Fit"))) +
  theme_minimal() +
  theme(plot.title = element_text(hjust = 0, vjust = -1, size=20),
        axis.title = element_text(size = 14),
        axis.title.x = element_text(margin = margin(t = 10)),  # Add space above x-axis title
        axis.title.y = element_text(margin = margin(r = 10)))  # Add space to the right of y-axis title) 
print(GOFplot)

# Save the plot with a square aspect ratio
ggsave("PoissonFit.png", plot = GOFplot, width = 6, height = 5.5, units = "in", dpi = 300)
```


```{r LASSO/RR}
# Convert data to matrix format for glmnet
x <- model.matrix(log(Frequency) ~ . -Time_Since_Start -Time_Since_Approval -Quarter_Year , data = GLPmodel_clean)[, -1]
y <- log(GLPmodel_clean$Frequency)

# Define a function to perform glmnet regression, extract model details, and predict values
perform_glmnet <- function(x, y, alpha) {
  # Perform regression with cross-validation
  cv_model <- cv.glmnet(x, y, alpha = alpha, standardize = TRUE)
  
  # Get the best lambda
  best_lambda <- cv_model$lambda.min
  
  # Fit the final model
  model <- glmnet(x, y, alpha = alpha, lambda = best_lambda)
  
  # Get the coefficients of the best model
  coefs <- coef(model)
  coefs_matrix <- as.matrix(coefs)
  
  # Extract non-zero coefficients
  non_zero_indices <- which(coefs_matrix != 0)
  non_zero_coefs <- coefs_matrix[non_zero_indices]
  non_zero_vars <- rownames(coefs_matrix)[non_zero_indices]
  
  # Extract dropped variables
  all_vars <- rownames(coefs_matrix)
  dropped_vars <- setdiff(all_vars, non_zero_vars)
  
  # Construct the linear model equation
  intercept <- coefs[1]
  linear_model_equation <- paste0("log(Frequency) = ", round(intercept, 4))
  
  for (i in 2:length(non_zero_coefs)) {
    linear_model_equation <- paste0(linear_model_equation, " + (", round(non_zero_coefs[i], 4), " * ", non_zero_vars[i], ")")
  }
  
  # Print results
  cat("Non-zero Coefficients:\n")
  for (i in 1:length(non_zero_coefs)) {
    cat(non_zero_vars[i], ":", non_zero_coefs[i], "\n")
  }
  
  cat("\nDropped Variables:\n")
  print(dropped_vars)
  
  cat("\nLinear Model Equation:\n")
  cat(linear_model_equation, "\n")
  
  # Predict the response variable using the fitted model
  predicted_values <- predict(model, newx = x, s = best_lambda)
  
  # Return the results
  return(list(predicted_values = exp(predicted_values), model = model, equation = linear_model_equation))
}

# Perform LASSO regression (alpha = 1)
cat("\nLASSO Regression:\n")
lasso_results <- perform_glmnet(x, y, alpha = 1)

# Perform Elastic Net regression (alpha = 0.5)
cat("\nElastic Net Regression:\n")
elastic_net_results <- perform_glmnet(x, y, alpha = 0.5)

# Actual values
actual_values <- exp(y)

# Create data frames for plotting
plot_data_lasso <- data.frame(Actual = actual_values, Predicted = lasso_results$predicted_values)
plot_data_elastic <- data.frame(Actual = actual_values, Predicted = elastic_net_results$predicted_values)

# Plot actual vs. predicted values for LASSO
lasso_plot <- ggplot(data = plot_data_lasso, aes(x = Actual, y = s1)) +
  geom_point(alpha = 0.5) +
  geom_abline(slope = 1, intercept = 0, color = "red", linetype = "dashed") +
  labs(title = "Actual vs. Predicted Values (LASSO)",
       x = "Actual Values",
       y = "Predicted Values") +
  theme_minimal()

# Plot actual vs. predicted values for Elastic Net
elastic_plot <- ggplot(data = plot_data_elastic, aes(x = Actual, y = s1)) +
  geom_point(alpha = 0.5) +
  geom_abline(slope = 1, intercept = 0, color = "red", linetype = "dashed") +
  labs(title = "Actual vs. Predicted Values (Elastic Net)",
       x = "Actual Values",
       y = "Predicted Values") +
  theme_minimal()

# Print the plots
print(lasso_plot)
print(elastic_plot)

```


```{r}
# Fit the initial model
initial_model <- glm(Frequency ~ . -Predicted -Time_Since_Start -Time_Since_Approval -Quarter_Year, data = data, family = poisson())
summary(initial_model)

# Perform stepwise selection based on BIC
#final_model <- stepAIC(initial_model, direction = "both", k = log(nrow(data)))
#summary(final_model)

```

```{r}
# Predict the values using the final model
data <- data %>%
  mutate(Predicted = predict(final_model, type = "response"))

# Define the limits based on the range of the observed and predicted values
x_limits <- range(data$Frequency, na.rm = TRUE)
y_limits <- range(data$Predicted, na.rm = TRUE)
limits <- range(c(x_limits, y_limits))

# Plot observed vs predicted with equal scaling and square aspect ratio
ggplot(data, aes(x = Frequency, y = Predicted)) +
  geom_point() +
  geom_smooth(method = "lm", se = FALSE, color = "red") +
  labs(title = "Observed vs Predicted Values",
       x = "Observed Frequency",
       y = "Predicted Frequency") +
  scale_x_continuous(limits = limits) +
  scale_y_continuous(limits = limits) +
  theme(aspect.ratio=1)
```


```{r}
# Fit the NegBinom regression model
NB_model <- glm.nb(Frequency ~ . -Time_Since_Start -Time_Since_Approval -Quarter_Year -Predicted -Level_Of_HCF_Care -Medical_Outcome -Chronicity -Age_Range
                           + Approval_DateTime_Num_Quarters:(IsSema), data = data)

summary(NB_model)

# Predict the values using the model
data <- na.omit(data) %>%
  mutate(Predicted = predict(NB_model, type = "response"))

# Plot observed vs predicted
ggplot(data, aes(x = Quarter_Year, y = log(log(Frequency)))) +
  geom_bar(stat = "identity", fill = "skyblue") +
  geom_line(aes(y = Predicted, group = 1), color = "red", size = 1) +
  theme(axis.text.x = element_text(angle = 90, hjust = 1)) +
  labs(title = "Observed vs Predicted Frequencies by Quarter",
       x = "Quarter_Year",
       y = "Frequency")


```


This place is not a place of honor... no highly esteemed deed is commemorated here... nothing valued is here.


```{r time since approval as a predictor}
# Define the midpoint date
mid_2021 <- as.Date("2021-07-01")

# Function to create dummy variable and fit Poisson regression model
fit_poisson_regression <- function(data) {
  # Create integer dummy variable representing quarters since July 1, 2021
  data <- data %>%
    mutate(Quarter_Year = paste0(Year, "-Q", Quarter),
           Quarter_Year_Num = Year * 4 + Quarter,
           Quarters_Since_July2021 = Year * 4 + Quarter - mid_2021_quarter)
  
  # Count frequencies by quarter-year
  quarter_year_counts <- data %>%
    group_by(Quarter_Year, Quarter_Year_Num, Quarters_Since_July2021) %>%
    summarize(count = n(), .groups = 'drop')
  
  # Fit Poisson regression model
  poisson_model <- glm(count ~ Quarters_Since_July2021, family = poisson(link = "log"), data = quarter_year_counts)
  
  # Print model summary
  print(summary(poisson_model))
  
  # Add predictions to the data
  quarter_year_counts <- quarter_year_counts %>%
    mutate(poisson_predictions = predict(poisson_model, newdata = quarter_year_counts, type = "response"))
  
  # Create the base plot
  base_plot <- ggplot(quarter_year_counts, aes(x = Quarter_Year_Num, y = count)) +
    geom_vline(xintercept = mid_2021_quarter, color = "green", linetype = "solid", linewidth = 1) +
    geom_bar(stat = "identity", fill = "blue", alpha = 0.7) +
    geom_line(aes(y = poisson_predictions), color = "red", size = 1) +
    theme(axis.text.x = element_text(angle = 90, hjust = 1)) +
    labs(x = "Quarter-Year", y = "Count", title = "Frequency by Quarter-Year with Poisson Model") +
    scale_x_continuous(breaks = quarter_year_counts$Quarter_Year_Num, labels = quarter_year_counts$Quarter_Year) 
  
  # Print the plot
  print(base_plot)
  
  return(poisson_model)
}

# Select relevant columns and filter out missing values
selected_data <- GLPmodel %>% select(Start_DateTime, Year, Quarter) %>% filter(!is.na(Start_DateTime))

# Define the midpoint of 2021 in terms of quarter-years
mid_2021_quarter <- 2021 * 4 + 2.5

# Fit Poisson regression model and overlay on the frequency graph
poisson_model <- fit_poisson_regression(selected_data)

```


```{r}
# Define the response variable
GLPmodel$Response <- as.numeric(as.factor(GLPmodel$Quarter_Year))

# Specify columns to exclude
exclude_cols <- c("Case_ID_Secure", "Start_DateTime", "Quarter_Year", "Response")

# Prepare the predictor variables
predictor_vars <- setdiff(names(GLPmodel), exclude_cols)

# Ensure all factors have at least two levels
GLPmodel <- GLPmodel %>%
  mutate(across(where(is.factor), ~ if (nlevels(.) < 2) factor(NA) else .))

# Create the formula for the Poisson regression model
formula <- as.formula(paste("Response ~", paste(predictor_vars, collapse = " + ")))

# Perform Poisson regression
full_model <- glm(formula, data = GLPmodel, family = poisson)

# Forward selection
forward_model <- stepAIC(glm(Response ~ 1, data = GLPmodel, family = poisson), 
                         scope = list(lower = ~1, upper = formula), 
                         direction = "forward")

# Backward selection
backward_model <- stepAIC(full_model, direction = "backward")

# Compare models
summary(forward_model)
summary(backward_model)

```


```{r}
# Define the midpoint date
mid_2021 <- as.Date("2021-07-01")

# Custom function to convert single-level factors to characters
convert_single_level_factors <- function(df) {
  df %>% mutate(across(where(is.factor), ~ if (nlevels(.) < 2) as.character(.) else .))
}

# Function to sanitize column names
sanitize_column_names <- function(df) {
  df %>% rename_all(~ gsub(" ", "_", .)) %>% rename_all(~ gsub("[^[:alnum:]_]", "", .))
}

# Function to create dummy variable and fit Poisson regression model
fit_poisson_regression <- function(data, method = c("forward", "backward")) {
  method <- match.arg(method)
  
  # Sanitize column names
  data <- sanitize_column_names(data)
  
  # Create integer dummy variable representing quarters since July 1, 2021
  data <- data %>%
    mutate(Quarter_Year = paste0(Year, "-Q", Quarter),
           Quarter_Year_Num = Year * 4 + Quarter,
           Quarters_Since_July2021 = Year * 4 + Quarter - mid_2021_quarter)
  
  # Ensure factor variables have at least two levels
  data <- convert_single_level_factors(data)
  
  # Count frequencies by quarter-year and include other columns
  quarter_year_counts <- data %>%
    group_by(Quarter_Year, Quarter_Year_Num, Quarters_Since_July2021) %>%
    summarize(count = n(), .groups = 'drop') %>%
    left_join(data, by = c("Quarter_Year", "Quarter_Year_Num", "Quarters_Since_July2021"))
  
  # Define response and predictor variables
  response <- "count"
  predictors <- setdiff(names(data), c("Start_DateTime", "Year", "Quarter", "Quarter_Year", "Quarter_Year_Num", "Quarters_Since_July2021", "count"))
  
  # Create formula for full model
  full_model_formula <- as.formula(paste(response, "~ Quarters_Since_July2021 +", paste(predictors, collapse = "+")))
  
  # Perform variable selection
  if (method == "forward") {
    initial_model <- glm(count ~ Quarters_Since_July2021, family = poisson(link = "log"), data = quarter_year_counts)
    selected_model <- stepAIC(initial_model, direction = "forward", scope = list(lower = ~ Quarters_Since_July2021, upper = full_model_formula))
  } else {
    full_model <- glm(full_model_formula, family = poisson(link = "log"), data = quarter_year_counts)
    selected_model <- stepAIC(full_model, direction = "backward")
  }
  
  # Print model summary
  print(summary(selected_model))
  
  # Add predictions to the data
  quarter_year_counts <- quarter_year_counts %>%
    mutate(poisson_predictions = predict(selected_model, newdata = quarter_year_counts, type = "response"))
  
  # Create the base plot
  base_plot <- ggplot(quarter_year_counts, aes(x = Quarter_Year_Num, y = count)) +
    geom_vline(xintercept = mid_2021_quarter, color = "green", linetype = "solid", linewidth = 1) +
    geom_bar(stat = "identity", fill = "blue", alpha = 0.7) +
    geom_line(aes(y = poisson_predictions), color = "red", size = 1) +
    theme(axis.text.x = element_text(angle = 90, hjust = 1)) +
    labs(x = "Quarter-Year", y = "Count", title = "Frequency by Quarter-Year with Poisson Model") +
    scale_x_continuous(breaks = quarter_year_counts$Quarter_Year_Num, labels = quarter_year_counts$Quarter_Year)
  
  # Print the plot
  print(base_plot)
  
  return(selected_model)
}

# Select relevant columns and filter out missing values
selected_data <- GLPclean %>% 
  select(Start_DateTime, Year, Quarter, `Substance Formulation`, `Product Code Name`, `Age Range`, Gender, Chronicity, `Exposure Duration`, Reason, `Exposure Site`, `Caller Site`, `Management Site`, `Level Of HCF Care`, `Medical Outcome`, `Clinical Effect Duration`, Route, Scenario, `Therapy Opt`) %>% 
  filter(!is.na(Start_DateTime))

# Sanitize column names
selected_data <- sanitize_column_names(selected_data)

# Define the midpoint of 2021 in terms of quarter-years
mid_2021_quarter <- 2021 * 4 + 2.5

# Fit Poisson regression model using forward selection and overlay on the frequency graph
poisson_model_forward <- fit_poisson_regression(selected_data, method = "forward")

# Fit Poisson regression model using backward selection and overlay on the frequency graph
poisson_model_backward <- fit_poisson_regression(selected_data, method = "backward")

```
