# Supplementary material for: National Poison Center Trends in GLP-1 Receptor Agonist Exposures Following FDA Approval for Weight Loss
Source: J Med Toxicol. 2026 Feb 3;22(2):275–85. doi: 10.1007/s13181-026-01121-z (PMC13076849; doi:10.1007/s13181-026-01121-z)
Supplement: Supplementary file 7 — Supplementary Material 7 (RMD 22.6 KB) [file 13181_2026_1121_MOESM7_ESM.rmd]

---
title: "NPDS GLP-1 Agonist Data Pre-processing"
date: "July 5, 2024. Last edited: `r Sys.Date()`"
output: html_notebook
---

```{r setup}
library(readxl)
library(openxlsx)
library(writexl)
library(tidyverse)
library(conflicted)
conflict_prefer("select", "dplyr")
conflict_prefer("filter", "dplyr")
```

# Accessing Data

First, we access the Excel file containing the NPDS GLP-1 RA data and create separate data frames for each sheet.

```{r access data}
# Define the path to the Excel workbook
excel_file <- "APC NPDS Extended GLP-1 Data.xlsx"

# Get the names of all sheets in the workbook
sheet_names <- excel_sheets(excel_file)
```


# Dropping Columns

There are many columns in this data set that are non-informative due the column range being only one unique value. Here, we gather all the columns containing only one unique value. 

```{r check for unique values, warning=FALSE}
# Initialize an empty list to store results for each dataframe
unique_results <- list()

# Iterate over each sheet to identify columns with only one unique value
for (sheet_name in sheet_names) {
  # Read the sheet into a dataframe
  df <- read_excel(excel_file, sheet = sheet_name)
  
  # Identify columns with only one unique value
  columns_with_one_unique_value <- sapply(df, function(col) length(unique(col)) == 1)
  unique_columns <- names(df)[columns_with_one_unique_value]
  unique_results[[sheet_name]] <- unique_columns
}

# Print columns with only one unique value for each dataframe
unique_results
```

These columns are then reported to the toxicological consultant to identify any pertinent negatives. We preserve `Pancreatitis` and `Hematemesis` (from `Clinical Effects`); remaining columns are considered irrelevant and removed. We create new dataframes for each worksheet to preserve original data. We initialize an empty vector of columns to drop to collect any columns we find to be uninformative. 

```{r preserve pertinent negatives and remove irrelevant columns, warning=FALSE}
# Define the columns to preserve
preserve_columns <- c("Pancreatitis", "Hematemesis")

# Create an empty list to store modified dataframes
GLPclean <- list()

# Iterate over each sheet to modify dataframes
for (sheet_name in sheet_names) {
  # Read the sheet into a dataframe
  df <- read_excel(excel_file, sheet = sheet_name)
  
  # Get the list of columns with only one unique value
  unique_columns <- unique_results[[sheet_name]]
  
  # Determine the columns to keep
  columns_to_keep <- setdiff(names(df), unique_columns)
  columns_to_keep <- union(columns_to_keep, preserve_columns)
  
  # Ensure that columns_to_keep only contains valid column names
  columns_to_keep <- columns_to_keep[columns_to_keep %in% names(df)]
  
  # Sort columns_to_keep to preserve the original column order
  columns_to_keep <- names(df)[names(df) %in% columns_to_keep]
  
  # Subset the dataframe to keep only the desired columns
  modified_df <- df[, columns_to_keep, drop = FALSE]
  
  # Store the modified dataframe in the list
  GLPclean[[sheet_name]] <- modified_df
}

columns_to_drop <- c()
```


# Data Cleaning

## Demographics

There are several challenges with the `Demographics` sheet. Columns representing variables that could be treated as continuous, such as `Age`, `Weight`, and dose information, are not standardized. Here, we attempt to extract as much usable information as possible out of messy data. 

### Check for Non-Unique Case IDs

First, we ensure each Case ID is unique.

```{r check for non-unique Case IDs}
# Find the Case IDs that are not unique
non_unique_values <- GLPclean$Demographics$`Case ID (Secure)`[duplicated(GLPclean$Demographics$`Case ID (Secure)`) | duplicated(GLPclean$Demographics$`Case ID (Secure)`, fromLast = TRUE)]

# Print the non-unique values
print(non_unique_values)
```
The vector of non-unique values is empty, confirming that each Case ID is unique.

### Dosing

Dosing information is highly non-standardized, as GLP-1 receptor agonists can be dispensed in a variety of formulations. We create a frequency table of each unique `Substance Quantity Unit`. 

```{r explore dosing}
# Count unique frequencies of each unique value in the column
unit_frequency_table <- GLPclean$Demographics %>%
  count(`Substance Quantity Unit`, name = "Frequency")

# Display the frequency table
print(unit_frequency_table)
```


### Generic and Product Codes

Here, we collect product names into categories according to their generic names. `Generic Code`, `Generic Code Name`, and `Product Code` are variables used to facilitate data lookup, so they are unnecessary to keep for analysis.

```{r generics}
# Count unique frequencies of each unique value in the column
generic_frequency_table <- GLPclean$Demographics %>%
  count(`Product Code Name`, name = "Frequency")

# Display the frequency table
print(generic_frequency_table)

# Condense `Product Code Name`
GLPclean$Demographics <- GLPclean$Demographics %>%
  mutate(`Product Code Name` = case_when(
    `Product Code Name` %in% c("Albiglutide", "Tanzeum")                        ~ "Albiglutide",
    `Product Code Name` %in% c("Dulaglutide", "Trulicity")                      ~ "Dulaglutide",
    `Product Code Name` %in% c("Exenatide", "Byetta", "BYDUREON Pen", 
                               "BYDUREON Single Dose Tray", "BYDUREON BCise")   ~ "Exenatide",
    `Product Code Name` %in% c("Liraglutide", "Saxenda", "Victoza")             ~ "Liraglutide",
    `Product Code Name` %in% c("Ozempic", "Ozempic 0.25 MG or 0.5 MG Doses", 
                               "Ozempic 1 MG Doses", "Ozempic 2 MG Doses", 
                               "Rybelsus", "Semaglutide", "Wegovy")             ~ "Semaglutide",
    `Product Code Name` %in% c("Mounjaro", "TIRZEPATIDE")                       ~ "Tirzepatide",
    `Product Code Name` %in% c("Lixisenatide", "EXENATIDE AND RELATED AGENTS",
                               NA)                                              ~ "GLP-1 RA NOS",
    TRUE ~ as.character(`Product Code Name`)  # to handle any other cases
  ))

# Confirm all values are in our defined categories
print(unique(GLPclean$Demographics$`Product Code Name`))

# Add unnecessary variables to columns_to_drop
columns_to_drop <- c(columns_to_drop, "Generic Code", "Generic Code Name", "Product Code")
```

The category `GLP-1 RA NOS` (glucagon-like peptide 1 receptor agonists, not otherwise specified) is created to handle missing values, the category `EXENATIDE AND RELATED AGENTS`, and one drug (`Lixisenatide`) that only appears once in the data set.


### Age

While most values for `Age` are integers, some are missing values, with estimates given in the `Age Unit` column. We create a new column called `Age Range` to compile information from both columns into categorical ranges. `Age` may still be useful, but we will drop `Age Unit` since we have extracted its value into `Age Range`.

```{r recode demographics age}
# Show all unique values in `Age Unit`
print(unique(GLPclean$Demographics$`Age Unit`))

# Add `Age Range` column; extract value from `Age Range` or `Age Unit`
GLPclean$Demographics <- GLPclean$Demographics %>%
  mutate(`Age Range` = case_when(
    Age >= 12 & Age < 20 ~ "Adolescent",
    Age >= 20 & Age < 30 ~ "20s",
    Age >= 30 & Age < 40 ~ "30s",
    Age >= 40 & Age < 50 ~ "40s",
    Age >= 50 & Age < 60 ~ "50s",
    Age >= 60 & Age < 70 ~ "60s",
    Age >= 70 & Age < 80 ~ "70s",
    Age >= 80 & Age < 90 ~ "80s",
    Age >= 90 & Age < 100 ~ "90s",
    TRUE ~ "Other"
  )) %>%
  mutate(`Age Range` = ifelse(`Age Range` == "Other" & `Age Unit` %in% c("20s", "30s", "40s", "50s", "60s", "70s", "80s", "90s"), `Age Unit`, `Age Range`)) %>%
  mutate(`Age Range` = ifelse(`Age Range` == "Other", "Unknown adult (>=20 yrs)", `Age Range`)) %>%
  # Reorder columns to place `Age Range` after `Age Unit`
  relocate(`Age Range`, .after = `Age Unit`)

# Confirm all values are in our defined categories
print(unique(GLPclean$Demographics$`Age Range`))

# Add `Age Unit` to columns_to_drop
columns_to_drop <- c(columns_to_drop, "Age Unit")

# Show number of observations of unknown age
unknown_age <- GLPclean$Demographics %>% filter(`Age Range` == "Unknown adult (>=20 yrs)")
count(unknown_age)
```

While we have handled all non-numeric ages, fully 10% of the data (1,011 out of 10,033 observations) falls into the "Unknown adult (>=20 yrs)" category, which may present limitations during analysis.


### Gender

There are only two pregnant patients in this data set. There is no evidence that GLP-1 RAs have teratogenic effects, so we recode values of `Pregnant` as `Female` for the `Gender` column. We will drop `Pregnancy Duration`. 

```{r gender}
# Show number of pregnant observations
pregnant <- GLPclean$Demographics %>% filter(Gender == "Pregnant")
count(pregnant)

GLPclean$Demographics <- GLPclean$Demographics %>%
  mutate(Gender = ifelse(Gender == "Pregnant", "Female", Gender))

# Verify the conversion
print(unique(GLPclean$Demographics$Gender))

# Add `Pregnancy Duration` to columns_to_drop
columns_to_drop <- c(columns_to_drop, "Pregnancy Duration")
```


### Weight

Weight data is meant to be recorded in kilograms, but sometimes is entered in pounds or converted to kilograms twice due to human error. Further, weight is not required for charting for non-hospitalized adults.

```{r explore weight}
# Show minimum and maximum values of `Weight` column
range(GLPclean$Demographics$Weight, na.rm=TRUE)

# Count missing values in `Weight`
missingweight <- GLPclean$Demographics %>% filter(is.na(Weight))
count(missingweight)

# Add `Weight` to columns_to_drop
columns_to_drop <- c(columns_to_drop, "Weight")
```

Given that all patients in this data set are over 12 years of age, not all of these weights are plausible for either pounds or kilograms (e.g. 11.3). Moreover, 77.7% of the data is missing a `Weight` value entirely. Therefore, this column will be non-informative, so we will drop it.


### Level of HCF care

We condense this column into fewer categories to facilitate later analysis.

```{r level of HCF care}
# Show all unique values in `Level Of HCF Care`
print(unique(GLPclean$Demographics$`Level Of HCF Care`))

# Condense `Level Of HCF Care`
GLPclean$Demographics <- GLPclean$Demographics %>%
  mutate(`Level Of HCF Care` = case_when(
    `Level Of HCF Care` %in% c("Patient refused referral / did not arrive at HCF", 
                               "Patient lost to follow-up / left AMA")          ~ "Lost to F/U",
    `Level Of HCF Care` %in% c("Treated/evaluated and released", 
                               "Admitted to psychiatric facility")              ~ "Treated/evaluated and released",
    `Level Of HCF Care` == "Admitted to noncritical care unit"                  ~ "Admitted to noncritical care unit",
    `Level Of HCF Care` == "Admitted to critical care unit"                     ~ "Admitted to critical care unit",
    is.na(`Level Of HCF Care`) ~ "No HCF care needed",                          # NAs were not referred to HCF
    TRUE ~ as.character(`Level Of HCF Care`)                                    # to handle any other cases
  ))

# Confirm all values are in our defined categories
print(unique(GLPclean$Demographics$`Level Of HCF Care`))
```


### Medical Outcome

We condense this column into fewer categories to facilitate later analysis.

```{r medical outcome}
# Show all unique values in `Medical Outcome`
print(unique(GLPclean$Demographics$`Medical Outcome`))

# Condense `Medical Outcome`
GLPclean$Demographics <- GLPclean$Demographics %>%
  mutate(`Medical Outcome` = case_when(
    `Medical Outcome` %in% c("Not followed, judged as nontoxic exposure (clinical effects not expected)", "No effect") ~ "No effect",
    `Medical Outcome` %in% c("Not followed, minimal clinical effects possible (no more than minor effect possible)", "Minor effect") ~ "Minor effect",
    `Medical Outcome` == "Moderate effect" ~ "Moderate effect",
    `Medical Outcome` %in% c("Death", "Major effect") ~ "Major effect",
    `Medical Outcome` == "Unable to follow, judged as a potentially toxic exposure" ~ "Unable to follow, judged as a potentially toxic exposure",
    TRUE ~ as.character(`Medical Outcome`)  # to handle any other cases
  ))

# Confirm all values are in our defined categories
print(unique(GLPclean$Demographics$`Medical Outcome`))
```


## Clinical Effects

Symptom columns in `Clinical Effects` have values `Not Related`, `Unknown If Related`, or `Related` if the symptom is present, and missing values if the symptom is not reported. We convert `NA`s to `Not Reported`.

```{r clinical effects}
# Replace NAs with "Absent" in all relevant symptom columns
GLPclean$`Clinical Effects` <- GLPclean$`Clinical Effects` %>%
  mutate(across(9:ncol(GLPclean$`Clinical Effects`), ~ replace(., is.na(.), "Not Reported"))) %>%
  # Fix double-space column name
  rename(`Clinical Effect Duration` = `Clinical Effect  Duration`)

# Print the resulting dataframe (optional)
# print(GLPclean$`Clinical Effects`)
```

## Routes

Here, we have a number of columns representing possible routes of administration that either contain a character string matching the column name or a missing value, indicating whether the exposure was administered via that route or not. Rather than converting to logical values, we collapse these into a single column to facilitate comparison by groups in later analysis.

```{r recode routes}
# Recode columns 8 to the end
GLPclean$Routes <- GLPclean$Routes %>%
  # Unite all the columns from 8 to the end into one, separating values with commas
  unite("Route", 8:ncol(.), sep = ",", na.rm = TRUE) %>%
  # Remove any leading or trailing commas that may have been added during the unite step
  mutate(Route = gsub("^,|,$", "", Route))

# Print the resulting dataframe (optional)
# print(GLPclean$Routes)

# print observations that have more than one Route (optional)
multiple_routes <- GLPclean$Routes %>% filter(grepl(",", Route))
print(multiple_routes)
```

65 observations have multiple routes of administration.

## Scenario

Similarly, in this sheet, we have a number of columns describing exposure scenarios whose values are either `Yes` or missing. First, we convert these columns to logical values (`NA` becomes `FALSE` and `Yes` becomes `True`). We then condense these scenarios into 5 categories according to the concept of "five rights": the right patient, the right drug, the right time, the right dose, and the right route. We add `Multiple Errors` when there are multiple scenarios, and `Unknown` for missing values. Finally, these categories are unified into one column.

```{r scenario}
# Get list of scenarios
print(names(GLPclean$Scenario))

scenario_columns <- colnames(GLPclean$Scenario)[8:ncol(GLPclean$Scenario)]

GLPclean$Scenario[scenario_columns] <- lapply(GLPclean$Scenario[scenario_columns], function(x) {
  ifelse(is.na(x), FALSE, x == "Yes")
})

# Define the groups of columns
groups <- list(
  WrongPatient = c("Inadvertently took/given someone else's medication"),
  WrongDrug = c("Wrong medication taken/given"),
  WrongTime = c("Medication doses given/taken too close together"),
  WrongDose = c("10-fold dosing error", "Confused units of measure", 
                "Dispensing cup error", "Inadvertently took/given medication twice", 
                "Incorrect formulation or concentration dispensed", 
                "Incorrect formulation or concentration given", "Other incorrect dose"),
  WrongRoute = c("Incorrect dosing route"),
  Other = c("Exposure occurred during routine product use", 
            "Health Profession/iatrogenic error (pharmacist/nurse/physician)", 
            "Other/unknown therapeutic error")
)

# Create summary columns for each group
for (group_name in names(groups)) {
  GLPclean$Scenario[[group_name]] <- apply(GLPclean$Scenario[groups[[group_name]]], 1, function(x) any(x))
}

# Create a new column "Scenario" based on the summary columns
GLPclean$Scenario$Scenario <- apply(GLPclean$Scenario[, names(groups)], 1, function(row) {
  true_columns <- names(row)[row]
  if (length(true_columns) == 0) {
    return("Unknown")
  } else if (length(true_columns) > 1) {
    return("Multiple Errors")
  } else {
    return(true_columns)
  }
})

# Drop the original columns that were categorized into groups
columns_to_drop_scenarios <- c(unlist(groups), names(groups))
GLPclean$Scenario <- GLPclean$Scenario[ , !(colnames(GLPclean$Scenario) %in% columns_to_drop_scenarios)]

# Confirm all values are in our defined categories
print(unique(GLPclean$Scenario$Scenario))
```

## Therapy

Similar to the `Clinical Effects` table, here, we have several columns representing possible therapies to perform in response to a GLP-1 agonist exposure. The values are character strings describing some combination of whether a therapy was recommended and whether it was performed; missing values indicate the therapy was not recommended. We first obtain a vector of all unique values in these columns.

```{r explore therapy}
# Get the range of columns to check (9th column to the end)
therapies <- 9:ncol(GLPclean$Therapy)

# Get a vector of unique values across the specified columns
unique_values <- GLPclean$Therapy[, therapies] %>%
  unlist() %>%
  unique()

# Print the unique values
print(unique_values)
```

We see from these results that of all cases where a given therapy is recommended, it is coded as either `Recommended`, `Recommended and Performed`, or `Recommended, known not perform`. Since the latter two are mutually exclusive, we presume that `Recommended` means "Recommended, unknown whether performed". `Performed` means the therapy was performed, but no recommendation was made by the Specialist in Poison Information; `NA` is presumed to mean the therapy was neither recommended nor performed. We now recode `NA` as `NR/NP`. 

```{r recode therapy}
GLPclean$Therapy <- GLPclean$Therapy %>%
  mutate(across(9:ncol(GLPclean$Therapy), ~ replace(., is.na(.), "NR/NP")))
```

# Join Tables

Here, we join each worksheet into one unified data frame.

```{r join tables}
# Get the column names of the first dataframe to identify repeated columns
first_df_columns <- names(GLPclean[[1]])

# Specify the join column
join_column <- "Case ID (Secure)"

# Start with the first dataframe in the list
joined_GLPclean <- GLPclean[[1]]

# Iterate over the remaining dataframes
for (i in 2:length(GLPclean)) {
  # Get the current dataframe
  df <- GLPclean[[i]]
  
  # Identify columns to drop (columns that are in the first dataframe and in the current dataframe, excluding the join column)
  columns_to_drop_join <- setdiff(intersect(first_df_columns, names(df)), join_column)
  
  # Drop the identified columns
  df <- df[, !names(df) %in% columns_to_drop_join]
  
  # Join with the existing joined dataframe by "Case ID (Secure)"
  joined_GLPclean <- full_join(joined_GLPclean, df, by = join_column)
}

# Print the resulting joined dataframe (optional)
# print(joined_GLPclean)
```

# Consolidate Date/Time Columns

Now, we create one datetime column and add columns for quarter-years for later modelling.  We then remove extraneous columns.

```{r datetime columns}
# Consolidate into one datetime column
joined_GLPclean <- joined_GLPclean %>%
  relocate(`Case ID (Secure)`, .before = 1) %>%
  mutate(Start_DateTime = mdy_hms(paste(`Start Date`, `Start Time`)),
         Quarter = ceiling(`Start Date Month` / 3)) %>%
  relocate(Start_DateTime, .after = `Case ID (Secure)`) %>%
  relocate(Quarter, .after = Year) %>%
  mutate(Quarter_Year = paste0(Year, " Q", Quarter)) %>%
  relocate(Quarter_Year, .after = Quarter)

# Add extraneous columns to columns_to_drop
columns_to_drop <- c(columns_to_drop, "Start Date", "Start Time", "Start Date Month")
```

# Drop Irrelevant Columns

```{r drop columns}
# Select and rearrange columns
joined_GLPclean <- joined_GLPclean %>%
  select(-one_of(columns_to_drop)) %>%
  relocate(Route, Scenario, `Therapy Opt`, .after = `Clinical Effect Duration`)

# Display the updated data frame (optional)
print(joined_GLPclean)
```


# Ordinality

Many columns in this data set contain ordinal categories. Here, we create a metadata file so that ordinality can be applied in future scripts that access the cleaned data.

```{r ordinality}
# Define the levels for each factor
levels_list <- list(
  `Age Range` = c("Adolescent", "20s", "30s", "40s", "50s", "60s", "70s", "80s", "90s", "Unknown adult (>=20 yrs)"),
  `Chronicity` = c("Acute", "Acute-on-chronic", "Chronic", "Unknown"),
  `Exposure Duration` = c(">8 hr <=24 hr", ">24 hr <=1 week", ">1 week <=1 mo", ">1 mo <=3 mo", ">3 mo", "unknown"),
  `Level Of HCF Care` = c("No HCF care needed", "Lost to F/U", "Treated/evaluated and released", "Admitted to noncritical care unit", "Admitted to critical care unit"),
  `Medical Outcome` = c("No effect", "Minor effect", "Moderate effect", "Major effect", "Unable to follow, judged as a potentially toxic exposure"),
  `Clinical Effect Duration` = c("<= 2 hours", "> 2 hours, <= 8 hours", "> 8 hours, <= 24 hours", "> 24 hours, <= 3 days", "> 3 days, <= 1 week", "> 1 week, <= 1 month", "> 1 month", "anticipated permanent", "unknown")
)

# Apply levels to the respective columns
for (col_name in names(levels_list)) {
  joined_GLPclean[[col_name]] <- factor(joined_GLPclean[[col_name]], levels = levels_list[[col_name]], ordered = TRUE)
}

# Define the levels in the desired order for the symptom columns
desired_levels <- c("Not Reported", "Not Related", "Unknown If Related", "Related")

# Find the indices of the starting and ending columns
start_col <- which(names(joined_GLPclean) == "Abdominal Pain")
end_col <- which(names(joined_GLPclean) == "Vomiting")

# Loop through the specified columns (assuming they are in a contiguous range)
for (col in start_col:end_col) {
  # Recode the column to factor levels
  joined_GLPclean[[col]] <- factor(joined_GLPclean[[col]], levels = desired_levels, ordered = TRUE)
}

# Create metadata for ordinal factors
ordinal_metadata <- data.frame(
  Variable = c(names(levels_list), names(joined_GLPclean)[start_col:end_col]),
  Levels = I(c(
    levels_list,
    rep(list(desired_levels), length(start_col:end_col))
  )),
  stringsAsFactors = FALSE
)

# Save the metadata to an RDS file
saveRDS(ordinal_metadata, file = "ordinal_metadata.rds")

```

# Exporting Pre-processed Data

The final resulting data frame is written to an excel file for accessibility.

```{r write to new workbook}
# Save the joined dataframe to a new Excel workbook

wb <- createWorkbook()
addWorksheet(wb, "Joined Data")
writeData(wb, sheet = "Joined Data", x = joined_GLPclean)
saveWorkbook(wb, file = "Joined_Preprocessed_GLP1_Data.xlsx", overwrite = TRUE)
```
